# Supplementary material for: Mitochondrial proteomics on human fibroblasts for identification of metabolic imbalance and cellular stress
Source: Proteome Sci. 2009 May 28;7:20. doi: 10.1186/1477-5956-7-20 (PMC2695441; doi:10.1186/1477-5956-7-20)
Supplement: Additional file 1 — Experimental protein identification data from the first experiment of fibroblast NHDF-1. Mass spectrometry data including peptide list. [file 1477-5956-7-20-S1.txt]

Additional file 1. Experimental protein identification data from the first experiment of fibroblast NHDF-1
Header	--------------------------------------------------------
Search title	Data file: mascot_daemon_merge.mgf Task: Copy2 of JP2-iTRAQ-master Parameter file: C:\Program Files\Matrix Science\Mascot Daemon\IPI-human-iTRAQ-5ppm-0.9Da-3pep-0.02-116-114.par
Timestamp	2008-06-18T10:07:09Z
User	Mascot Daemon Johan
Email
Report URI	../cgi/master_results.pl?file=D:/mascot/data/20080618/F036751.dat
Peak list data path	C:\Program Files\Matrix Science\Mascot Daemon\mgf\131 Copy2 of JP2-iTRAQ-master\mascot_daemon_merge.mgf
Peak list format	Mascot generic
Search type	MIS
Mascot version	2.2.04
Database	IPI_human
Fasta file	IPI_human_20080616.fasta
Total sequences	71983
Total residues	30123581
Sequences after taxonomy filter	71983
Number of queries	166282
Variable modifications	--------------------------------------------------------
Identifier	Name	Delta	Neutral loss(es)
1	iTRAQ4plex (Y)	144.102066	0
2	Oxidation (M)	15.994919	63.998285	0
Search Parameters	--------------------------------------------------------
Taxonomy filter	All entries
Enzyme	Trypsin
Maximum Missed Cleavages	2
Fixed modifications	Methylthio (C),iTRAQ4plex (N-term),iTRAQ4plex (K)
Quantitation method	iTRAQ 4plex-p<0.02, 3 pep 116/114
Variable modifications	Oxidation (M)
Peptide Mass Tolerance	5
Peptide Mass Tolerance Units	ppm
Fragment Mass Tolerance	0.9
Fragment Mass Tolerance Units	Da
Mass values	Monoisotopic
Instrument type	ESI-TRAP
Decoy database also searched	1
Format parameters	--------------------------------------------------------
Significance threshold	0.001
Max. number of hits	0
Use MudPIT protein scoring	1
Ions score cut-off	0
Include same-set proteins	1
Include sub-set proteins	0
Include unassigned	0
Require bold red	0
Protein hits	--------------------------------------------------------
prot_hit_num	prot_acc	prot_desc	prot_score	prot_mass	prot_matches	prot_cover	prot_len	pep_query	pep_rank	pep_isbold	pep_exp_mz	pep_exp_mr	pep_exp_z	pep_calc_mr	pep_delta	pep_miss	pep_score	pep_expect	pep_res_before	pep_seq	pep_res_after	pep_var_mod
1	IPI00021812	Tax_Id=9606 Gene_Symbol=AHNAK Neuroblast differentiation-associated protein AHNAK	12042	748430	1450	52.4	5890	12159	1	1	429.7344	857.4542	2	857.4518	0.0025	0	2.57	4.7	K	FTFSGR	E
1								17748	5	1	465.2629	928.5112	2	928.51	0.0013	0	3.04	2.4	K	GPEVDIR	G
1								17749	1	1	465.263	928.5114	2	928.51	0.0015	0	15.23	0.15	K	GPEVDIR	G
1								17751	1	1	465.2631	928.5116	2	928.51	0.0017	0	21.63	0.033	K	GPEVDIR	G
1								17850	3	1	465.2866	928.5586	2	928.5626	-0.0039	0	4.89	2.4	K	FSLFK	S
1								17851	8	1	465.2881	928.5616	2	928.5626	-0.0009	0	0.8	6.3	K	FSLFK	S
1								19435	8	1	474.7817	947.5488	2	947.5531	-0.0043	0	8.73	2.6	K	VEGDLK	G
1								19436	5	1	474.7821	947.5496	2	947.5531	-0.0035	0	12.23	1.2	K	VEGDLK	G
1								19440	1	1	474.7855	947.5564	2	947.5531	0.0033	0	30.94	0.014	K	VEGDLK	G
1								19441	1	1	474.7856	947.5566	2	947.5531	0.0035	0	30.33	0.016	K	VEGDLK	G
1								19442	5	1	474.7859	947.5572	2	947.5531	0.0041	0	2.4	8.8	K	VEGDLK	G
1								20249	1	1	479.2785	956.5424	2	956.5413	0.0012	0	12.51	0.45	K	VPDVDIR	G
1								20252	1	1	479.2787	956.5428	2	956.5413	0.0016	0	33.81	0.0033	K	VPDVDIR	G
1								20257	1	1	479.2789	956.5432	2	956.5413	0.002	0	4.92	2.6	K	VPEVDVR	G
1								20258	1	1	479.2789	956.5432	2	956.5413	0.002	0	17.22	0.15	K	VPDVDIR	G
1								20261	1	1	479.2791	956.5436	2	956.5413	0.0024	0	28.5	0.011	K	VPDVDIR	G
1								20585	8	1	481.2993	960.584	2	960.5847	-0.0007	0	6.79	4.7	K	LNIEGK	S
1								20587	8	1	481.3011	960.5876	2	960.5847	0.0029	0	8.44	3.3	K	LNIEGK	S
1								20588	8	1	481.3013	960.588	2	960.5847	0.0033	0	8.77	3.1	K	LNIEGK	S
1								20589	5	1	481.3015	960.5884	2	960.5847	0.0037	0	3.56	10	K	LNIEGK	S
1								20654	3	1	481.7904	961.5662	2	961.5688	-0.0025	0	8.9	2.8	K	IEGDLK	G
1								20659	7	1	481.7935	961.5724	2	961.5688	0.0037	0	1.57	16	K	IEGDLK	G
1								20660	1	1	481.7935	961.5724	2	961.5688	0.0037	0	30.61	0.02	K	IEGDLK	G
1								20661	1	1	481.7937	961.5728	2	961.5688	0.0041	0	27.77	0.036	K	IEGDLK	G
1								20662	1	1	481.7937	961.5728	2	961.5688	0.0041	0	31.01	0.017	K	IEGDLK	G
1								20663	1	1	481.7939	961.5732	2	961.5688	0.0045	0	19.18	0.26	K	IEGDLK	G
1								21804	1	1	488.8011	975.5876	2	975.5844	0.0032	0	24.05	0.068	K	LEGELK	G
1								22058	1	1	490.7689	979.5232	2	979.5252	-0.0019	0	15.22	0.4	K	VEGEMK	V
1								22059	1	1	490.7715	979.5284	2	979.5252	0.0033	0	20.12	0.15	K	MEGDLK	G
1								22463	4	1	492.2914	982.5682	2	982.5691	-0.0009	0	2.57	4.9	K	FSVSGAK	G
1								23429	6	1	496.7972	991.5798	2	991.5793	0.0005	0	12.45	1.1	K	VESEIK	V
1								29045	1	1	523.3087	1044.6028	2	1044.6059	-0.003	0	11.38	1	K	APDVDIK	G
1								29048	1	1	523.3117	1044.6088	2	1044.6059	0.003	0	32.81	0.0092	K	GPEVDIK	G
1								29049	1	1	523.3118	1044.609	2	1044.6059	0.0032	0	11.9	1.1	K	GPEVDIK	G
1								29050	1	1	523.3118	1044.609	2	1044.6059	0.0032	0	27.08	0.034	K	GPEIDVK	A
1								29051	1	1	523.3118	1044.609	2	1044.6059	0.0032	0	32.8	0.0092	K	GPEVDIK	G
1								29052	1	1	523.3118	1044.609	2	1044.6059	0.0032	0	30.7	0.015	K	GPEVDIK	G
1								29053	1	1	523.3118	1044.609	2	1044.6059	0.0032	0	49.44	0.0002	K	APDVDIK	G
1								29054	1	1	523.312	1044.6094	2	1044.6059	0.0036	0	44.36	0.00064	K	APDVDIK	G
1								29056	1	1	523.3121	1044.6096	2	1044.6059	0.0038	0	38.37	0.0025	K	APDVDIK	G
1								29058	1	1	523.3122	1044.6098	2	1044.6059	0.004	0	40.62	0.0015	K	APDVDIK	G
1								29059	8	1	523.3127	1044.6108	2	1044.6059	0.005	0	0.7	9.9	K	GPEIDVK	A
1								29060	1	1	523.3128	1044.611	2	1044.6059	0.0052	0	10.99	1.5	K	APDVDIK	G
1								30145	1	1	530.3159	1058.6172	2	1058.6215	-0.0043	0	5.59	4.2	K	APEVDIK	G
1								30148	1	1	530.3199	1058.6252	2	1058.6215	0.0037	0	29.04	0.014	K	GPEIDIK	G
1								30149	1	1	530.3199	1058.6252	2	1058.6215	0.0037	0	21.55	0.077	K	APEVDIK	G
1								30150	1	1	530.3199	1058.6252	2	1058.6215	0.0037	0	24.68	0.037	K	GPEIDIK	G
1								31715	1	1	537.3031	1072.5916	2	1072.5943	-0.0026	0	20.97	0.072	K	IHMSGPK	I	Oxidation (M)
1								31732	2	1	537.3054	1072.5962	2	1072.5943	0.002	0	19.4	0.17	K	IHMSGPK	I	Oxidation (M)
1								31740	2	1	537.306	1072.5974	2	1072.5943	0.0032	0	18.95	0.19	K	IHMSGPK	I	Oxidation (M)
1								32032	1	1	537.3271	1072.6396	2	1072.6372	0.0024	0	29.24	0.011	K	VPDVDIK	G
1								32033	1	1	537.3271	1072.6396	2	1072.6372	0.0024	0	23.88	0.038	K	VPDVDIK	G
1								32034	1	1	537.3272	1072.6398	2	1072.6372	0.0026	0	35.73	0.0025	K	VPDVDIK	G
1								32035	1	1	537.3272	1072.6398	2	1072.6372	0.0026	0	33.48	0.0042	K	VPDVDIK	G
1								32036	1	1	537.3273	1072.64	2	1072.6372	0.0028	0	25.62	0.022	K	VPDVDIK	G
1								32037	1	1	537.3273	1072.64	2	1072.6372	0.0028	0	41.03	0.00065	K	VPDVDIK	G
1								32038	1	1	537.3273	1072.64	2	1072.6372	0.0028	0	39.48	0.00092	K	VPDVDIK	G
1								32039	1	1	537.3273	1072.64	2	1072.6372	0.0028	0	30.83	0.0068	K	VPDVDIK	G
1								32040	1	1	537.3273	1072.64	2	1072.6372	0.0028	0	43.89	0.00033	K	VPDVDIK	G
1								32041	1	1	537.3274	1072.6402	2	1072.6372	0.003	0	41.24	0.00062	K	VPDVDIK	G
1								32042	1	1	537.3274	1072.6402	2	1072.6372	0.003	0	45.07	0.00026	K	VPDVDIK	G
1								32043	1	1	537.3274	1072.6402	2	1072.6372	0.003	0	33.77	0.0034	K	VPDVDIK	G
1								32044	1	1	537.3274	1072.6402	2	1072.6372	0.003	0	44.89	0.00027	K	VPDVDIK	G
1								32045	1	1	537.3274	1072.6402	2	1072.6372	0.003	0	44.9	0.00027	K	VPDVDIK	G
1								32046	1	1	537.3275	1072.6404	2	1072.6372	0.0032	0	38.35	0.0012	K	VPDVDIK	G
1								32047	1	1	537.3275	1072.6404	2	1072.6372	0.0032	0	24.57	0.029	K	VPDVDIK	G
1								32048	1	1	537.3275	1072.6404	2	1072.6372	0.0032	0	39.37	0.00095	K	VPDVDIK	G
1								32049	1	1	537.3275	1072.6404	2	1072.6372	0.0032	0	41.28	0.00061	K	VPDVDIK	G
1								32050	1	1	537.3275	1072.6404	2	1072.6372	0.0032	0	45	0.00026	K	VPDVDIK	G
1								32051	1	1	537.3275	1072.6404	2	1072.6372	0.0032	0	41.38	0.0006	K	VPDVDIK	G
1								32052	1	1	537.3275	1072.6404	2	1072.6372	0.0032	0	28.33	0.012	K	VPDVDIK	G
1								32053	1	1	537.3276	1072.6406	2	1072.6372	0.0034	0	16.06	0.2	K	VPDVDIK	G
1								32054	1	1	537.3276	1072.6406	2	1072.6372	0.0034	0	31.13	0.0063	K	VPDVDIK	G
1								32055	1	1	537.3276	1072.6406	2	1072.6372	0.0034	0	22.57	0.045	K	VPDVDIK	G
1								32056	1	1	537.3276	1072.6406	2	1072.6372	0.0034	0	44.36	0.0003	K	VPDVDIK	G
1								32057	1	1	537.3277	1072.6408	2	1072.6372	0.0036	0	41.84	0.00049	K	VPDVDIK	G
1								32058	1	1	537.3278	1072.641	2	1072.6372	0.0038	0	41.35	0.00055	K	VPDVDIK	G
1								32059	1	1	537.3278	1072.641	2	1072.6372	0.0038	0	41.18	0.00057	K	VPDVDIK	G
1								32060	1	1	537.3278	1072.641	2	1072.6372	0.0038	0	44.86	0.00024	K	VPDVDIK	G
1								32061	1	1	537.3278	1072.641	2	1072.6372	0.0038	0	44.91	0.00024	K	VPDVDIK	G
1								32062	1	1	537.3278	1072.641	2	1072.6372	0.0038	0	37.48	0.0013	K	VPDVDIK	G
1								32063	1	1	537.3278	1072.641	2	1072.6372	0.0038	0	40.68	0.00064	K	VPDVDIK	G
1								32064	1	1	537.3278	1072.641	2	1072.6372	0.0038	0	44.76	0.00025	K	VPDVDIK	G
1								32065	1	1	537.3279	1072.6412	2	1072.6372	0.004	0	27.28	0.014	K	VPDVDIK	G
1								32066	1	1	537.3279	1072.6412	2	1072.6372	0.004	0	27.37	0.014	K	VPDVDIK	G
1								32067	1	1	537.3279	1072.6412	2	1072.6372	0.004	0	34.73	0.0025	K	VPDVDIK	G
1								32068	1	1	537.3279	1072.6412	2	1072.6372	0.004	0	36.48	0.0017	K	VPDVDIK	G
1								32069	1	1	537.3279	1072.6412	2	1072.6372	0.004	0	37.56	0.0013	K	VPDVDIK	G
1								32070	1	1	537.3279	1072.6412	2	1072.6372	0.004	0	44.62	0.00026	K	VPDVDIK	G
1								32071	1	1	537.3279	1072.6412	2	1072.6372	0.004	0	44.71	0.00025	K	VPDVDIK	G
1								32072	1	1	537.3279	1072.6412	2	1072.6372	0.004	0	44.76	0.00025	K	VPDVDIK	G
1								32073	1	1	537.3279	1072.6412	2	1072.6372	0.004	0	41.07	0.00059	K	VPDVDIK	G
1								32074	1	1	537.3279	1072.6412	2	1072.6372	0.004	0	41.15	0.00058	K	VPDVDIK	G
1								32075	1	1	537.3279	1072.6412	2	1072.6372	0.004	0	41.15	0.00058	K	VPDVDIK	G
1								32076	1	1	537.3279	1072.6412	2	1072.6372	0.004	0	44.74	0.00025	K	VPDVDIK	G
1								32077	1	1	537.3279	1072.6412	2	1072.6372	0.004	0	40.61	0.00065	K	VPDVDIK	G
1								32078	1	1	537.3279	1072.6412	2	1072.6372	0.004	0	44.9	0.00024	K	VPDVDIK	G
1								32079	1	1	537.328	1072.6414	2	1072.6372	0.0042	0	44.73	0.00025	K	VPDVDIK	G
1								32080	1	1	537.328	1072.6414	2	1072.6372	0.0042	0	44.77	0.00025	K	VPDVDIK	G
1								32081	1	1	537.328	1072.6414	2	1072.6372	0.0042	0	40.58	0.00066	K	VPDVDIK	G
1								32082	1	1	537.328	1072.6414	2	1072.6372	0.0042	0	44.77	0.00025	K	VPDVDIK	G
1								32083	1	1	537.328	1072.6414	2	1072.6372	0.0042	0	44.86	0.00024	K	VPDVDIK	G
1								32084	1	1	537.328	1072.6414	2	1072.6372	0.0042	0	44.82	0.00025	K	VPDVDIK	G
1								32085	1	1	537.3281	1072.6416	2	1072.6372	0.0044	0	21.69	0.028	K	VPDVDIK	G
1								32086	1	1	537.3285	1072.6424	2	1072.6372	0.0052	0	44.75	0.00022	K	VPDVDIK	G
1								33269	1	1	544.3332	1086.6518	2	1086.6528	-0.001	0	17.92	0.22	K	VPDVEIK	G
1								33270	1	1	544.335	1086.6554	2	1086.6528	0.0026	0	34.86	0.0037	K	VPDVEIK	G
1								33271	1	1	544.3353	1086.656	2	1086.6528	0.0032	0	29.7	0.0094	K	VPDVEIK	G
1								33272	1	1	544.3353	1086.656	2	1086.6528	0.0032	0	35.87	0.0023	K	VPDVEIK	G
1								33273	1	1	544.3353	1086.656	2	1086.6528	0.0032	0	40.03	0.00087	K	VPDVEIK	G
1								33274	1	1	544.3354	1086.6562	2	1086.6528	0.0034	0	12.27	0.52	K	VPDVEIK	G
1								33276	4	1	544.3362	1086.6578	2	1086.6528	0.005	0	2.96	2.4	K	VPDVEIK	G
1								34791	1	1	551.3057	1100.5968	2	1100.5932	0.0036	0	48.3	0.00015	K	FSMPGFK	A
1								34792	1	1	551.3058	1100.597	2	1100.5932	0.0038	0	41.78	0.00067	K	FSMPGFK	A
1								34793	1	1	551.3058	1100.597	2	1100.5932	0.0038	0	37.66	0.0017	K	FSMPGFK	A
1								34795	1	1	551.3058	1100.597	2	1100.5932	0.0038	0	40.44	0.00091	K	FSMPGFK	A
1								34797	1	1	551.3059	1100.5972	2	1100.5932	0.004	0	7.23	1.9	K	FSMPGFK	A
1								34799	4	1	551.306	1100.5974	2	1100.5932	0.0042	0	1.82	6.6	K	FSMPGFK	A
1								38532	1	1	566.3359	1130.6572	2	1130.6539	0.0033	0	68.99	1.10E-06	K	ADLGVSGPK	V
1								38535	1	1	566.3366	1130.6586	2	1130.6539	0.0047	0	16.63	0.19	K	ADLGVSGPK	V
1								38637	8	1	566.8372	1131.6598	2	1131.6565	0.0033	0	1.59	9.2	K	MPEINIK	A
1								40104	6	1	574.8351	1147.6556	2	1147.6514	0.0042	0	2.99	7.3	K	MPEINIK	A	Oxidation (M)
1								40258	1	1	575.8152	1149.6158	2	1149.6129	0.0029	0	34.69	0.0042	K	MPEMNIK	V
1								40260	1	1	575.8153	1149.616	2	1149.6129	0.0031	0	32.73	0.0068	K	MPEMNIK	V
1								40261	8	1	575.8154	1149.6162	2	1149.6129	0.0033	0	1.33	9.4	K	MPEMNIK	V
1								40265	1	1	575.8158	1149.617	2	1149.6129	0.0041	0	34.26	0.0045	K	MPEMNIK	V
1								40267	1	1	575.8163	1149.618	2	1149.6129	0.0051	0	16.67	0.32	K	MPEMNIK	V
1								41243	1	1	580.3523	1158.69	2	1158.6852	0.0048	0	45	0.0003	K	ADVVVSGPK	V
1								41914	2	1	581.3031	1160.5916	2	1160.5917	-0.0001	0	0.25	7.6	K	GEGPDGDVK	L
1								41918	1	1	581.3057	1160.5968	2	1160.5917	0.0051	0	20.47	0.065	K	GEGPDGDVK	L
1								41931	1	1	581.3235	1160.6324	2	1160.6281	0.0043	0	49.42	0.00014	K	GDVDVSGPK	L
1								41934	1	1	581.3409	1160.6672	2	1160.6645	0.0028	0	49.05	0.0002	K	GDISISGPK	V
1								42203	1	1	583.8114	1165.6082	2	1165.6079	0.0004	0	12.37	0.57	K	MPEMNIK	V	Oxidation (M)
1								42204	1	1	583.8134	1165.6122	2	1165.6079	0.0044	0	32.76	0.0047	K	MPEMNIK	V	Oxidation (M)
1								43922	1	1	588.3304	1174.6462	2	1174.6438	0.0025	0	60.85	1.10E-05	K	ADVDVSGPK	M
1								43924	1	1	588.3309	1174.6472	2	1174.6438	0.0035	0	50.34	0.00012	K	GDVDVTGPK	V
1								43925	1	1	588.3309	1174.6472	2	1174.6438	0.0035	0	60.9	1.10E-05	K	ADVDVSGPK	M
1								43926	1	1	588.3309	1174.6472	2	1174.6438	0.0035	0	16.45	0.31	K	GDVDVSAPK	L
1								43928	5	1	588.3317	1174.6488	2	1174.6438	0.0051	0	2.75	5.9	K	GDADVSVPK	L
1								44337	1	1	589.8283	1177.642	2	1177.6369	0.0051	0	29.84	0.012	K	MQVGGDGVK	V
1								45249	4	1	595.3371	1188.6596	2	1188.6594	0.0003	0	8.82	1.8	K	ADVDISGPK	I
1								45253	1	1	595.3382	1188.6618	2	1188.6594	0.0025	0	50.59	0.00012	K	ADIDVSGPK	V
1								45254	1	1	595.3383	1188.662	2	1188.6594	0.0027	0	47.88	0.00022	K	ADIDVSGPK	V
1								45255	1	1	595.3384	1188.6622	2	1188.6594	0.0029	0	29.69	0.015	K	ADIDVSGPK	V
1								45256	1	1	595.3384	1188.6622	2	1188.6594	0.0029	0	20.82	0.12	K	ADIDVSGPK	V
1								45257	1	1	595.3385	1188.6624	2	1188.6594	0.0031	0	32.22	0.0085	K	ADIDVSGPK	V
1								45258	1	1	595.3386	1188.6626	2	1188.6594	0.0033	0	27.19	0.027	K	ADIDVSGPK	V
1								45259	1	1	595.3387	1188.6628	2	1188.6594	0.0035	0	50.99	0.00011	K	ADIDVSGPK	V
1								45260	1	1	595.3387	1188.6628	2	1188.6594	0.0035	0	43.1	0.00068	K	ADIDVSGPK	V
1								45261	1	1	595.3388	1188.663	2	1188.6594	0.0037	0	53.15	6.70E-05	K	ADIDVSGPK	V
1								45262	1	1	595.3389	1188.6632	2	1188.6594	0.0039	0	48.56	0.00019	K	ADIDVSGPK	V
1								45263	1	1	595.3389	1188.6632	2	1188.6594	0.0039	0	48.94	0.00018	K	ADIDVSGPK	V
1								45264	1	1	595.3389	1188.6632	2	1188.6594	0.0039	0	53.55	6.10E-05	K	ADIDVSGPK	V
1								45265	1	1	595.3389	1188.6632	2	1188.6594	0.0039	0	57.69	2.40E-05	K	ADIDVSGPK	V
1								45266	1	1	595.339	1188.6634	2	1188.6594	0.0041	0	55.34	4.00E-05	K	ADIDVSGPK	V
1								45267	1	1	595.3391	1188.6636	2	1188.6594	0.0043	0	41.25	0.001	K	ADIDVSGPK	V
1								45268	1	1	595.3391	1188.6636	2	1188.6594	0.0043	0	54.28	5.20E-05	K	ADIDVSGPK	V
1								45269	1	1	595.3394	1188.6642	2	1188.6594	0.0049	0	51.31	0.00012	K	ADIDVSGPK	V
1								45270	1	1	595.3395	1188.6644	2	1188.6594	0.0051	0	32.61	0.0074	K	ADIDVSGPK	V
1								45271	1	1	595.3398	1188.665	2	1188.6594	0.0057	0	32.84	0.0082	K	ADIDVSGPK	V
1								45272	1	1	595.3398	1188.665	2	1188.6594	0.0057	0	34.44	0.0056	K	ADIDVSGPK	V
1								45942	2	1	597.8226	1193.6306	2	1193.6318	-0.0012	0	0.76	10	K	MQVGGDGVK	V	Oxidation (M)
1								45943	3	1	597.8226	1193.6306	2	1193.6318	-0.0012	0	1.04	9.6	K	MQVGGDGVK	V	Oxidation (M)
1								45944	3	1	597.8226	1193.6306	2	1193.6318	-0.0012	0	0.61	11	K	MQVGGDGVK	V	Oxidation (M)
1								45946	4	1	597.8232	1193.6318	2	1193.6318	0	0	0.75	10	K	MQVGGDGVK	V	Oxidation (M)
1								45947	7	1	597.8237	1193.6328	2	1193.6318	0.001	0	1.05	13	K	MQVGGDGVK	V	Oxidation (M)
1								45948	6	1	597.8237	1193.6328	2	1193.6318	0.001	0	1	13	K	MQVGGDGVK	V	Oxidation (M)
1								47170	1	1	601.3572	1200.6998	2	1200.6958	0.0041	0	39.67	0.0016	R	EVDVNLPK	A
1								47173	1	1	601.3742	1200.7338	2	1200.7322	0.0017	0	28.67	0.013	K	GDVVVSLPK	V
1								47306	3	1	601.8521	1201.6896	2	1201.691	-0.0014	0	4.59	3.6	K	ANVDISAPK	V
1								47308	1	1	601.855	1201.6954	2	1201.691	0.0044	0	34.16	0.0042	K	GPQVSGELK	G
1								47379	3	1	401.8994	1202.6764	3	1202.6751	0.0013	0	1.78	7.7	K	GDVDVSVPK	V
1								47380	1	1	602.3456	1202.6766	2	1202.6751	0.0016	0	19.52	0.13	K	GDVDVSVPK	V
1								47382	1	1	602.3462	1202.6778	2	1202.6751	0.0028	0	45.7	0.00028	K	GDVDVSVPK	V
1								47385	1	1	602.3467	1202.6788	2	1202.6751	0.0038	0	47.2	0.00019	K	GDVDVSVPK	V
1								47740	1	1	403.2112	1206.6118	3	1206.6133	-0.0015	0	24.51	0.033	K	MPEMHFK	T
1								47741	1	1	604.3156	1206.6166	2	1206.6133	0.0034	0	35.34	0.0026	K	MPEMHFK	T
1								47742	1	1	403.213	1206.6172	3	1206.6133	0.0039	0	40.52	0.00094	K	MPEMHFK	T
1								47743	1	1	403.213	1206.6172	3	1206.6133	0.0039	0	15.91	0.27	K	MPEMHFK	T
1								47744	1	1	604.316	1206.6174	2	1206.6133	0.0042	0	29.34	0.012	K	MPEMHFK	T
1								47745	10	1	403.2132	1206.6178	3	1206.6133	0.0045	0	5.02	3.3	K	MPEMHFK	T
1								47746	1	1	403.2133	1206.6181	3	1206.6133	0.0048	0	42.01	0.00066	K	MPEMHFK	T
1								48655	6	1	403.8712	1208.5918	3	1208.5926	-0.0008	0	4.8	2.7	K	MPDMHFK	A	Oxidation (M)
1								49616	1	1	609.3358	1216.657	2	1216.6543	0.0027	0	50.88	8.90E-05	K	GEGPEVDVK	L
1								49617	1	1	609.3361	1216.6576	2	1216.6543	0.0033	0	54.28	4.10E-05	K	GEGPEVDVK	L
1								49618	1	1	609.3363	1216.658	2	1216.6543	0.0037	0	40.27	0.00099	K	GEGPEVDVK	L
1								49619	1	1	609.3371	1216.6596	2	1216.6543	0.0053	0	34.47	0.0034	K	GEGPEVDVK	L
1								49630	1	1	609.3539	1216.6932	2	1216.6907	0.0025	0	27.96	0.023	K	GDVDVSLPK	L
1								49632	1	1	609.3543	1216.694	2	1216.6907	0.0033	0	47.67	0.00024	K	GDVDVSLPK	L
1								49633	1	1	609.3543	1216.694	2	1216.6907	0.0033	0	45.5	0.00039	K	GDVDVSLPK	L
1								49634	1	1	609.3544	1216.6942	2	1216.6907	0.0036	0	61.96	8.60E-06	K	ADIEISGPK	V
1								49635	1	1	609.3544	1216.6942	2	1216.6907	0.0035	0	52.8	7.10E-05	K	GDVDVSLPK	L
1								49637	1	1	609.3546	1216.6946	2	1216.6907	0.004	0	44.3	0.00049	K	ADIEISGPK	V
1								49638	1	1	406.5722	1216.6948	3	1216.6907	0.0041	0	19.16	0.16	K	GDVDVSLPK	L
1								49639	1	1	609.3547	1216.6948	2	1216.6907	0.0041	0	26.85	0.027	K	GDVDVSLPK	L
1								49640	1	1	609.3552	1216.6958	2	1216.6907	0.0052	0	34.66	0.0063	K	ADIEISGPK	V
1								51109	1	1	615.836	1229.6574	2	1229.656	0.0015	0	32.24	0.0075	K	LEVPDMNIR	G
1								51110	1	1	615.8363	1229.658	2	1229.656	0.0021	0	35.02	0.0045	K	LEVPDMNIR	G
1								51111	1	1	615.8364	1229.6582	2	1229.656	0.0023	0	32.35	0.0083	K	LEVPDMNIR	G
1								51112	1	1	615.8365	1229.6584	2	1229.656	0.0025	0	37.99	0.0023	K	LEVPDMNIR	G
1								51113	1	1	615.8367	1229.6588	2	1229.656	0.0029	0	33.47	0.007	K	LEVPDMNIR	G
1								51114	1	1	615.8367	1229.6588	2	1229.656	0.0029	0	44.28	0.00058	K	LEVPDMNIR	G
1								51230	1	1	616.3618	1230.709	2	1230.7064	0.0027	0	52.76	7.20E-05	K	GDVDVTLPK	V
1								51231	1	1	616.3621	1230.7096	2	1230.7064	0.0033	0	50.34	0.00013	K	GDVDVTLPK	V
1								51680	1	1	618.3303	1234.646	2	1234.6471	-0.0011	0	28.39	0.021	K	GDMDVSVPK	V
1								51681	1	1	618.3323	1234.65	2	1234.6471	0.0029	0	40.12	0.0013	K	GDMDVSVPK	V
1								51683	1	1	618.3327	1234.6508	2	1234.6471	0.0037	0	33.89	0.0053	K	GDMDVSVPK	V
1								52924	1	1	623.3519	1244.6892	2	1244.6856	0.0036	0	47.34	0.00018	K	GEVDVDVPK	L
1								52926	1	1	623.3526	1244.6906	2	1244.6856	0.005	0	32.54	0.0087	K	GEVDVDVPK	L
1								52929	1	1	623.371	1244.7274	2	1244.722	0.0055	0	33.4	0.0069	K	LEGPDVSLK	G
1								52970	1	1	623.8333	1245.652	2	1245.6509	0.0012	0	37.85	0.0015	K	LEVPDMNIR	G	Oxidation (M)
1								53055	1	1	624.3595	1246.7044	2	1246.7012	0.0032	0	39.06	0.0023	K	LEGGEVDLK	G
1								53056	1	1	624.3597	1246.7048	2	1246.7012	0.0036	0	48.51	0.00022	K	LEGGEVDLK	G
1								53057	1	1	624.3601	1246.7056	2	1246.7012	0.0044	0	39.42	0.0018	K	LEGGEVDLK	G
1								53178	1	1	625.3403	1248.666	2	1248.6628	0.0033	0	48.91	0.00015	K	GDMDVSLPK	V
1								53179	1	1	625.3403	1248.666	2	1248.6628	0.0033	0	44.28	0.00044	K	GDMDVSLPK	V
1								53181	1	1	625.3413	1248.668	2	1248.6628	0.0053	0	38.47	0.002	K	GDMDVSLPK	V
1								54436	1	1	626.3302	1250.6458	2	1250.642	0.0038	0	30.38	0.0085	K	GDMDVSVPK	V	Oxidation (M)
1								54438	1	1	626.3304	1250.6462	2	1250.642	0.0042	0	25.77	0.026	K	GDMDVSVPK	V	Oxidation (M)
1								54451	1	1	626.3466	1250.6786	2	1250.6751	0.0036	0	44.76	0.00049	K	GDFDVSVPK	V
1								54453	1	1	626.3468	1250.679	2	1250.6751	0.004	0	32.14	0.0098	K	GDFDVSVPK	V
1								54454	1	1	626.3468	1250.679	2	1250.6751	0.004	0	37.74	0.0027	K	GDFDVSVPK	V
1								54458	1	1	626.3475	1250.6804	2	1250.6751	0.0054	0	26.22	0.038	K	GDFDVSVPK	V
1								55870	1	1	629.8566	1257.6986	2	1257.6961	0.0025	0	37.57	0.0031	K	FGTFGGLGSK	S
1								56196	1	1	631.3669	1260.7192	2	1260.7169	0.0023	0	24.07	0.074	K	TDVDVSLPK	V
1								56199	1	1	631.3675	1260.7204	2	1260.7169	0.0035	0	61.36	1.40E-05	K	TDVDVSLPK	V
1								56201	1	1	631.3676	1260.7206	2	1260.7169	0.0037	0	50.54	0.00012	K	TDVDVSLPK	V
1								56204	1	1	631.3678	1260.721	2	1260.7169	0.0041	0	25.38	0.043	K	TDVDVSLPK	V
1								56402	1	1	632.3489	1262.6832	2	1262.6784	0.0048	0	39.24	0.0023	K	GDMDISLPK	V
1								56403	1	1	632.3489	1262.6832	2	1262.6784	0.0048	0	43.98	0.00077	K	GDMDISLPK	V
1								56527	9	1	633.3369	1264.6592	2	1264.6577	0.0016	0	4.81	4.4	K	GDMDISVPK	L	Oxidation (M)
1								56531	1	1	633.3378	1264.661	2	1264.6577	0.0034	0	10.45	0.92	K	GDMDISVPK	L	Oxidation (M)
1								56533	1	1	633.3378	1264.661	2	1264.6577	0.0034	0	4.4	3.7	K	GDMDISVPK	L	Oxidation (M)
1								56537	1	1	633.3384	1264.6622	2	1264.6577	0.0046	0	29.27	0.012	K	GDMDVSLPK	V	Oxidation (M)
1								57530	1	1	636.8574	1271.7002	2	1271.6965	0.0037	0	54.25	3.60E-05	K	GPEVDVSGPK	L
1								57531	1	1	636.8575	1271.7004	2	1271.6965	0.0039	0	53.58	5.90E-05	K	GPEVDVSGPK	L
1								57535	1	1	424.9081	1271.7025	3	1271.6965	0.006	0	28.42	0.022	K	GPEVDVSGPK	L
1								57819	3	1	637.8887	1273.7628	2	1273.7672	-0.0043	0	6.03	3.4	K	LQVTMPGIK	V
1								57820	1	1	637.8934	1273.7722	2	1273.7672	0.0051	0	49.35	0.00012	K	LQVTMPGIK	V
1								58286	1	1	640.3427	1278.6708	2	1278.67	0.0009	0	8.79	1.8	R	LDFEGPDAK	L
1								58289	1	1	640.3441	1278.6736	2	1278.67	0.0037	0	46.23	0.00023	R	LDFEGPDAK	L
1								58290	1	1	640.3441	1278.6736	2	1278.67	0.0037	0	38.55	0.0013	R	LDFEGPDAK	L
1								58291	1	1	640.3442	1278.6738	2	1278.67	0.0039	0	44.75	0.00044	R	LDFEGPDAK	L
1								58293	1	1	640.3444	1278.6742	2	1278.67	0.0043	0	7.79	2.1	R	LDFEGPDAK	L
1								58294	1	1	640.3449	1278.6752	2	1278.67	0.0053	0	27.01	0.029	R	LDFEGPDAK	L
1								58295	1	1	640.3451	1278.6756	2	1278.67	0.0057	0	15.09	0.42	R	LDFEGPDAK	L
1								58297	1	1	640.3463	1278.678	2	1278.6733	0.0047	0	27.99	0.023	K	GDMDISLPK	V	Oxidation (M)
1								58528	1	1	641.3519	1280.6892	2	1280.6856	0.0036	0	44.26	0.00043	K	GDYDVTVPK	V
1								58531	1	1	641.3522	1280.6898	2	1280.6856	0.0042	0	39.33	0.0016	K	GDYDVTVPK	V
1								58533	1	1	641.3531	1280.6916	2	1280.6856	0.006	0	34.38	0.0064	K	GDYDVTVPK	V
1								60776	1	1	648.3587	1294.7028	2	1294.7013	0.0016	0	33.88	0.0046	K	GEYDVTVPK	L
1								60925	1	1	432.9397	1295.7973	3	1295.8001	-0.0028	1	7.72	2	K	IKFPTMK	V
1								61224	6	1	650.3959	1298.7772	2	1298.7712	0.006	0	1.76	6.3	K	FNFSKPK	G
1								61248	1	1	650.3961	1298.7776	2	1298.7712	0.0064	0	3.2	4.5	K	FNFSKPK	G
1								62288	1	1	651.8797	1301.7448	2	1301.7435	0.0014	0	25.45	0.034	K	VQTPEVDVK	G
1								62290	1	1	651.8812	1301.7478	2	1301.7435	0.0044	0	47.14	0.00023	K	VQTPEVDVK	G
1								66607	1	1	662.8639	1323.7132	2	1323.7101	0.0032	0	24.36	0.05	K	MPTFSTPGAK	G
1								67047	1	1	663.363	1324.7114	2	1324.7109	0.0006	0	40.37	0.0013	R	VTAYTVDVTGR	E
1								67317	1	1	664.345	1326.6754	2	1326.6733	0.0021	0	34.04	0.0037	K	GEYDMTVPK	L
1								67318	1	1	664.3453	1326.676	2	1326.6733	0.0027	0	33.68	0.0036	K	GEYDVTMPK	V
1								67319	1	1	664.3459	1326.6772	2	1326.6733	0.0039	0	25.77	0.024	K	GEYDVTMPK	V
1								67321	1	1	443.2333	1326.6781	3	1326.6733	0.0047	0	17.12	0.33	K	GEYDVTMPK	V
1								67322	1	1	664.3466	1326.6786	2	1326.6733	0.0053	0	19.96	0.17	K	GEYDVTMPK	V
1								69746	1	1	672.3434	1342.6722	2	1342.6682	0.004	0	17.96	0.13	K	GEYDMTVPK	L	Oxidation (M)
1								71225	1	1	678.8668	1355.719	2	1355.7167	0.0024	0	14.49	0.31	K	VDINAPDVDVR	G
1								71226	1	1	678.8669	1355.7192	2	1355.7167	0.0026	0	64.5	3.10E-06	K	VDINAPDVDVR	G
1								71227	1	1	678.8671	1355.7196	2	1355.7167	0.003	0	46.95	0.00018	K	VDINAPDVDVR	G
1								71228	1	1	678.8671	1355.7196	2	1355.7167	0.003	0	8.11	1.4	K	VDINAPDVDVR	G
1								71229	1	1	678.8672	1355.7198	2	1355.7167	0.0032	0	22.37	0.052	K	VDINAPDVDVR	G
1								71668	1	1	680.8934	1359.7722	2	1359.7675	0.0047	0	30.51	0.012	K	MPSLEISAPK	V
1								72673	6	1	457.6095	1369.8067	3	1369.8084	-0.0017	1	0.33	11	K	FGFGAKSPK	A
1								73591	6	1	459.594	1375.7602	3	1375.7625	-0.0023	0	4.48	6.7	K	MPSLEISAPK	V	Oxidation (M)
1								75277	1	1	694.8904	1387.7662	2	1387.7625	0.0038	0	12.52	0.83	K	MPDVDISVPK	I
1								75278	1	1	694.8906	1387.7666	2	1387.7625	0.0042	0	40.45	0.0013	K	MPDVDISVPK	I
1								75279	1	1	694.8906	1387.7666	2	1387.7625	0.0042	0	52	9.20E-05	K	MPDVDISVPK	I
1								75281	1	1	694.8909	1387.7672	2	1387.7625	0.0048	0	41.06	0.0012	K	MPDVDISVPK	I
1								75283	1	1	694.891	1387.7674	2	1387.7625	0.005	0	38.36	0.0022	K	MPDVDISVPK	I
1								75284	1	1	694.8912	1387.7678	2	1387.7625	0.0054	0	22.65	0.087	K	MPDVDISVPK	I
1								75285	1	1	694.8912	1387.7678	2	1387.7625	0.0054	0	18.85	0.21	K	MPDVDISVPK	I
1								76412	1	1	466.6057	1396.7953	3	1396.7918	0.0035	0	11.71	0.97	R	VSAPEVSVGHK	G
1								76413	1	1	699.4062	1396.7978	2	1396.7918	0.006	0	30.73	0.016	R	VSAPEVSVGHK	G
1								78046	1	1	702.8837	1403.7528	2	1403.7574	-0.0046	0	2.62	7.8	K	MPDVDISVPK	I	Oxidation (M)
1								78069	1	1	702.8846	1403.7546	2	1403.7574	-0.0028	0	0.67	14	K	MPDVDISVPK	I	Oxidation (M)
1								78073	2	1	702.8851	1403.7556	2	1403.7574	-0.0018	0	2.79	8.6	K	MPDVDISVPK	I	Oxidation (M)
1								78109	2	1	702.8862	1403.7578	2	1403.7574	0.0004	0	4.34	5.5	K	MPDVDISVPK	I	Oxidation (M)
1								78128	2	1	702.8871	1403.7596	2	1403.7574	0.0022	0	2.24	9.5	K	MPDVDISVPK	I	Oxidation (M)
1								78134	2	1	702.8876	1403.7606	2	1403.7574	0.0032	0	1.15	13	K	MPDVDISVPK	I	Oxidation (M)
1								78138	1	1	702.8881	1403.7616	2	1403.7574	0.0042	0	45.48	0.00046	K	MPDVDISVPK	I	Oxidation (M)
1								78139	1	1	702.8881	1403.7616	2	1403.7574	0.0042	0	19.08	0.2	K	MPDVDISVPK	I	Oxidation (M)
1								78142	1	1	702.8882	1403.7618	2	1403.7574	0.0044	0	10.6	1.4	K	MPDVDISVPK	I	Oxidation (M)
1								78152	1	1	702.8885	1403.7624	2	1403.7574	0.005	0	49.36	0.00018	K	MPDVDISVPK	I	Oxidation (M)
1								78157	1	1	702.8887	1403.7628	2	1403.7574	0.0054	0	7.64	2.7	K	MPDVDISVPK	I	Oxidation (M)
1								78158	1	1	702.8887	1403.7628	2	1403.7574	0.0054	0	8.57	2.1	K	MPDVDISVPK	I	Oxidation (M)
1								78162	1	1	702.8887	1403.7628	2	1403.7574	0.0054	0	16.63	0.33	K	MPDVDISVPK	I	Oxidation (M)
1								78169	1	1	702.8892	1403.7638	2	1403.7574	0.0064	0	2.37	8.2	K	MPDVDISVPK	I	Oxidation (M)
1								78172	1	1	702.8893	1403.764	2	1403.7574	0.0066	0	24.9	0.046	K	MPDVDISVPK	I	Oxidation (M)
1								78518	1	1	469.2673	1404.7801	3	1404.7758	0.0043	0	19.62	0.15	K	FAGGLHFSGPK	V
1								78672	1	1	704.3739	1406.7332	2	1406.7319	0.0013	0	37.3	0.0026	K	GDLDASVPSMK	V
1								78673	1	1	704.3741	1406.7336	2	1406.7319	0.0017	0	8.56	1.9	K	GDLDASVPSMK	V
1								78675	1	1	704.3748	1406.735	2	1406.7319	0.0031	0	4.62	4.3	K	GDLDASVPSMK	V
1								78677	1	1	704.3751	1406.7356	2	1406.7319	0.0037	0	54.67	3.80E-05	K	GDLDASVPSMK	V
1								78678	1	1	704.3752	1406.7358	2	1406.7319	0.0039	0	53.33	5.50E-05	K	GDLDASVPSMK	V
1								78679	1	1	704.3752	1406.7358	2	1406.7319	0.0039	0	7	2.3	K	GDLDASVPSMK	V
1								78683	2	1	704.3759	1406.7372	2	1406.7319	0.0053	0	3.51	6.5	K	GDLDASVPSMK	V
1								78685	1	1	704.3762	1406.7378	2	1406.7319	0.0059	0	39.36	0.0017	K	GDLDASVPSMK	V
1								79109	1	1	705.8974	1409.7802	2	1409.7832	-0.003	0	6.62	4.4	K	MPFLSISSPK	V	Oxidation (M)
1								80624	1	1	712.3729	1422.7312	2	1422.7268	0.0044	0	37.9	0.0019	K	GDLDASVPSMK	V	Oxidation (M)
1								80625	1	1	712.3734	1422.7322	2	1422.7268	0.0054	0	36.32	0.0028	K	GDLDASVPSMK	V	Oxidation (M)
1								84057	1	1	480.2618	1437.7636	3	1437.7595	0.0041	0	16.01	0.4	K	DIDISSPEFK	I
1								84058	1	1	480.2618	1437.7636	3	1437.7595	0.0041	0	14.12	0.61	K	DIDISSPEFK	I
1								84059	1	1	719.8892	1437.7638	2	1437.7595	0.0044	0	58.74	2.10E-05	K	DIDISSPEFK	I
1								84060	1	1	719.8894	1437.7642	2	1437.7595	0.0048	0	65.09	4.60E-06	K	DIDISSPEFK	I
1								84061	1	1	719.8898	1437.765	2	1437.7595	0.0056	0	60.65	1.30E-05	K	DIDISSPEFK	I
1								84063	1	1	719.89	1437.7654	2	1437.7595	0.006	0	51.87	0.0001	K	DIDISSPEFK	I
1								84064	1	1	719.8904	1437.7662	2	1437.7595	0.0068	0	42.6	0.00078	K	DIDISSPEFK	I
1								84830	3	1	482.9279	1445.7619	3	1445.7581	0.0038	0	2.08	8.4	R	EMGVDVHFPK	A
1								85908	1	1	486.953	1457.8372	3	1457.8333	0.0038	0	3.38	7.3	K	VSGPDLDLNLK	G
1								85909	1	1	729.926	1457.8374	2	1457.8333	0.0041	0	54.64	6.40E-05	K	VSGPDLDLNLK	G
1								85910	1	1	486.9531	1457.8375	3	1457.8333	0.0041	0	43.68	0.00079	K	VSGPDLDLNLK	G
1								85912	1	1	486.9531	1457.8375	3	1457.8333	0.0041	0	17.03	0.37	K	VSGPDLDLNLK	G
1								85913	1	1	729.9262	1457.8378	2	1457.8333	0.0045	0	60.43	1.70E-05	K	VSGPDLDLNLK	G
1								85914	1	1	729.9263	1457.838	2	1457.8333	0.0047	0	61.82	1.20E-05	K	VSGPDLDLNLK	G
1								85915	1	1	729.9265	1457.8384	2	1457.8333	0.0051	0	38.38	0.0027	K	VSGPDLDLNLK	G
1								85916	1	1	729.9266	1457.8386	2	1457.8333	0.0053	0	35.71	0.0052	K	VSGPDLDLNLK	G
1								88477	1	1	737.9329	1473.8512	2	1473.8469	0.0044	0	40.13	0.0018	K	ISMPDVGLNLK	A
1								89428	1	1	493.9774	1478.9104	3	1478.9064	0.0039	0	15.5	0.34	K	ISIPDVGLHLK	G
1								89429	2	1	493.9775	1478.9107	3	1478.9064	0.0042	0	3.79	5.1	K	ISIPDVGLHLK	G
1								91555	1	1	499.2966	1494.868	3	1494.865	0.003	0	45.66	0.00043	K	VTAPDVDLHLK	A
1								91807	1	1	500.2844	1497.8314	3	1497.8282	0.0031	0	40.72	0.0015	K	AEGPDVAVDLPK	G
1								91808	1	1	500.2846	1497.832	3	1497.8282	0.0037	0	70.34	1.80E-06	K	AEGPDVAVDLPK	G
1								91809	1	1	500.2846	1497.832	3	1497.8282	0.0037	0	47.02	0.00038	K	AEGPDVAVDLPK	G
1								91810	1	1	500.2848	1497.8326	3	1497.8282	0.0043	0	21.05	0.15	K	AEGPDVAVDLPK	G
1								91811	1	1	749.9237	1497.8328	2	1497.8282	0.0046	0	55.08	6.20E-05	K	AEGPDVAVDLPK	G
1								91812	1	1	749.9238	1497.833	2	1497.8282	0.0048	0	70.35	1.90E-06	K	AEGPDVAVDLPK	G
1								91813	1	1	749.924	1497.8334	2	1497.8282	0.0052	0	46.22	0.0005	K	AEGPDVAVDLPK	G
1								91814	1	1	749.9241	1497.8336	2	1497.8282	0.0054	0	68.09	3.20E-06	K	AEGPDVAVDLPK	G
1								91815	1	1	749.9245	1497.8344	2	1497.8282	0.0062	0	62.09	1.20E-05	K	AEGPDVAVDLPK	G
1								92005	1	1	500.9445	1499.8117	3	1499.8075	0.0041	0	37.51	0.0027	K	GEGPDVDVSLPK	A
1								92006	1	1	750.9133	1499.812	2	1499.8075	0.0045	0	67.9	2.40E-06	K	GEGPDVDVSLPK	A
1								92007	1	1	750.9135	1499.8124	2	1499.8075	0.0049	0	67.99	2.60E-06	K	GEGPDVDVSLPK	A
1								92008	1	1	750.9136	1499.8126	2	1499.8075	0.0051	0	52.42	9.70E-05	K	GEGPDVDVSLPK	A
1								92009	2	1	500.945	1499.8132	3	1499.8075	0.0056	0	9.3	2	K	GEGPDVDVSLPK	A
1								93108	2	1	753.8831	1505.7516	2	1505.7574	-0.0058	0	4.26	2.9	K	MPSMNIQTHK	I	2 Oxidation (M)
1								93733	1	1	757.903	1513.7914	2	1513.7868	0.0047	0	56.96	3.50E-05	K	GPEVDIEGPEGK	L
1								93786	1	1	757.9211	1513.8276	2	1513.8232	0.0045	0	56.4	4.30E-05	K	GEGPDVDVTLPK	A
1								93787	1	1	505.6165	1513.8277	3	1513.8232	0.0045	0	7.67	3.2	K	GEGPDVDVTLPK	A
1								93788	1	1	757.9213	1513.828	2	1513.8232	0.0049	0	35.73	0.0051	K	GEGPDVDVTLPK	A
1								93789	1	1	757.9214	1513.8282	2	1513.8232	0.0051	0	76.95	3.90E-07	K	GEGPDVDVTLPK	A
1								93790	1	1	757.9215	1513.8284	2	1513.8232	0.0053	0	50.32	0.00018	K	GEGPDVDVTLPK	A
1								93791	1	1	757.9216	1513.8286	2	1513.8232	0.0055	0	65.59	5.20E-06	K	GEGPDVDVTLPK	A
1								93792	1	1	757.9223	1513.83	2	1513.8232	0.0069	0	21.43	0.12	K	GEGPDVDVTLPK	A
1								93849	1	1	505.9686	1514.884	3	1514.8799	0.004	0	54.12	5.70E-05	K	ISIPDVDLDLK	G
1								93851	1	1	505.9688	1514.8846	3	1514.8799	0.0046	0	13.84	0.61	K	ISIPDVDLDLK	G
1								93852	1	1	758.4496	1514.8846	2	1514.8799	0.0047	0	89.36	1.70E-08	K	ISIPDVDLDLK	G
1								93853	1	1	758.4498	1514.885	2	1514.8799	0.0051	0	97.67	2.40E-09	K	ISIPDVDLDLK	G
1								93855	1	1	758.45	1514.8854	2	1514.8799	0.0055	0	75.92	3.60E-07	K	ISIPDVDLDLK	G
1								93856	1	1	758.4501	1514.8856	2	1514.8799	0.0057	0	33.47	0.0063	K	ISIPDVDLDLK	G
1								94105	1	1	506.9536	1517.839	3	1517.8367	0.0023	0	19.16	0.22	K	VSMPDVDLNLK	G
1								94110	1	1	506.9539	1517.8399	3	1517.8367	0.0032	0	44.02	0.0007	K	VSMPDVDLNLK	G
1								94119	1	1	506.9542	1517.8408	3	1517.8367	0.0041	0	19.19	0.23	K	VSMPDVDLNLK	G
1								94130	1	1	506.9544	1517.8414	3	1517.8367	0.0047	0	17.82	0.32	K	VSMPDVDLNLK	G
1								94133	1	1	759.9282	1517.8418	2	1517.8367	0.0051	0	64.08	7.40E-06	K	VSMPDVDLNLK	G
1								94139	1	1	759.9286	1517.8426	2	1517.8367	0.0059	0	55.95	4.50E-05	K	VSMPDVDLNLK	G
1								94269	1	1	760.3658	1518.717	2	1518.7237	-0.0066	0	3.11	2.2	K	MPDMHVNMPK	I	2 Oxidation (M)
1								95095	1	1	764.4186	1526.8226	2	1526.8184	0.0042	0	46.02	0.00039	K	GEGPDVDVNLPK	A
1								95097	1	1	509.9482	1526.8228	3	1526.8184	0.0044	0	29.91	0.016	K	GEGPDVDVNLPK	A
1								95098	1	1	509.9482	1526.8228	3	1526.8184	0.0044	0	49.39	0.00018	K	GEGPDVDVNLPK	A
1								95099	1	1	509.9482	1526.8228	3	1526.8184	0.0044	0	49.5	0.00017	K	GEGPDVDVNLPK	A
1								95102	1	1	764.4188	1526.823	2	1526.8184	0.0046	0	78.21	2.40E-07	K	GEGPDVDVNLPK	A
1								95103	1	1	764.4189	1526.8232	2	1526.8184	0.0048	0	84.42	5.80E-08	K	GEGPDVDVNLPK	A
1								95104	1	1	764.4189	1526.8232	2	1526.8184	0.0048	0	82.97	8.20E-08	K	GEGPDVDVNLPK	A
1								95105	1	1	764.4191	1526.8236	2	1526.8184	0.0052	0	62.22	9.30E-06	K	GEGPDVDVNLPK	A
1								95106	1	1	764.4191	1526.8236	2	1526.8184	0.0052	0	59.19	1.90E-05	K	GEGPDVDVNLPK	A
1								95107	1	1	764.4193	1526.824	2	1526.8184	0.0056	0	90.13	1.50E-08	K	GEGPDVDVNLPK	A
1								95108	4	1	509.9487	1526.8243	3	1526.8184	0.0059	0	4.85	4.9	K	GEGPDVDVNLPK	A
1								95109	1	1	764.4195	1526.8244	2	1526.8184	0.006	0	69.48	1.70E-06	K	GEGPDVDVNLPK	A
1								95110	1	1	764.4195	1526.8244	2	1526.8184	0.006	0	44.3	0.00055	K	GEGPDVDVNLPK	A
1								95111	1	1	764.4196	1526.8246	2	1526.8184	0.0062	0	56.71	3.20E-05	K	GEGPDVDVNLPK	A
1								95117	1	1	509.9717	1526.8933	3	1526.8912	0.0021	0	4.85	3	K	LPTGQISGPEIK	G
1								95118	1	1	509.9722	1526.8948	3	1526.8912	0.0036	0	30.43	0.0095	K	LPTGQISGPEIK	G
1								95119	1	1	764.4557	1526.8968	2	1526.8912	0.0057	0	43.57	0.00048	K	LPTGQISGPEIK	G
1								95151	2	1	510.2883	1527.8431	3	1527.8388	0.0043	0	9.04	2	K	GEGPEVDVTLPK	A
1								95152	1	1	764.929	1527.8434	2	1527.8388	0.0046	0	62.9	9.00E-06	K	GEGPEVDVTLPK	A
1								95153	1	1	764.9291	1527.8436	2	1527.8388	0.0048	0	56.52	3.90E-05	K	GEGPEVDVTLPK	A
1								95154	1	1	764.9294	1527.8442	2	1527.8388	0.0054	0	59.73	1.80E-05	K	GEGPEVDVTLPK	A
1								95156	1	1	764.9303	1527.846	2	1527.8388	0.0072	0	35.27	0.0048	K	GEGPEVDVTLPK	A
1								95411	1	1	766.4435	1530.8724	2	1530.8683	0.0041	0	26.65	0.038	K	ISMPDVNLNLK	G
1								95412	1	1	766.4444	1530.8742	2	1530.8683	0.0059	0	44.28	0.00055	K	ISMPDVNLNLK	G
1								95484	1	1	511.6253	1531.8541	3	1531.8523	0.0017	0	9.79	1.5	K	ISMPDVDLNLK	G
1								95485	6	1	511.6259	1531.8559	3	1531.8523	0.0035	0	2.87	7.2	K	VSMPDVELNLK	S
1								95486	6	1	511.6261	1531.8565	3	1531.8523	0.0041	0	1.6	9.9	K	ISMPDVDLNLK	G
1								95489	1	1	766.9357	1531.8568	2	1531.8523	0.0045	0	57.15	2.70E-05	K	VSMPDVELNLK	S
1								95490	1	1	766.9358	1531.857	2	1531.8523	0.0047	0	71.06	1.20E-06	K	ISMPDVDLNLK	G
1								95491	1	1	511.6263	1531.8571	3	1531.8523	0.0047	0	33.84	0.0061	K	ISMPDVDLNLK	G
1								95493	1	1	766.9359	1531.8572	2	1531.8523	0.0049	0	72.37	8.50E-07	K	ISMPDVDLNLK	G
1								95494	1	1	511.6264	1531.8574	3	1531.8523	0.005	0	31.85	0.0094	K	ISMPDVDLNLK	G
1								95498	1	1	766.9362	1531.8578	2	1531.8523	0.0055	0	59.16	1.80E-05	K	VSMPDVELNLK	S
1								95499	1	1	511.6266	1531.858	3	1531.8523	0.0056	0	18.08	0.22	K	ISMPDVDLNLK	G
1								95502	1	1	766.9363	1531.858	2	1531.8523	0.0057	0	61.29	1.00E-05	K	ISMPDVDLNLK	G
1								95503	1	1	766.9364	1531.8582	2	1531.8523	0.0059	0	36.74	0.0028	K	VSMPDVELNLK	S
1								95504	1	1	766.9366	1531.8586	2	1531.8523	0.0063	0	30.48	0.012	K	ISMPDVDLNLK	G
1								95507	1	1	766.9369	1531.8592	2	1531.8523	0.0069	0	43.11	0.00062	K	ISMPDVDLNLK	G
1								95648	1	1	511.9542	1532.8408	3	1532.8364	0.0044	0	7.81	3	K	MSLPDVDLDLK	G
1								95649	1	1	767.4279	1532.8412	2	1532.8364	0.0049	0	37.13	0.0034	K	MSLPDVDLDLK	G
1								95651	1	1	767.4282	1532.8418	2	1532.8364	0.0055	0	25.06	0.053	K	MSLPDVDLDLK	G
1								95652	1	1	511.9547	1532.8423	3	1532.8364	0.0059	0	20.58	0.15	K	MSLPDVDLDLK	G
1								95688	2	1	767.9218	1533.829	2	1533.8316	-0.0026	0	4.83	5.2	K	VSMPDVDLNLK	G	Oxidation (M)
1								95690	4	1	512.2848	1533.8326	3	1533.8316	0.001	0	2.05	11	K	VSMPDVDLNLK	G	Oxidation (M)
1								95692	3	1	512.2861	1533.8365	3	1533.8316	0.0049	0	2.11	12	K	VSMPDVDLNLK	G	Oxidation (M)
1								95693	1	1	767.9256	1533.8366	2	1533.8316	0.005	0	68.96	2.40E-06	K	VSMPDVDLNLK	G	Oxidation (M)
1								95694	1	1	767.9266	1533.8386	2	1533.8316	0.007	0	23.27	0.083	K	VSMPDVDLNLK	G	Oxidation (M)
1								96420	1	1	771.4258	1540.837	2	1540.8341	0.003	0	39.71	0.0015	K	GEGPEVDVNLPK	A
1								96421	1	1	771.4262	1540.8378	2	1540.8341	0.0038	0	31.82	0.01	K	GEGPEVDVNLPK	A
1								96422	1	1	771.4262	1540.8378	2	1540.8341	0.0038	0	63.5	7.00E-06	K	GEGPEVDVNLPK	A
1								96423	1	1	514.62	1540.8382	3	1540.8341	0.0041	0	67.74	2.70E-06	K	GEGPEVDVNLPK	A
1								96424	4	1	514.62	1540.8382	3	1540.8341	0.0041	0	4	6.3	K	GEGPEVDVNLPK	A
1								96425	1	1	771.4266	1540.8386	2	1540.8341	0.0046	0	89.63	1.90E-08	K	GEGPEVDVNLPK	A
1								96426	1	1	514.6202	1540.8388	3	1540.8341	0.0047	0	51.27	0.00013	K	GEGPEVDVNLPK	A
1								96427	1	1	514.6202	1540.8388	3	1540.8341	0.0047	0	9.93	1.7	K	GEGPEVDVNLPK	A
1								96429	1	1	771.4268	1540.839	2	1540.8341	0.005	0	83.53	7.70E-08	K	GEGPEVDVNLPK	A
1								96430	1	1	514.6203	1540.8391	3	1540.8341	0.005	0	12.04	1.1	K	GEGPEVDVNLPK	A
1								96431	1	1	771.4269	1540.8392	2	1540.8341	0.0052	0	90.11	1.70E-08	K	GEGPEVDVNLPK	A
1								96432	1	1	771.4271	1540.8396	2	1540.8341	0.0056	0	58.84	2.00E-05	K	GEGPEVDVNLPK	A
1								96433	1	1	771.4271	1540.8396	2	1540.8341	0.0056	0	64.24	5.70E-06	K	GEGPEVDVNLPK	A
1								96435	1	1	514.6208	1540.8406	3	1540.8341	0.0065	0	28.38	0.022	K	GEGPEVDVNLPK	A
1								96774	6	1	516.2977	1545.8713	3	1545.868	0.0033	0	5.13	6	K	ISMPDIDLNLK	G
1								96776	5	1	516.2979	1545.8719	3	1545.868	0.0039	0	2.87	10	K	ISMPDIDLNLK	G
1								96777	2	1	516.2979	1545.8719	3	1545.868	0.0039	0	4.89	6.3	K	ISMPDIDLNLK	G
1								96778	1	1	773.9435	1545.8724	2	1545.868	0.0045	0	73.11	9.50E-07	K	ISMPEVDLNLK	G
1								96779	1	1	773.9435	1545.8724	2	1545.868	0.0045	0	42.95	0.00098	K	ISMPDIDLNLK	G
1								96780	1	1	516.2981	1545.8725	3	1545.868	0.0045	0	47.91	0.00032	K	ISMPDIDLNLK	G
1								96782	1	1	516.2981	1545.8725	3	1545.868	0.0045	0	61.92	1.30E-05	K	ISMPDIDLNLK	G
1								96783	1	1	516.2981	1545.8725	3	1545.868	0.0045	0	19.88	0.2	K	ISMPDIDLNLK	G
1								96784	1	1	516.2982	1545.8728	3	1545.868	0.0048	0	48.87	0.00025	K	ISMPDIDLNLK	G
1								96785	1	1	516.2982	1545.8728	3	1545.868	0.0048	0	47.74	0.00032	K	ISMPDIDLNLK	G
1								96786	1	1	516.2982	1545.8728	3	1545.868	0.0048	0	46.61	0.00042	K	ISMPDIDLNLK	G
1								96787	1	1	516.2982	1545.8728	3	1545.868	0.0048	0	15.94	0.49	K	ISMPDIDLNLK	G
1								96790	1	1	516.2982	1545.8728	3	1545.868	0.0048	0	9.91	2	K	ISMPEVDLNLK	G
1								96791	1	1	516.2982	1545.8728	3	1545.868	0.0048	0	43.85	0.00079	K	ISMPDIDLNLK	G
1								96792	3	1	516.2982	1545.8728	3	1545.868	0.0048	0	5.3	5.7	K	ISMPDIDLNLK	G
1								96793	1	1	516.2982	1545.8728	3	1545.868	0.0048	0	31.25	0.014	K	ISMPEVDLNLK	G
1								96794	1	1	773.9438	1545.873	2	1545.868	0.0051	0	77.02	3.60E-07	K	ISMPEVDLNLK	G
1								96795	1	1	773.9438	1545.873	2	1545.868	0.0051	0	83.54	8.10E-08	K	ISMPDIDLNLK	G
1								96796	1	1	773.9438	1545.873	2	1545.868	0.0051	0	37.31	0.0034	K	ISMPDIDLNLK	G
1								96797	1	1	516.2983	1545.8731	3	1545.868	0.0051	0	43.5	0.00081	K	ISMPDIDLNLK	G
1								96798	1	1	516.2983	1545.8731	3	1545.868	0.0051	0	35.18	0.0055	K	ISMPDIDLNLK	G
1								96799	2	1	516.2983	1545.8731	3	1545.868	0.0051	0	17.9	0.3	K	ISMPDIDLNLK	G
1								96800	1	1	516.2983	1545.8731	3	1545.868	0.0051	0	9.47	2.1	K	ISMPDIDLNLK	G
1								96801	1	1	773.9439	1545.8732	2	1545.868	0.0053	0	38.51	0.0026	K	ISMPDIDLNLK	G
1								96802	1	1	773.9439	1545.8732	2	1545.868	0.0053	0	88.41	2.60E-08	K	ISMPDIDLNLK	G
1								96804	1	1	773.9439	1545.8732	2	1545.868	0.0053	0	41.69	0.0012	K	ISMPDIDLNLK	G
1								96805	1	1	773.944	1545.8734	2	1545.868	0.0055	0	84	7.20E-08	K	ISMPDIDLNLK	G
1								96806	1	1	773.944	1545.8734	2	1545.868	0.0055	0	89.07	2.30E-08	K	ISMPDIDLNLK	G
1								96807	1	1	773.944	1545.8734	2	1545.868	0.0055	0	6.7	3.9	K	ISMPDIDLNLK	G
1								96808	1	1	773.9441	1545.8736	2	1545.868	0.0057	0	45.64	0.0005	K	ISMPDIDLNLK	G
1								96809	1	1	516.2985	1545.8737	3	1545.868	0.0057	0	19.27	0.22	K	ISMPDIDLNLK	G
1								96812	1	1	773.9442	1545.8738	2	1545.868	0.0059	0	47.79	0.0003	K	ISMPEVDLNLK	G
1								96813	1	1	773.9442	1545.8738	2	1545.868	0.0059	0	66.09	4.40E-06	K	ISMPDIDLNLK	G
1								96816	1	1	773.9443	1545.874	2	1545.868	0.0061	0	84.23	6.70E-08	K	ISMPDIDLNLK	G
1								96817	1	1	773.9443	1545.874	2	1545.868	0.0061	0	88.57	2.50E-08	K	ISMPDIDLNLK	G
1								96818	1	1	773.9444	1545.8742	2	1545.868	0.0063	0	62.56	9.90E-06	K	ISMPDIDLNLK	G
1								96819	2	1	516.2987	1545.8743	3	1545.868	0.0063	0	4.14	6.9	K	ISMPDIDLNLK	G
1								96820	1	1	773.9445	1545.8744	2	1545.868	0.0065	0	34	0.0071	K	ISMPEVDLNLK	G
1								96821	1	1	516.2988	1545.8746	3	1545.868	0.0066	0	33.9	0.0073	K	ISMPDIDLNLK	G
1								96822	2	1	516.2988	1545.8746	3	1545.868	0.0066	0	4.46	6.4	K	ISMPDIDLNLK	G
1								96823	1	1	773.9447	1545.8748	2	1545.868	0.0069	0	35.42	0.0051	K	ISMPDIDLNLK	G
1								96846	3	1	516.3091	1545.9055	3	1545.9092	-0.0037	1	1.06	11	K	VKGDADVSVPK	L
1								96854	5	1	516.3096	1545.907	3	1545.9092	-0.0022	1	0.33	12	K	LKGDVDVSGPK	L
1								96865	5	1	516.3098	1545.9076	3	1545.9092	-0.0016	1	1.55	8.6	K	LKGDVDVSGPK	L
1								96879	2	1	516.3099	1545.9079	3	1545.9092	-0.0013	1	7.21	2.3	K	LKGDVDVSGPK	L
1								96880	7	1	516.3099	1545.9079	3	1545.9092	-0.0013	1	2.14	7.4	K	LKGDVDVSGPK	L
1								96954	2	1	516.6063	1546.7971	3	1546.7992	-0.0021	1	6.28	2.7	K	MPEMHFRAPK	M	Oxidation (M)
1								96968	5	1	516.6262	1546.8568	3	1546.8632	-0.0065	0	2.93	6.9	K	ISMPDVNLNLK	G	Oxidation (M)
1								96969	2	1	516.6262	1546.8568	3	1546.8632	-0.0065	0	6.63	2.9	K	ISMPDVNLNLK	G	Oxidation (M)
1								96970	2	1	774.4359	1546.8572	2	1546.8632	-0.006	0	3.83	5.4	K	ISMPDVNLNLK	G	Oxidation (M)
1								96971	3	1	516.6264	1546.8574	3	1546.8632	-0.0059	0	3.46	5.9	K	ISMPDVNLNLK	G	Oxidation (M)
1								96972	2	1	516.6265	1546.8577	3	1546.8632	-0.0056	0	13.92	0.53	K	ISMPDVNLNLK	G	Oxidation (M)
1								96974	2	1	774.4363	1546.858	2	1546.8632	-0.0052	0	6.87	2.5	K	ISMPDVNLNLK	G	Oxidation (M)
1								96975	1	1	516.6267	1546.8583	3	1546.8632	-0.005	0	15.48	0.35	K	ISMPDVNLNLK	G	Oxidation (M)
1								96976	3	1	774.4366	1546.8586	2	1546.8632	-0.0046	0	5.93	3.2	K	ISMPDVNLNLK	G	Oxidation (M)
1								96977	1	1	774.4367	1546.8588	2	1546.8632	-0.0044	0	19.96	0.13	K	ISMPDVNLNLK	G	Oxidation (M)
1								97040	6	1	774.9309	1547.8472	2	1547.8473	0	0	0.98	14	K	VSMPDVELNLK	S	Oxidation (M)
1								97041	1	1	774.933	1547.8514	2	1547.8473	0.0042	0	22.75	0.11	K	VSMPDVELNLK	S	Oxidation (M)
1								97042	9	1	516.9578	1547.8516	3	1547.8473	0.0043	0	1.63	14	K	ISMPDVDLNLK	G	Oxidation (M)
1								97043	3	1	516.9579	1547.8519	3	1547.8473	0.0046	0	7.14	3.8	K	VSMPDVELNLK	S	Oxidation (M)
1								97046	1	1	774.9341	1547.8536	2	1547.8473	0.0064	0	54.89	6.10E-05	K	ISMPDVDLNLK	G	Oxidation (M)
1								97047	1	1	774.9341	1547.8536	2	1547.8473	0.0064	0	42.47	0.0011	K	ISMPDVDLNLK	G	Oxidation (M)
1								97048	1	1	774.9342	1547.8538	2	1547.8473	0.0066	0	27.09	0.037	K	ISMPDVDLNLK	G	Oxidation (M)
1								97049	1	1	516.9588	1547.8546	3	1547.8473	0.0073	0	14.32	0.68	K	ISMPDVDLNLK	G	Oxidation (M)
1								97090	6	1	517.2836	1548.829	3	1548.8313	-0.0023	0	0.31	12	K	MSLPDVDLDLK	G	Oxidation (M)
1								97091	6	1	517.2837	1548.8293	3	1548.8313	-0.002	0	3.33	5.7	K	MSLPDVDLDLK	G	Oxidation (M)
1								97092	5	1	517.2838	1548.8296	3	1548.8313	-0.0017	0	6.96	2.5	K	MSLPDVDLDLK	G	Oxidation (M)
1								97097	1	1	517.2845	1548.8317	3	1548.8313	0.0004	0	14.1	0.56	K	MSLPDVDLDLK	G	Oxidation (M)
1								97098	1	1	775.4252	1548.8358	2	1548.8313	0.0046	0	33.36	0.0077	K	MSLPDVDLDLK	G	Oxidation (M)
1								97099	8	1	517.2859	1548.8359	3	1548.8313	0.0046	0	1.6	12	K	MSLPDVDLDLK	G	Oxidation (M)
1								97100	5	1	517.286	1548.8362	3	1548.8313	0.0049	0	3.01	8.6	K	MSLPDVDLDLK	G	Oxidation (M)
1								97971	1	1	778.4337	1554.8528	2	1554.8497	0.0031	0	50.06	0.00014	K	AEGPEVDVNLPK	A
1								97973	1	1	778.434	1554.8534	2	1554.8497	0.0037	0	27.57	0.027	K	AEGPEVDVNLPK	A
1								97974	1	1	778.4341	1554.8536	2	1554.8497	0.0039	0	40.83	0.0013	K	AEGPEVDVNLPK	A
1								97975	2	1	519.2919	1554.8539	3	1554.8497	0.0042	0	14.92	0.51	K	AEGPEVDVNLPK	A
1								97977	1	1	778.4345	1554.8544	2	1554.8497	0.0047	0	74.93	6.00E-07	K	AEGPEVDVNLPK	A
1								97978	1	1	519.2921	1554.8545	3	1554.8497	0.0048	0	54.75	6.20E-05	K	AEGPEVDVNLPK	A
1								97979	1	1	519.2921	1554.8545	3	1554.8497	0.0048	0	45.87	0.00048	K	AEGPEVDVNLPK	A
1								97980	1	1	778.4346	1554.8546	2	1554.8497	0.0049	0	74.65	6.60E-07	K	AEGPEVDVNLPK	A
1								97981	1	1	778.4347	1554.8548	2	1554.8497	0.0051	0	56.91	3.70E-05	K	AEGPEVDVNLPK	A
1								97984	1	1	519.298	1554.8722	3	1554.8683	0.0038	0	44.09	0.00073	K	ISMPDVDLHLK	G
1								97985	1	1	519.298	1554.8722	3	1554.8683	0.0038	0	35.15	0.0057	K	ISMPDVDLHLK	G
1								97988	1	1	519.2981	1554.8725	3	1554.8683	0.0041	0	15.93	0.47	K	ISMPDVDLHLK	G
1								97989	1	1	778.4438	1554.873	2	1554.8683	0.0047	0	53.75	7.30E-05	K	ISMPDVDLHLK	G
1								98334	1	1	780.9514	1559.8882	2	1559.8836	0.0046	0	26.09	0.036	K	ISMPEIDLNLK	G
1								98337	3	1	520.9705	1559.8897	3	1559.8836	0.0061	0	8.37	2.1	K	ISMPEIDLNLK	G
1								98355	4	1	520.982	1559.9242	3	1559.9248	-0.0007	1	1.81	12	K	IKGDVDVSAPK	L
1								98358	1	1	520.984	1559.9302	3	1559.9248	0.0053	1	21.55	0.12	K	IKGDVDVSAPK	L
1								98359	1	1	780.9731	1559.9316	2	1559.9249	0.0068	1	36.6	0.0039	K	IKGDVDVTGPK	V
1								98472	1	1	781.9405	1561.8664	2	1561.8629	0.0035	0	27.6	0.035	K	ISMPDIDLNLK	G	Oxidation (M)
1								98474	1	1	781.9407	1561.8668	2	1561.8629	0.0039	0	23.97	0.08	K	ISMPDIDLNLK	G	Oxidation (M)
1								98477	3	1	521.6297	1561.8673	3	1561.8629	0.0044	0	8.56	2.8	K	ISMPDIDLNLK	G	Oxidation (M)
1								98478	3	1	521.6297	1561.8673	3	1561.8629	0.0044	0	5.28	6	K	ISMPDIDLNLK	G	Oxidation (M)
1								98479	1	1	781.941	1561.8674	2	1561.8629	0.0045	0	63.62	8.50E-06	K	ISMPDIDLNLK	G	Oxidation (M)
1								98480	1	1	781.941	1561.8674	2	1561.8629	0.0045	0	53.08	9.70E-05	K	ISMPDIDLNLK	G	Oxidation (M)
1								98481	1	1	521.6298	1561.8676	3	1561.8629	0.0047	0	35.72	0.0053	K	ISMPDIDLNLK	G	Oxidation (M)
1								98485	1	1	781.9412	1561.8678	2	1561.8629	0.0049	0	59.74	2.00E-05	K	ISMPDIDLNLK	G	Oxidation (M)
1								98486	3	1	521.6299	1561.8679	3	1561.8629	0.005	0	6.32	4.5	K	ISMPDIDLNLK	G	Oxidation (M)
1								98487	1	1	781.9415	1561.8684	2	1561.8629	0.0055	0	66.41	3.90E-06	K	ISMPDIDLNLK	G	Oxidation (M)
1								98488	1	1	781.9417	1561.8688	2	1561.8629	0.0059	0	20.04	0.17	K	ISMPDIDLNLK	G	Oxidation (M)
1								98489	1	1	781.9418	1561.869	2	1561.8629	0.0061	0	32.86	0.0085	K	ISMPDIDLNLK	G	Oxidation (M)
1								98491	1	1	781.9421	1561.8696	2	1561.8629	0.0067	0	42.14	0.001	K	ISMPDIDLNLK	G	Oxidation (M)
1								98533	1	1	782.4033	1562.792	2	1562.7941	-0.0021	1	1.44	7.4	K	MPEMHFRAPK	M	2 Oxidation (M)
1								98595	4	1	782.4498	1562.885	2	1562.8889	-0.0039	1	0.55	15	K	MPEMSIKAPK	I
1								98898	2	1	522.3328	1563.9766	3	1563.9692	0.0074	2	1.94	4.2	K	MPKIKMPK	F	Oxidation (M)
1								98978	1	1	522.9544	1565.8414	3	1565.8367	0.0047	0	30.22	0.013	K	ISMPDVDFNLK	G
1								98979	1	1	783.928	1565.8414	2	1565.8367	0.0047	0	82	8.70E-08	K	ISMPDVDFNLK	G
1								98980	1	1	522.9545	1565.8417	3	1565.8367	0.005	0	43.18	0.00066	K	ISMPDVDFNLK	G
1								98982	1	1	783.9285	1565.8424	2	1565.8367	0.0057	0	60.83	1.10E-05	K	ISMPDVDFNLK	G
1								98984	1	1	783.929	1565.8434	2	1565.8367	0.0067	0	45.65	0.00038	K	ISMPDVDFNLK	G
1								99117	3	1	784.4667	1566.9188	2	1566.9169	0.002	1	2.79	6.2	K	FKMPEINIK	A	Oxidation (M)
1								99867	1	1	784.9186	1567.8226	2	1567.8272	-0.0046	0	1.06	14	K	GEGPDVHMTLPK	G
1								99876	2	1	784.9217	1567.8288	2	1567.8272	0.0016	0	0.25	15	K	GEGPDVHMTLPK	G
1								99945	4	1	523.9685	1568.8837	3	1568.884	-0.0003	0	4.69	5.7	K	ISMPDLDLHLK	S
1								99946	1	1	523.9697	1568.8873	3	1568.884	0.0033	0	8.81	2	K	ISMPDLDLHLK	S
1								99949	1	1	785.4522	1568.8898	2	1568.884	0.0059	0	36.29	0.0034	K	ISMPDLDLHLK	S
1								100105	5	1	786.4329	1570.8512	2	1570.8577	-0.0064	1	2.23	8.3	K	FKMPDMNIK	A	Oxidation (M)
1								100107	3	1	524.6248	1570.8526	3	1570.8577	-0.0051	1	0.06	14	K	FKMPDMNIK	A	Oxidation (M)
1								100191	4	1	787.4095	1572.8044	2	1572.8061	-0.0017	0	1.15	7.9	K	GEGPEVDMNLPK	A
1								100194	3	1	525.2769	1572.8089	3	1572.8061	0.0027	0	2.02	6.6	K	GEGPEVDMNLPK	A
1								100195	2	1	525.2772	1572.8098	3	1572.8061	0.0037	0	4.17	4	K	GEGPEVDMNLPK	A
1								100196	1	1	787.4129	1572.8112	2	1572.8061	0.0051	0	71.59	7.10E-07	K	GEGPEVDMNLPK	A
1								100205	1	1	525.2836	1572.829	3	1572.8248	0.0042	0	8.2	1.8	K	ISMPDVDLHMK	G
1								100320	5	1	525.6525	1573.9357	3	1573.938	-0.0023	1	1.71	8.5	K	FKIPEMHLK	A
1								100333	1	1	525.6533	1573.9381	3	1573.938	0.0001	1	1.7	7.6	K	FKIPEMHLK	A
1								100432	1	1	788.9495	1575.8844	2	1575.8785	0.0059	0	24.33	0.058	K	ISMPEIDLNLK	G	Oxidation (M)
1								100681	1	1	527.2797	1578.8173	3	1578.8133	0.0039	0	27.31	0.029	K	GEGPEFDVNLSK	A
1								100682	1	1	527.2799	1578.8179	3	1578.8133	0.0045	0	50.16	0.00015	K	GEGPEFDVNLSK	A
1								100686	1	1	790.4166	1578.8186	2	1578.8133	0.0053	0	63.48	6.80E-06	K	GEGPEFDVNLSK	A
1								100690	1	1	790.4171	1578.8196	2	1578.8133	0.0063	0	41.57	0.001	K	GEGPEFDVNLSK	A
1								100692	1	1	790.4172	1578.8198	2	1578.8133	0.0065	0	45.65	0.0004	K	GEGPEFDVNLSK	A
1								100836	1	1	527.626	1579.8562	3	1579.8523	0.0038	0	10.54	1.3	K	ISMPDIDFNLK	G
1								100838	1	1	527.6261	1579.8565	3	1579.8523	0.0041	0	19.18	0.17	K	ISMPDFDLNLK	G
1								100839	1	1	527.6261	1579.8565	3	1579.8523	0.0041	0	4.92	4.6	K	ISMPDIDFNLK	G
1								100840	1	1	790.9356	1579.8566	2	1579.8523	0.0043	0	81.79	9.60E-08	K	ISMPDFDLNLK	G
1								100841	1	1	527.6262	1579.8568	3	1579.8523	0.0044	0	15.36	0.42	K	ISMPDFDLNLK	G
1								100842	1	1	790.9357	1579.8568	2	1579.8523	0.0045	0	52.88	7.40E-05	K	ISMPDFDLNLK	G
1								100843	1	1	527.6263	1579.8571	3	1579.8523	0.0047	0	21.97	0.092	K	ISMPDFDLNLK	G
1								100844	1	1	527.6263	1579.8571	3	1579.8523	0.0047	0	62.13	8.80E-06	K	ISMPDIDFNLK	G
1								100845	1	1	790.9359	1579.8572	2	1579.8523	0.0049	0	26.89	0.029	K	ISMPDIDFNLK	G
1								100846	1	1	527.6264	1579.8574	3	1579.8523	0.005	0	59.86	1.50E-05	K	ISMPDIDFNLK	G
1								100848	1	1	790.9361	1579.8576	2	1579.8523	0.0053	0	58.81	1.70E-05	K	ISMPDFDLNLK	G
1								100849	1	1	790.9361	1579.8576	2	1579.8523	0.0053	0	27.03	0.025	K	ISMPDIDFNLK	G
1								100850	1	1	790.9363	1579.858	2	1579.8523	0.0057	0	75.88	3.30E-07	K	ISMPDFDLNLK	G
1								100851	1	1	790.9363	1579.858	2	1579.8523	0.0057	0	87.15	2.40E-08	K	ISMPDIDFNLK	G
1								100852	1	1	790.9363	1579.858	2	1579.8523	0.0057	0	61.31	9.40E-06	K	ISMPDFDLNLK	G
1								100853	1	1	790.9363	1579.858	2	1579.8523	0.0057	0	89.61	1.40E-08	K	ISMPDFDLNLK	G
1								100854	2	1	527.6269	1579.8589	3	1579.8523	0.0065	0	9.53	1.5	K	ISMPDFDLNLK	G
1								100855	1	1	790.9368	1579.859	2	1579.8523	0.0067	0	73.38	6.20E-07	K	ISMPDIDFNLK	G
1								101115	1	1	528.2858	1581.8356	3	1581.8316	0.004	0	4.82	5.1	K	ISMPDVDFNLK	G	Oxidation (M)
1								101116	1	1	791.9255	1581.8364	2	1581.8316	0.0048	0	44.98	0.00049	K	ISMPDVDFNLK	G	Oxidation (M)
1								101118	1	1	791.9263	1581.838	2	1581.8316	0.0064	0	20.67	0.13	K	ISMPDVDFNLK	G	Oxidation (M)
1								101119	1	1	791.9266	1581.8386	2	1581.8316	0.007	0	56.76	3.20E-05	K	ISMPDVDFNLK	G	Oxidation (M)
1								101548	1	1	530.3276	1587.961	3	1587.9561	0.0048	1	32.08	0.0059	K	VKGDVDVSLPK	L
1								101549	1	1	530.3282	1587.9628	3	1587.9561	0.0066	1	25.84	0.027	K	VKGDVDVSLPK	L
1								101571	3	1	795.4073	1588.8	2	1588.801	-0.001	0	9.42	1.1	K	GEGPEVDMNLPK	A	Oxidation (M)
1								101577	1	1	795.4095	1588.8044	2	1588.801	0.0034	0	43.32	0.00052	K	GEGPEVDMNLPK	A	Oxidation (M)
1								101578	2	1	530.6088	1588.8046	3	1588.801	0.0035	0	4.36	4.1	K	GEGPEVDMNLPK	A	Oxidation (M)
1								101579	1	1	795.4106	1588.8066	2	1588.801	0.0056	0	78.62	1.60E-07	K	GEGPEVDMNLPK	A	Oxidation (M)
1								101818	7	1	531.3281	1590.9625	3	1590.967	-0.0046	1	2.44	6.1	K	VKGSLGATGEIK	G
1								102277	1	1	798.9324	1595.8502	2	1595.8473	0.003	0	29.14	0.017	K	ISMPDIDFNLK	G	Oxidation (M)
1								102279	1	1	532.9579	1595.8519	3	1595.8473	0.0046	0	25.88	0.031	K	ISMPDIDFNLK	G	Oxidation (M)
1								102280	1	1	532.9579	1595.8519	3	1595.8473	0.0046	0	42.3	0.0007	K	ISMPDIDFNLK	G	Oxidation (M)
1								102281	1	1	798.9333	1595.852	2	1595.8473	0.0048	0	33.17	0.0057	K	ISMPDFDLNLK	G	Oxidation (M)
1								102282	1	1	798.9333	1595.852	2	1595.8473	0.0048	0	36.7	0.0025	K	ISMPDFDLNLK	G	Oxidation (M)
1								102283	1	1	798.9335	1595.8524	2	1595.8473	0.0052	0	52.09	7.40E-05	K	ISMPDFDLNLK	G	Oxidation (M)
1								102284	1	1	798.9335	1595.8524	2	1595.8473	0.0052	0	42.97	0.00061	K	ISMPDIDFNLK	G	Oxidation (M)
1								102286	1	1	798.9337	1595.8528	2	1595.8473	0.0056	0	59.17	1.40E-05	K	ISMPDIDFNLK	G	Oxidation (M)
1								102288	1	1	798.9339	1595.8532	2	1595.8473	0.006	0	44.78	0.00037	K	ISMPDIDFNLK	G	Oxidation (M)
1								102289	1	1	532.9584	1595.8534	3	1595.8473	0.0061	0	9.73	1.2	K	ISMPDIDFNLK	G	Oxidation (M)
1								102290	1	1	798.9348	1595.855	2	1595.8473	0.0078	0	59.55	1.40E-05	K	ISMPDFDLNLK	G	Oxidation (M)
1								102585	5	1	800.9448	1599.875	2	1599.8824	-0.0074	1	1.3	14	K	GEGREVDVNLPK	A
1								102587	2	1	800.945	1599.8754	2	1599.8824	-0.007	1	3.58	8.8	K	GEGREVDVNLPK	A
1								103258	8	1	535.297	1602.8692	3	1602.8683	0.0008	0	1.53	13	K	ISMPDFDLHLK	G
1								103259	1	1	535.2979	1602.8719	3	1602.8683	0.0035	0	45.12	0.00055	K	ISMPDFDLHLK	G
1								103260	1	1	802.4433	1602.872	2	1602.8683	0.0037	0	43.54	0.00077	K	ISMPDFDLHLK	G
1								103261	1	1	535.298	1602.8722	3	1602.8683	0.0038	0	12.61	0.96	K	ISMPDFDLHLK	G
1								103262	1	1	535.2981	1602.8725	3	1602.8683	0.0041	0	35.95	0.0043	K	ISMPDFDLHLK	G
1								103263	1	1	535.2981	1602.8725	3	1602.8683	0.0041	0	33.71	0.0072	K	ISMPDFDLHLK	G
1								103264	1	1	535.2982	1602.8728	3	1602.8683	0.0044	0	23.11	0.083	K	ISMPDFDLHLK	G
1								103265	1	1	535.2986	1602.874	3	1602.8683	0.0056	0	20.19	0.16	K	ISMPDFDLHLK	G
1								103266	1	1	535.2987	1602.8743	3	1602.8683	0.0059	0	10.36	1.7	K	ISMPDFDLHLK	G
1								103268	1	1	802.4451	1602.8756	2	1602.8683	0.0073	0	64.81	7.20E-06	K	ISMPDFDLHLK	G
1								103549	1	1	803.4178	1604.821	2	1604.8146	0.0065	0	1.88	7.5	K	ISMPDVDLHMK	G	2 Oxidation (M)
1								103756	1	1	536.3032	1605.8878	3	1605.8948	-0.007	1	7.84	3.1	K	MPEMNIKAPK	I	Oxidation (M)
1								103767	6	1	536.3036	1605.889	3	1605.8948	-0.0058	1	1.52	14	K	MPEMNIKAPK	I	Oxidation (M)
1								104422	1	1	538.6381	1612.8925	3	1612.8891	0.0034	0	49.26	0.00016	K	IPMPDFDLHLK	G
1								104423	2	1	538.6382	1612.8928	3	1612.8891	0.0037	0	6.38	3.2	K	IPMPDFDLHLK	G
1								104424	2	1	538.6382	1612.8928	3	1612.8891	0.0037	0	10.08	1.4	K	IPMPDFDLHLK	G
1								104425	1	1	807.4542	1612.8938	2	1612.8891	0.0048	0	32.54	0.0074	K	IPMPDFDLHLK	G
1								104427	1	1	538.6395	1612.8967	3	1612.8891	0.0076	0	12.68	0.98	K	IPMPDFDLHLK	G
1								104735	2	1	539.9586	1616.854	3	1616.8501	0.0038	0	1.29	9.2	K	GDVDVSVPEVEGK	L
1								104736	1	1	539.9587	1616.8543	3	1616.8501	0.0041	0	26.31	0.031	K	GDVDVSVPEVEGK	L
1								104738	1	1	539.959	1616.8552	3	1616.8501	0.005	0	31.63	0.0095	K	GDVDVSVPEVEGK	L
1								104739	1	1	809.4352	1616.8558	2	1616.8501	0.0057	0	67.27	2.60E-06	K	GDVDVSVPEVEGK	L
1								104740	1	1	539.9593	1616.8561	3	1616.8501	0.0059	0	24.94	0.044	K	GDVDVSVPEVEGK	L
1								104742	1	1	809.436	1616.8574	2	1616.8501	0.0073	0	15.26	0.43	K	GDVDVSVPEVEGK	L
1								104867	1	1	540.6296	1618.867	3	1618.8633	0.0037	0	12.35	0.89	K	ISMPDFDLHLK	G	Oxidation (M)
1								104870	1	1	540.6304	1618.8694	3	1618.8633	0.0061	0	7.71	2.7	K	ISMPDFDLHLK	G	Oxidation (M)
1								104946	1	1	810.9747	1619.9348	2	1619.9282	0.0066	1	42.89	0.00082	K	VKGDMDVSLPK	V
1								105079	3	1	811.4338	1620.853	2	1620.8563	-0.0032	0	1.4	12	K	GGVTGSPEASISGSK	G
1								105081	1	1	811.4387	1620.8628	2	1620.8563	0.0066	0	76	4.60E-07	K	GGVTGSPEASISGSK	G
1								105501	1	1	814.9358	1627.857	2	1627.858	-0.001	1	2.67	7.4	K	FKMPDMHFK	A	Oxidation (M)
1								105502	2	1	543.6265	1627.8577	3	1627.858	-0.0003	1	0.1	13	K	FKMPDMHFK	A	Oxidation (M)
1								105614	6	1	815.4526	1628.8906	2	1628.884	0.0067	0	4.5	7.5	K	IPMPDFDLHLK	G	Oxidation (M)
1								105618	2	1	815.4581	1628.9016	2	1628.8995	0.0021	1	5.47	4.6	K	MPKFSMPSLK	G	2 Oxidation (M)
1								105619	5	1	543.9745	1628.9017	3	1628.8995	0.0021	1	3.41	7.4	K	MPKFSMPSLK	G	2 Oxidation (M)
1								105621	3	1	543.9747	1628.9023	3	1628.8995	0.0027	1	3.63	7.5	K	MPKFSMPSLK	G	2 Oxidation (M)
1								105682	2	1	815.9042	1629.7938	2	1629.7981	-0.0043	1	0.75	4.9	K	GDRSPEPGQTWTR	E
1								107334	1	1	822.4669	1642.9192	2	1642.9256	-0.0063	1	3.08	9.1	K	GEGPDGDVKLPK	A
1								107336	1	1	822.4675	1642.9204	2	1642.9256	-0.0051	1	5.05	6.3	K	GEGPDGDVKLPK	A
1								107349	2	1	548.9517	1643.8333	3	1643.8311	0.0022	0	7.87	1.8	K	IEGEMQVPDVDIR	G
1								107350	1	1	548.9518	1643.8336	3	1643.8311	0.0025	0	21.23	0.082	K	IEGEMQVPDVDIR	G
1								107351	1	1	822.9241	1643.8336	2	1643.8311	0.0026	0	63.7	4.60E-06	K	IEGEMQVPDVDIR	G
1								107352	1	1	822.9241	1643.8336	2	1643.8311	0.0026	0	35.2	0.0033	K	IEGEMQVPDVDIR	G
1								107353	1	1	822.9243	1643.834	2	1643.8311	0.003	0	52.76	5.00E-05	K	IEGEMQVPDVDIR	G
1								107354	1	1	822.9244	1643.8342	2	1643.8311	0.0032	0	76.59	2.10E-07	K	IEGEMQVPDVDIR	G
1								107355	1	1	822.9247	1643.8348	2	1643.8311	0.0038	0	41.94	0.00062	K	IEGEMQVPDVDIR	G
1								107906	8	1	550.6355	1648.8847	3	1648.8795	0.0052	1	1.91	11	K	MPDMHFKAPK	I	Oxidation (M)
1								108259	1	1	550.9786	1649.914	3	1649.921	-0.007	1	10.66	1.7	K	MPEMNIKVPK	I	2 Oxidation (M)
1								109173	1	1	554.2834	1659.8284	3	1659.826	0.0024	0	5.06	2.9	K	IEGEMQVPDVDIR	G	Oxidation (M)
1								109176	1	1	830.9221	1659.8296	2	1659.826	0.0037	0	45.88	0.00022	K	IEGEMQVPDVDIR	G	Oxidation (M)
1								109177	1	1	830.9222	1659.8298	2	1659.826	0.0039	0	34.91	0.0029	K	IEGEMQVPDVDIR	G	Oxidation (M)
1								109179	1	1	830.9228	1659.831	2	1659.826	0.0051	0	24.96	0.03	K	IEGEMQVPDVDIR	G	Oxidation (M)
1								109649	1	1	832.4541	1662.8936	2	1662.8951	-0.0015	1	6.08	4.2	K	MPEMHFKAPK	I	Oxidation (M)
1								109666	1	1	832.4556	1662.8966	2	1662.8951	0.0015	1	6.83	3.6	K	MPEMHFKAPK	I	Oxidation (M)
1								109669	1	1	832.4556	1662.8966	2	1662.8951	0.0015	1	2.71	9.3	K	MPEMHFKAPK	I	Oxidation (M)
1								109675	2	1	555.3063	1662.8971	3	1662.8951	0.002	1	2.98	8.6	K	MPEMHFKAPK	I	Oxidation (M)
1								109677	4	1	832.4562	1662.8978	2	1662.8951	0.0027	1	0.71	16	K	MPEMHFKAPK	I	Oxidation (M)
1								109678	1	1	832.4562	1662.8978	2	1662.8951	0.0027	1	7.71	3.2	K	MPEMHFKAPK	I	Oxidation (M)
1								110790	7	1	557.9778	1670.9116	3	1670.9083	0.0033	0	0.72	14	K	VDINAPDVEVQGK	V
1								110792	1	1	557.978	1670.9122	3	1670.9083	0.0039	0	16.97	0.36	K	VDINAPDVEVQGK	V
1								110795	1	1	557.9782	1670.9128	3	1670.9083	0.0045	0	59.83	1.90E-05	K	VDINAPDVEVQGK	V
1								110798	2	1	557.9783	1670.9131	3	1670.9083	0.0048	0	4.65	6.4	K	VDINAPDVEVQGK	V
1								110799	1	1	836.4641	1670.9136	2	1670.9083	0.0054	0	83.49	8.60E-08	K	VDINAPDVEVQGK	V
1								110801	1	1	836.4642	1670.9138	2	1670.9083	0.0056	0	82.01	1.20E-07	K	VDINAPDVEVQGK	V
1								110803	1	1	836.4647	1670.9148	2	1670.9083	0.0066	0	70.1	1.80E-06	K	VDINAPDVEVQGK	V
1								110804	1	1	836.4647	1670.9148	2	1670.9083	0.0066	0	55.09	5.60E-05	K	VDINAPDVEVQGK	V
1								110824	2	1	836.5065	1670.9984	2	1670.9932	0.0052	1	11.31	0.87	K	LPKADIDVSGPK	V
1								110877	4	1	558.3162	1671.9268	3	1671.9222	0.0046	1	0.52	14	K	LEVPDMNIRGPK	V	Oxidation (M)
1								112635	1	1	846.4339	1690.8532	2	1690.852	0.0012	0	10.83	0.98	K	MYFPDVEFDIK	S
1								112637	2	1	564.6263	1690.8571	3	1690.852	0.0051	0	2.39	8.1	K	MYFPDVEFDIK	S
1								112638	1	1	846.4359	1690.8572	2	1690.852	0.0052	0	15.89	0.36	K	MYFPDVEFDIK	S
1								112639	1	1	564.6265	1690.8577	3	1690.852	0.0057	0	30.7	0.012	K	MYFPDVEFDIK	S
1								112640	1	1	846.4362	1690.8578	2	1690.852	0.0058	0	54.62	4.80E-05	K	MYFPDVEFDIK	S
1								112641	1	1	564.6266	1690.858	3	1690.852	0.006	0	16.34	0.34	K	MYFPDVEFDIK	S
1								112642	1	1	846.4363	1690.858	2	1690.852	0.006	0	45.17	0.00045	K	MYFPDVEFDIK	S
1								112643	1	1	564.6268	1690.8586	3	1690.852	0.0066	0	10.33	1.4	K	MYFPDVEFDIK	S
1								112646	1	1	846.437	1690.8594	2	1690.852	0.0074	0	46.66	0.00031	K	MYFPDVEFDIK	S
1								112874	3	1	565.3099	1692.9079	3	1692.9057	0.0022	1	2.12	11	K	MPEMHFKTPK	I	Oxidation (M)
1								112876	6	1	847.4618	1692.909	2	1692.9057	0.0034	1	0.58	16	K	MPEMHFKTPK	I	Oxidation (M)
1								113267	1	1	566.9893	1697.9461	3	1697.9388	0.0073	1	5.62	2.8	K	VKGEYDMTVPK	L
1								113438	7	1	567.649	1699.9252	3	1699.918	0.0071	1	0.46	15	K	MKGDYDVTVPK	V	Oxidation (M)
1								113761	1	1	852.9752	1703.9358	2	1703.9297	0.0061	0	56.04	5.20E-05	K	GPQVSSALNLDTSK	F
1								113880	2	1	854.4335	1706.8524	2	1706.8469	0.0055	0	24.25	0.05	K	MYFPDVEFDIK	S	Oxidation (M)
1								113881	1	1	569.9581	1706.8525	3	1706.8469	0.0055	0	42.93	0.00067	K	MYFPDVEFDIK	S	Oxidation (M)
1								113882	1	1	569.9581	1706.8525	3	1706.8469	0.0055	0	40.62	0.0011	K	MYFPDVEFDIK	S	Oxidation (M)
1								113883	1	1	854.4337	1706.8528	2	1706.8469	0.0059	0	27.77	0.025	K	MYFPDVEFDIK	S	Oxidation (M)
1								113884	1	1	854.4339	1706.8532	2	1706.8469	0.0063	0	43.74	0.0006	K	MYFPDVEFDIK	S	Oxidation (M)
1								114453	1	1	572.3252	1713.9538	3	1713.9505	0.0033	1	33.59	0.0067	K	VEGDLKGPEVDIR	G
1								114454	1	1	429.4958	1713.9541	4	1713.9505	0.0036	1	8.07	2.5	K	VEGDLKGPEVDIR	G
1								114457	1	1	857.9849	1713.9552	2	1713.9505	0.0048	1	40.44	0.0016	K	VEGDLKGPEVDIR	G
1								114458	1	1	857.985	1713.9554	2	1713.9505	0.005	1	27.2	0.033	K	VEGDLKGPEVDIR	G
1								114928	1	1	861.9004	1721.7862	2	1721.7826	0.0037	0	21.74	0.022	K	SEDGVEGDLGETQSR	T
1								115902	6	1	578.6644	1732.9714	3	1732.9759	-0.0045	1	1.05	16	K	GPDVKLPDMSVK	T	Oxidation (M)
1								116983	1	1	871.9807	1741.9468	2	1741.9445	0.0024	0	41.44	0.0011	R	GGVQVPAVDISSSLGGR	A
1								116984	1	1	871.9818	1741.949	2	1741.9445	0.0046	0	16.7	0.32	R	GGVQVPAVDISSSLGGR	A
1								117097	1	1	582.3281	1743.9625	3	1743.9611	0.0014	0	14.51	0.54	R	GPSLQGDLAVSGDIK	C
1								117098	1	1	582.3286	1743.964	3	1743.9611	0.0029	0	11.91	1.1	R	GPSLQGDLAVSGDIK	C
1								117100	1	1	582.329	1743.9652	3	1743.9611	0.0041	0	21.18	0.12	R	GPSLQGDLAVSGDIK	C
1								117102	1	1	582.3293	1743.9661	3	1743.9611	0.005	0	12.91	0.89	R	GPSLQGDLAVSGDIK	C
1								117103	1	1	582.3293	1743.9661	3	1743.9611	0.005	0	15.9	0.45	R	GPSLQGDLAVSGDIK	C
1								117104	1	1	582.3295	1743.9667	3	1743.9611	0.0056	0	29.57	0.019	R	GPSLQGDLAVSGDIK	C
1								117105	1	1	582.3298	1743.9676	3	1743.9611	0.0065	0	23.44	0.081	R	GPSLQGDLAVSGDIK	C
1								117106	1	1	872.9915	1743.9684	2	1743.9611	0.0074	0	56.48	4.00E-05	R	GPSLQGDLAVSGDIK	C
1								117108	1	1	582.3303	1743.9691	3	1743.9611	0.008	0	19.57	0.2	R	GPSLQGDLAVSGDIK	C
1								117288	1	1	873.9636	1745.9126	2	1745.9113	0.0013	0	8.37	2.2	K	VEGDMQVPDLDIK	G
1								117292	1	1	873.9639	1745.9132	2	1745.9113	0.0019	0	6.01	3.7	K	VEGDMQVPDLDIK	G
1								117294	2	1	582.9785	1745.9137	3	1745.9113	0.0023	0	13.45	0.66	K	VEGDMQVPDLDIK	G
1								117297	1	1	582.9786	1745.914	3	1745.9113	0.0026	0	12.59	0.81	K	VEGDMQVPDLDIK	G
1								117298	3	1	582.9786	1745.914	3	1745.9113	0.0026	0	6.32	3.4	K	VEGDMQVPDLDIK	G
1								117300	1	1	873.9644	1745.9142	2	1745.9113	0.0029	0	21.62	0.099	K	VEGDMQVPDLDIK	G
1								117303	1	1	873.9646	1745.9146	2	1745.9113	0.0033	0	23	0.072	K	VEGDMQVPDLDIK	G
1								117304	1	1	873.9647	1745.9148	2	1745.9113	0.0035	0	39.91	0.0016	K	VEGDMQVPDLDIK	G
1								117307	1	1	873.965	1745.9154	2	1745.9113	0.0041	0	40.12	0.0015	K	VEGDMQVPDLDIK	G
1								117310	1	1	873.9653	1745.916	2	1745.9113	0.0047	0	17.98	0.24	K	VEGDMQVPDLDIK	G
1								117311	2	1	873.9653	1745.916	2	1745.9113	0.0047	0	2.34	8.8	K	VEGDMQVPDLDIK	G
1								117313	1	1	873.9656	1745.9166	2	1745.9113	0.0053	0	5.97	3.7	K	VEGDMQVPDLDIK	G
1								118983	2	1	587.9921	1760.9545	3	1760.9586	-0.0041	0	9.23	1.9	R	ISMSEVDLNVAAPK	V
1								118984	3	1	587.9922	1760.9548	3	1760.9586	-0.0038	0	6.64	3.5	R	ISMSEVDLNVAAPK	V
1								118985	4	1	587.9922	1760.9548	3	1760.9586	-0.0038	0	8.93	2.1	R	ISMSEVDLNVAAPK	V
1								118987	3	1	587.9924	1760.9554	3	1760.9586	-0.0032	0	7.83	2.7	R	ISMSEVDLNVAAPK	V
1								118990	1	1	881.4859	1760.9572	2	1760.9586	-0.0013	0	6.62	3.9	R	ISMSEVDLNVAAPK	V
1								118993	1	1	881.4861	1760.9576	2	1760.9586	-0.0009	0	14.13	0.66	R	ISMSEVDLNVAAPK	V
1								118997	1	1	881.4893	1760.964	2	1760.9586	0.0055	0	72.72	1.00E-06	R	ISMSEVDLNVAAPK	V
1								118998	1	1	881.4894	1760.9642	2	1760.9586	0.0057	0	93.01	9.40E-09	R	ISMSEVDLNVAAPK	V
1								119031	2	1	881.9623	1761.91	2	1761.9063	0.0038	0	1.6	10	K	VEGDMQVPDLDIK	G	Oxidation (M)
1								119032	1	1	881.9625	1761.9104	2	1761.9063	0.0042	0	19.52	0.16	K	VEGDMQVPDLDIK	G	Oxidation (M)
1								119033	1	1	588.3111	1761.9115	3	1761.9063	0.0052	0	16.71	0.3	K	VEGDMQVPDLDIK	G	Oxidation (M)
1								119034	1	1	588.3111	1761.9115	3	1761.9063	0.0052	0	31.52	0.0099	K	VEGDMQVPDLDIK	G	Oxidation (M)
1								119035	1	1	881.9638	1761.913	2	1761.9063	0.0068	0	36.42	0.0031	K	VEGDMQVPDLDIK	G	Oxidation (M)
1								119836	1	1	593.3267	1776.9583	3	1776.9535	0.0047	0	33.23	0.0098	K	ISMQDVDLSLGSPK	L
1								119839	1	1	593.3268	1776.9586	3	1776.9535	0.005	0	45.45	0.00059	K	ISMQDVDLSLGSPK	L
1								119840	1	1	889.4868	1776.959	2	1776.9535	0.0055	0	53.13	9.90E-05	K	ISMQDVDLSLGSPK	L
1								119841	1	1	593.327	1776.9592	3	1776.9535	0.0056	0	32.49	0.011	K	ISMQDVDLSLGSPK	L
1								119843	1	1	889.4875	1776.9604	2	1776.9535	0.0069	0	68.35	2.80E-06	K	ISMQDVDLSLGSPK	L
1								119844	1	1	889.4875	1776.9604	2	1776.9535	0.0069	0	12.31	1.1	K	ISMQDVDLSLGSPK	L
1								119845	1	1	889.4876	1776.9606	2	1776.9535	0.0071	0	54	7.80E-05	R	ISMSEVDLNVAAPK	V	Oxidation (M)
1								120052	1	1	594.9521	1781.8345	3	1781.8312	0.0033	0	31.88	0.0033	K	GHYEVTGSDDETGK	L
1								120265	1	1	893.9767	1785.9388	2	1785.9343	0.0046	0	23.52	0.061	R	LPSGSGAASPTGSAVDIR	A
1								120401	3	1	894.9862	1787.9578	2	1787.9661	-0.0083	0	2.45	8.8	R	ISAPNVDFNLEGPK	V
1								120403	1	1	596.9968	1787.9686	3	1787.9661	0.0024	0	54.75	6.10E-05	R	ISAPNVDFNLEGPK	V
1								120408	1	1	894.993	1787.9714	2	1787.9661	0.0053	0	34.34	0.0061	R	ISAPNVDFNLEGPK	V
1								120409	1	1	894.9932	1787.9718	2	1787.9661	0.0057	0	43.11	0.00088	R	ISAPNVDFNLEGPK	V
1								120410	1	1	894.9936	1787.9726	2	1787.9661	0.0065	0	37.18	0.0033	R	ISAPNVDFNLEGPK	V
1								120771	2	1	897.4772	1792.9398	2	1792.9484	-0.0086	0	1.05	14	K	ISMQDVDLSLGSPK	L	Oxidation (M)
1								120786	4	1	598.6555	1792.9447	3	1792.9484	-0.0038	0	7.11	3.4	K	ISMQDVDLSLGSPK	L	Oxidation (M)
1								120789	3	1	897.4799	1792.9452	2	1792.9484	-0.0032	0	1.43	12	K	ISMQDVDLSLGSPK	L	Oxidation (M)
1								120798	1	1	598.6586	1792.954	3	1792.9484	0.0055	0	14.25	0.63	K	ISMQDVDLSLGSPK	L	Oxidation (M)
1								120799	1	1	897.4852	1792.9558	2	1792.9484	0.0074	0	21.97	0.097	K	ISMQDVDLSLGSPK	L	Oxidation (M)
1								121099	1	1	900.0054	1797.9962	2	1797.9903	0.006	0	29.6	0.017	K	GPGVDLPSVNLSMPK	V
1								121249	1	1	601.3386	1800.994	3	1800.9899	0.0041	0	67.78	2.90E-06	K	ISMPDIDLNLTGPK	I
1								121250	1	1	601.3389	1800.9949	3	1800.9899	0.005	0	64.71	5.70E-06	K	ISMPDIDLNLTGPK	I
1								121251	1	1	601.3391	1800.9955	3	1800.9899	0.0056	0	41.01	0.0013	K	ISMPDIDLNLTGPK	I
1								121252	1	1	601.3395	1800.9967	3	1800.9899	0.0068	0	17.82	0.26	K	ISMPDIDLNLTGPK	I
1								121277	1	1	601.6569	1801.9489	3	1801.9454	0.0035	0	48.81	0.0002	K	APDVEGQGLDWSLK	I
1								121278	1	1	601.657	1801.9492	3	1801.9454	0.0038	0	49.08	0.0002	K	APDVEGQGLDWSLK	I
1								121281	1	1	601.6573	1801.9501	3	1801.9454	0.0047	0	24.14	0.061	K	APDVEGQGLDWSLK	I
1								121282	1	1	901.9824	1801.9502	2	1801.9454	0.0048	0	73.88	6.50E-07	K	APDVEGQGLDWSLK	I
1								121284	1	1	601.6574	1801.9504	3	1801.9454	0.005	0	8.98	2	K	APDVEGQGLDWSLK	I
1								121286	1	1	901.9828	1801.951	2	1801.9454	0.0056	0	63.64	6.50E-06	K	APDVEGQGLDWSLK	I
1								121287	1	1	901.9831	1801.9516	2	1801.9454	0.0062	0	59.02	1.90E-05	K	APDVEGQGLDWSLK	I
1								121291	1	1	901.9838	1801.953	2	1801.9454	0.0076	0	39.3	0.0019	K	APDVEGQGLDWSLK	I
1								121315	1	1	902.017	1802.0194	2	1802.0151	0.0044	1	30.11	0.016	K	VEGDLKGPEADIK	G
1								121316	1	1	601.6807	1802.0203	3	1802.0151	0.0052	1	26.4	0.038	K	VEGDLKGPEADIK	G
1								121317	1	1	601.6807	1802.0203	3	1802.0151	0.0052	1	29.19	0.02	K	VEGDLKGPEADIK	G
1								122115	1	1	908.0007	1813.9868	2	1813.9851	0.0017	0	35.61	0.0041	K	APNISMPDVDLNLK	G
1								122116	1	1	605.6705	1813.9897	3	1813.9851	0.0045	0	65.52	4.70E-06	K	APNISMPDVDLNLK	G
1								122117	1	1	605.6705	1813.9897	3	1813.9851	0.0045	0	39.5	0.0019	K	APNISMPDVDLNLK	G
1								122118	1	1	605.6707	1813.9903	3	1813.9851	0.0051	0	32.98	0.0082	K	APNISMPDVDLNLK	G
1								122119	1	1	605.6707	1813.9903	3	1813.9851	0.0051	0	39.06	0.002	K	APNISMPDVDLNLK	G
1								122120	1	1	908.0026	1813.9906	2	1813.9851	0.0055	0	68.87	2.10E-06	K	APNISMPDVDLNLK	G
1								122226	1	1	909.5012	1816.9878	2	1816.9848	0.003	0	14.57	0.64	K	ISMPDIDLNLTGPK	I	Oxidation (M)
1								122227	1	1	606.67	1816.9882	3	1816.9848	0.0034	0	40.12	0.0017	K	ISMPDIDLNLTGPK	I	Oxidation (M)
1								122228	1	1	606.6702	1816.9888	3	1816.9848	0.004	0	48.98	0.00022	K	ISMPDIDLNLTGPK	I	Oxidation (M)
1								122229	1	1	606.6703	1816.9891	3	1816.9848	0.0043	0	32.09	0.011	K	ISMPDIDLNLTGPK	I	Oxidation (M)
1								122230	1	1	606.6704	1816.9894	3	1816.9848	0.0046	0	48.35	0.00026	K	ISMPDIDLNLTGPK	I	Oxidation (M)
1								122231	1	1	909.5031	1816.9916	2	1816.9848	0.0068	0	49.26	0.0002	K	ISMPDIDLNLTGPK	I	Oxidation (M)
1								122232	1	1	909.5031	1816.9916	2	1816.9848	0.0068	0	45.71	0.00046	K	ISMPDIDLNLTGPK	I	Oxidation (M)
1								122233	1	1	909.5042	1816.9938	2	1816.9848	0.009	0	31.38	0.013	K	ISMPDIDLNLTGPK	I	Oxidation (M)
1								123152	1	1	611.0021	1829.9845	3	1829.9801	0.0044	0	23.34	0.076	K	APNISMPDVDLNLK	G	Oxidation (M)
1								123153	1	1	916.0001	1829.9856	2	1829.9801	0.0056	0	43	0.00078	K	APNISMPDVDLNLK	G	Oxidation (M)
1								123154	1	1	916.0011	1829.9876	2	1829.9801	0.0076	0	54.63	5.50E-05	K	APNISMPDVDLNLK	G	Oxidation (M)
1								123163	1	1	611.0238	1830.0496	3	1830.0464	0.0032	1	22.55	0.08	K	VEGDLKGPEVDIK	G
1								123164	1	1	611.0242	1830.0508	3	1830.0464	0.0044	1	30.58	0.013	K	VEGDLKGPEVDIK	G
1								123165	1	1	611.0242	1830.0508	3	1830.0464	0.0044	1	33.36	0.0067	K	VEGDLKGPEVDIK	G
1								123166	1	1	611.0242	1830.0508	3	1830.0464	0.0044	1	38.64	0.002	K	VEGDLKGPEVDIK	G
1								123167	1	1	916.0327	1830.0508	2	1830.0464	0.0044	1	44.13	0.00055	K	VEGDLKGPEVDIK	G
1								123168	1	1	611.0247	1830.0523	3	1830.0464	0.0059	1	33.23	0.0071	K	VEGDLKGPEVDIK	G
1								123169	1	1	611.0247	1830.0523	3	1830.0464	0.0059	1	30.73	0.013	K	VEGDLKGPEVDIK	G
1								123170	1	1	458.5204	1830.0525	4	1830.0464	0.0061	1	23.21	0.074	K	VEGDLKGPEVDIK	G
1								123172	1	1	611.025	1830.0532	3	1830.0464	0.0068	1	31.05	0.012	K	VEGDLKGPEVDIK	G
1								123173	1	1	916.0342	1830.0538	2	1830.0464	0.0074	1	18.48	0.23	K	VEGDLKGPEVDIK	G
1								123174	1	1	916.0343	1830.054	2	1830.0464	0.0076	1	31.49	0.011	K	VEGDLKGPEVDIK	G
1								123175	1	1	916.0344	1830.0542	2	1830.0464	0.0078	1	45.85	0.00042	K	VEGDLKGPEVDIK	G
1								123176	1	1	611.0255	1830.0547	3	1830.0464	0.0083	1	22.25	0.091	K	VEGDLKGPEVDIK	G
1								123177	2	1	611.0257	1830.0553	3	1830.0464	0.0089	1	7.41	2.8	K	VEGDLKGPEVDIK	G
1								123333	1	1	611.6677	1831.9813	3	1831.9771	0.0042	0	41.9	0.0012	K	GEVDVSLANVEGDLK	G
1								123334	1	1	611.6678	1831.9816	3	1831.9771	0.0045	0	3.08	9	K	GEVDVSLANVEGDLK	G
1								123335	1	1	611.6679	1831.9819	3	1831.9771	0.0048	0	62.86	9.50E-06	K	GEVDVSLANVEGDLK	G
1								123337	1	1	916.9986	1831.9826	2	1831.9771	0.0056	0	58.68	2.50E-05	K	GEVDVSLANVEGDLK	G
1								123339	1	1	916.9995	1831.9844	2	1831.9771	0.0074	0	19.68	0.21	K	GEVDVSLANVEGDLK	G
1								123341	1	1	917.0002	1831.9858	2	1831.9771	0.0088	0	60.95	1.70E-05	K	GEVDVSLANVEGDLK	G
1								124419	2	1	923.0363	1844.058	2	1844.062	-0.004	1	1.09	11	K	VEGDLKGPEIDIK	G
1								124421	3	1	615.6937	1844.0593	3	1844.062	-0.0028	1	3.4	6.4	K	VEGDLKGPEIDIK	G
1								124422	4	1	615.6937	1844.0593	3	1844.062	-0.0028	1	2.94	7.1	K	VEGDLKGPEIDIK	G
1								124423	2	1	615.6941	1844.0605	3	1844.062	-0.0016	1	5.88	3.4	K	VEGDLKGPEIDIK	G
1								124424	5	1	923.0376	1844.0606	2	1844.062	-0.0014	1	0.13	13	K	VEGDLKGPEIDIK	G
1								124426	7	1	615.6961	1844.0665	3	1844.062	0.0044	1	0.18	13	K	LEGDLKGPEVDIK	G
1								124427	1	1	615.6965	1844.0677	3	1844.062	0.0056	1	24.46	0.051	K	LEGDLKGPEVDIK	G
1								124428	1	1	615.6965	1844.0677	3	1844.062	0.0056	1	25.5	0.04	K	VEGDLKGPEIDIK	G
1								124616	1	1	616.9915	1847.9527	3	1847.9509	0.0018	0	38.16	0.0022	K	GDLDIAGPNLEGDFK	G
1								124617	1	1	616.9924	1847.9554	3	1847.9509	0.0045	0	57.68	2.60E-05	K	GDLDIAGPNLEGDFK	G
1								124618	1	1	924.9855	1847.9564	2	1847.9509	0.0056	0	48.75	0.0002	K	GDLDIAGPNLEGDFK	G
1								124619	1	1	924.9861	1847.9576	2	1847.9509	0.0068	0	54.13	5.60E-05	K	GDLDIAGPNLEGDFK	G
1								124626	1	1	617.0052	1847.9938	3	1847.9906	0.0032	0	62	1.10E-05	K	SPQISMSDIDLNLK	G
1								124627	1	1	617.0052	1847.9938	3	1847.9906	0.0032	0	27.83	0.029	K	SPQISMSDIDLNLK	G
1								124628	1	1	617.0054	1847.9944	3	1847.9906	0.0038	0	8.88	2.3	K	SPQISMSDIDLNLK	G
1								124629	1	1	617.0058	1847.9956	3	1847.9906	0.005	0	25.02	0.054	K	SPQISMSDIDLNLK	G
1								124630	1	1	925.0056	1847.9966	2	1847.9906	0.006	0	77.14	3.30E-07	K	SPQISMSDIDLNLK	G
1								124631	1	1	925.0056	1847.9966	2	1847.9906	0.006	0	29.3	0.02	K	SPQISMSDIDLNLK	G
1								124632	1	1	617.0062	1847.9968	3	1847.9906	0.0062	0	46.06	0.00043	K	SPQISMSDIDLNLK	G
1								124633	1	1	925.0057	1847.9968	2	1847.9906	0.0062	0	103.99	6.90E-10	K	SPQISMSDIDLNLK	G
1								124634	1	1	925.0059	1847.9972	2	1847.9906	0.0066	0	37.54	0.0029	K	SPQISMSDIDLNLK	G
1								124861	1	1	618.6804	1853.0194	3	1853.0138	0.0056	0	51.69	0.00011	K	APDVDVNIAGPDAALK	V
1								124862	1	1	618.6806	1853.02	3	1853.0138	0.0062	0	57.09	3.30E-05	K	APDVDVNIAGPDAALK	V
1								124863	1	1	927.5174	1853.0202	2	1853.0138	0.0064	0	73.57	7.50E-07	K	APDVDVNIAGPDAALK	V
1								124947	1	1	928.4982	1854.9818	2	1854.9809	0.001	0	15.93	0.37	R	VDIETPNLEGTLTGPR	L
1								124949	1	1	619.3349	1854.9829	3	1854.9809	0.002	0	28.79	0.019	R	VDIETPNLEGTLTGPR	L
1								124950	1	1	928.4993	1854.984	2	1854.9809	0.0032	0	52.86	7.80E-05	R	VDIETPNLEGTLTGPR	L
1								124951	1	1	619.3353	1854.9841	3	1854.9809	0.0032	0	19.39	0.17	R	VDIETPNLEGTLTGPR	L
1								124952	1	1	619.3353	1854.9841	3	1854.9809	0.0032	0	46.38	0.00035	R	VDIETPNLEGTLTGPR	L
1								124953	1	1	928.4998	1854.985	2	1854.9809	0.0042	0	41.76	0.001	R	VDIETPNLEGTLTGPR	L
1								125175	1	1	620.3364	1857.9874	3	1857.9829	0.0045	0	66.61	3.80E-06	K	GSEVGFHGAAPDISVK	G
1								125176	1	1	620.3365	1857.9877	3	1857.9829	0.0048	0	37.58	0.0031	K	GSEVGFHGAAPDISVK	G
1								125187	1	1	620.368	1858.0822	3	1858.0777	0.0045	1	6.93	2.7	K	LEGELKGPELDVK	G
1								125188	1	1	620.3686	1858.084	3	1858.0777	0.0063	1	25.28	0.039	K	LEGELKGPELDVK	G
1								125189	1	1	930.0494	1858.0842	2	1858.0777	0.0066	1	17.97	0.21	K	LEGELKGPELDVK	G
1								125191	1	1	620.3696	1858.087	3	1858.0777	0.0093	1	6.06	2.4	K	LEGELKGPELDVK	G
1								125884	1	1	621.6818	1862.0236	3	1862.0185	0.0051	1	18.66	0.23	K	MEGDLKGPEVDIK	G
1								125885	1	1	621.6819	1862.0239	3	1862.0185	0.0054	1	34.46	0.0062	K	MEGDLKGPEVDIK	G
1								125886	1	1	932.0193	1862.024	2	1862.0185	0.0056	1	16.57	0.38	K	MEGDLKGPEVDIK	G
1								125983	1	1	933.0032	1863.9918	2	1863.9855	0.0063	0	31.89	0.012	K	SPQISMSDIDLNLK	G	Oxidation (M)
1								125984	1	1	933.0047	1863.9948	2	1863.9855	0.0093	0	54.61	6.30E-05	K	SPQISMSDIDLNLK	G	Oxidation (M)
1								126239	1	1	935.5306	1869.0466	2	1869.0451	0.0015	0	37.12	0.0033	K	GPQITGPSLEGDLGLK	G
1								126240	1	1	624.0231	1869.0475	3	1869.0451	0.0024	0	19.57	0.2	K	GPQITGPSLEGDLGLK	G
1								126241	1	1	624.0234	1869.0484	3	1869.0451	0.0033	0	43.24	0.00088	K	GPQITGPSLEGDLGLK	G
1								126242	1	1	935.5323	1869.05	2	1869.0451	0.0049	0	50.89	0.00015	K	GPQITGPSLEGDLGLK	G
1								126243	1	1	624.024	1869.0502	3	1869.0451	0.0051	0	39.74	0.002	K	GPQITGPSLEGDLGLK	G
1								126244	1	1	935.5328	1869.051	2	1869.0451	0.0059	0	62.55	1.10E-05	K	GPQITGPSLEGDLGLK	G
1								127043	1	1	626.3531	1876.0375	3	1876.0341	0.0034	1	25	0.062	K	MEGDLKAPEVDIK	G
1								127044	1	1	626.3545	1876.0417	3	1876.0341	0.0076	1	25.7	0.053	K	MEGDLKAPEVDIK	G
1								128271	1	1	631.3247	1890.9523	3	1890.9488	0.0034	0	51.9	9.50E-05	K	GDVDVSLPEVEGEMK	V
1								128272	1	1	631.3252	1890.9538	3	1890.9488	0.0049	0	34.56	0.0049	K	GDVDVSLPEVEGEMK	V
1								128273	1	1	631.3255	1890.9547	3	1890.9488	0.0058	0	34.18	0.0053	K	GDVDVSLPEVEGEMK	V
1								128585	1	1	633.3347	1896.9823	3	1896.9785	0.0038	0	58.83	1.80E-05	R	AVEVQGPSLESGDHGK	I
1								128589	1	1	633.335	1896.9832	3	1896.9785	0.0047	0	44.85	0.00044	R	AVEVQGPSLESGDHGK	I
1								128591	1	1	633.3355	1896.9847	3	1896.9785	0.0062	0	48.36	0.00019	R	AVEVQGPSLESGDHGK	I
1								128647	1	1	633.6871	1898.0395	3	1898.0353	0.0042	0	83.3	1.10E-07	K	VNVEAPDVNLEGLGGK	L
1								128648	1	1	633.6873	1898.0401	3	1898.0353	0.0048	0	79.94	2.40E-07	K	VNVEAPDVNLEGLGGK	L
1								128649	1	1	633.6873	1898.0401	3	1898.0353	0.0048	0	64.34	8.80E-06	K	VNVEAPDVNLEGLGGK	L
1								128650	1	1	950.0277	1898.0408	2	1898.0353	0.0056	0	79.01	3.00E-07	K	VNVEAPDVNLEGLGGK	L
1								128651	1	1	950.0284	1898.0422	2	1898.0353	0.007	0	65.91	6.70E-06	K	VNVEAPDVNLEGLGGK	L
1								128652	1	1	950.0284	1898.0422	2	1898.0353	0.007	0	11.11	2	K	VNVEAPDVNLEGLGGK	L
1								128653	1	1	633.6885	1898.0437	3	1898.0353	0.0084	0	13.72	1	K	VNVEAPDVNLEGLGGK	L
1								129009	3	1	953.0085	1904.0024	2	1904.0047	-0.0023	1	0.39	14	K	LKMPDMHVNMPK	I	2 Oxidation (M)
1								129418	1	1	636.6575	1906.9507	3	1906.9438	0.0069	0	29.15	0.016	K	GDVDVSLPEVEGEMK	V	Oxidation (M)
1								129421	1	1	636.6578	1906.9516	3	1906.9438	0.0078	0	7.41	2.3	K	GDVDVSLPEVEGEMK	V	Oxidation (M)
1								130815	1	1	959.0692	1916.1238	2	1916.1196	0.0043	1	17.24	0.19	K	VESEIKVPDVELK	S
1								130817	1	1	639.7159	1916.1259	3	1916.1196	0.0063	1	27.48	0.019	K	VESEIKVPDVELK	S
1								130818	1	1	639.7159	1916.1259	3	1916.1196	0.0063	1	23.62	0.046	K	VESEIKVPDVELK	S
1								130819	1	1	959.0707	1916.1268	2	1916.1196	0.0073	1	41.01	0.00077	K	VESEIKVPDVELK	S
1								130820	1	1	639.7164	1916.1274	3	1916.1196	0.0078	1	29.51	0.012	K	VESEIKVPDVELK	S
1								131346	1	1	642.6873	1925.0401	3	1925.035	0.0051	0	23.28	0.091	K	VGVEVPDVNIEGPEGK	L
1								131347	1	1	642.6873	1925.0401	3	1925.035	0.0051	0	62.5	1.10E-05	K	VGVEVPDVNIEGPEGK	L
1								131348	1	1	642.6881	1925.0425	3	1925.035	0.0075	0	22.49	0.1	K	VGVEVPDVNIEGPEGK	L
1								131349	1	1	963.5286	1925.0426	2	1925.035	0.0077	0	47.89	0.00029	K	VGVEVPDVNIEGPEGK	L
1								131350	1	1	963.5286	1925.0426	2	1925.035	0.0077	0	50.34	0.00016	K	VGVEVPDVNIEGPEGK	L
1								131352	1	1	963.5294	1925.0442	2	1925.035	0.0093	0	71.38	1.30E-06	K	VGVEVPDVNIEGPEGK	L
1								131353	1	1	963.5294	1925.0442	2	1925.035	0.0093	0	38.15	0.0028	K	VGVEVPDVNIEGPEGK	L
1								131369	5	1	642.9852	1925.9338	3	1925.9332	0.0005	0	0.92	6.5	K	GHYEVTGSDDETGK	L	iTRAQ4plex (Y)
1								131430	1	1	643.6752	1928.0038	3	1927.9982	0.0055	0	66.34	4.30E-06	K	VDIDAPDVSIEGPDAK	L
1								131432	1	1	643.6753	1928.0041	3	1927.9982	0.0058	0	70.74	1.60E-06	K	VDIDAPDVSIEGPDAK	L
1								131433	1	1	965.0094	1928.0042	2	1927.9982	0.006	0	79.33	2.20E-07	K	VDIDAPDVSIEGPDAK	L
1								131439	2	1	643.6755	1928.0047	3	1927.9982	0.0064	0	2.65	10	K	VDIDAPDVSIEGPDAK	L
1								131440	1	1	643.6755	1928.0047	3	1927.9982	0.0064	0	12.66	1	K	VDIDAPDVSIEGPDAK	L
1								131441	1	1	965.0098	1928.005	2	1927.9982	0.0068	0	62.35	1.10E-05	K	VDIDAPDVSIEGPDAK	L
1								131451	1	1	965.0103	1928.006	2	1927.9982	0.0078	0	33.58	0.0086	K	VDIDAPDVSIEGPDAK	L
1								131533	2	1	644.0023	1928.9851	3	1928.9757	0.0094	0	8.09	3.2	K	LDADMPEVAVEGPNGK	W
1								131534	1	1	644.0023	1928.9851	3	1928.9935	-0.0084	0	4.73	6.9	K	VDTNAPDLSLEGPEGK	L
1								131545	8	1	965.5046	1928.9946	2	1928.9935	0.0012	0	0.61	15	K	VDTNAPDLSLEGPEGK	L
1								131546	1	1	644.0057	1928.9953	3	1928.9935	0.0018	0	9.05	2.2	K	VDTNAPDLSLEGPEGK	L
1								131547	3	1	644.0059	1928.9959	3	1928.9935	0.0024	0	8.18	2.6	K	VDTNAPDLSLEGPEGK	L
1								131549	1	1	965.506	1928.9974	2	1928.9935	0.004	0	57.47	2.90E-05	K	VDTNAPDLSLEGPEGK	L
1								131550	1	1	644.007	1928.9992	3	1928.9935	0.0057	0	62.88	8.40E-06	K	VDTNAPDLSLEGPEGK	L
1								131551	1	1	644.0071	1928.9995	3	1928.9935	0.006	0	86.44	3.70E-08	K	VDTNAPDLSLEGPEGK	L
1								131552	1	1	644.0072	1928.9998	3	1928.9935	0.0063	0	94.77	5.20E-09	K	VDTNAPDLSLEGPEGK	L
1								131553	1	1	965.5074	1929.0002	2	1928.9935	0.0068	0	73.76	6.80E-07	K	VDTNAPDLSLEGPEGK	L
1								131554	1	1	965.5083	1929.002	2	1928.9935	0.0086	0	42.6	0.00083	K	VDTNAPDLSLEGPEGK	L
1								131555	1	1	965.5088	1929.003	2	1928.9935	0.0096	0	20.81	0.12	K	VDTNAPDLSLEGPEGK	L
1								133230	6	1	971.5014	1940.9882	2	1940.9935	-0.0052	0	0.47	14	K	VDVEGPDVNIEGPEGK	L
1								133250	1	1	971.5077	1941.0008	2	1940.9935	0.0074	0	47.13	0.00031	K	VDVEGPDVNIEGPEGK	L
1								133252	1	1	971.508	1941.0014	2	1940.9935	0.008	0	49.09	0.00019	K	VDVEGPDVNIEGPEGK	L
1								133253	1	1	971.5081	1941.0016	2	1940.9935	0.0082	0	78.93	1.90E-07	K	VDVEGPDVNIEGPEGK	L
1								133322	1	1	648.3463	1942.0171	3	1942.0139	0.0032	0	53.72	6.10E-05	K	VDIEAPDVSLEGPEGK	L
1								133323	1	1	648.3465	1942.0177	3	1942.0139	0.0038	0	28.54	0.02	K	VDIEAPDVSLEGPEGK	L
1								133325	1	1	648.3469	1942.0189	3	1942.0139	0.005	0	65.57	4.10E-06	K	VDIEAPDVSLEGPEGK	L
1								133329	1	1	972.0177	1942.0208	2	1942.0139	0.007	0	70.77	1.40E-06	K	VDIEAPDVSLEGPEGK	L
1								133330	1	1	972.0178	1942.021	2	1942.0139	0.0072	0	48.8	0.00022	K	VDIEAPDVSLEGPEGK	L
1								133735	1	1	651.0186	1950.034	3	1950.0302	0.0038	0	43.03	0.00081	K	VGIDTPDIDIHGPEGK	L
1								133736	1	1	651.0189	1950.0349	3	1950.0302	0.0047	0	65.04	5.00E-06	K	VGIDTPDIDIHGPEGK	L
1								133738	1	1	651.0189	1950.0349	3	1950.0302	0.0047	0	61.37	1.20E-05	K	VGIDTPDIDIHGPEGK	L
1								133740	1	1	651.0192	1950.0358	3	1950.0302	0.0056	0	48.24	0.00025	K	VGIDTPDIDIHGPEGK	L
1								133743	1	1	976.027	1950.0394	2	1950.0302	0.0092	0	60.45	1.50E-05	K	VGIDTPDIDIHGPEGK	L
1								134100	4	1	651.6882	1952.0428	3	1952.049	-0.0062	2	2.66	9	K	GPKFKMPEMHFR	A	Oxidation (M)
1								134161	9	1	651.6895	1952.0467	3	1952.049	-0.0023	2	0.13	16	K	GPKFKMPEMHFR	A	Oxidation (M)
1								134186	2	1	651.6902	1952.0488	3	1952.049	-0.0002	2	0.54	16	K	GPKFKMPEMHFR	A	Oxidation (M)
1								134188	3	1	651.6902	1952.0488	3	1952.049	-0.0002	2	0.55	16	K	GPKFKMPEMHFR	A	Oxidation (M)
1								134227	8	1	651.6932	1952.0578	3	1952.049	0.0088	2	0.26	18	K	GPKFKMPEMHFR	A	Oxidation (M)
1								134812	1	1	978.5144	1955.0142	2	1955.0091	0.0051	0	15.78	0.41	K	VDIEGPDVNIEGPEGK	L
1								134813	1	1	652.679	1955.0152	3	1955.0091	0.006	0	67.33	3.10E-06	K	VDIEGPDVNIEGPEGK	L
1								134814	1	1	652.6791	1955.0155	3	1955.0091	0.0063	0	33.19	0.0081	K	VDIEGPDVNIEGPEGK	L
1								134815	1	1	652.6791	1955.0155	3	1955.0091	0.0063	0	70.37	1.60E-06	K	VDIEGPDVNIEGPEGK	L
1								134816	1	1	652.6791	1955.0155	3	1955.0091	0.0063	0	72.35	9.90E-07	K	VDIEGPDVNIEGPEGK	L
1								134817	1	1	978.5152	1955.0158	2	1955.0091	0.0067	0	94.56	5.90E-09	K	VDIEGPDVNIEGPEGK	L
1								134818	1	1	978.5153	1955.016	2	1955.0091	0.0069	0	50.6	0.00015	K	VDIEGPDVNIEGPEGK	L
1								134819	1	1	978.5154	1955.0162	2	1955.0091	0.0071	0	76.54	3.70E-07	K	VDIEGPDVNIEGPEGK	L
1								134820	1	1	652.6795	1955.0167	3	1955.0091	0.0075	0	33.96	0.0066	K	VDIEGPDVNIEGPEGK	L
1								134914	1	1	653.0185	1956.0337	3	1956.0295	0.0041	0	95.84	4.60E-09	K	VDVEVPDVSLEGPEGK	L
1								134916	1	1	653.0186	1956.034	3	1956.0295	0.0044	0	88.22	2.60E-08	K	VDVEVPDVSLEGPEGK	L
1								134917	1	1	653.0186	1956.034	3	1956.0295	0.0044	0	78.98	2.20E-07	K	VDVEVPDVSLEGPEGK	L
1								134918	1	1	653.0187	1956.0343	3	1956.0295	0.0047	0	96.06	4.30E-09	K	VDVEVPDVSLEGPEGK	L
1								134919	1	1	979.0248	1956.035	2	1956.0295	0.0055	0	79.64	1.90E-07	K	VDVEVPDVSLEGPEGK	L
1								134920	1	1	979.0248	1956.035	2	1956.0295	0.0055	0	81.9	1.10E-07	K	VDVEVPDVSLEGPEGK	L
1								134921	1	1	653.0195	1956.0367	3	1956.0295	0.0071	0	46.31	0.00042	K	VDVEVPDVSLEGPEGK	L
1								134922	1	1	979.0259	1956.0372	2	1956.0295	0.0077	0	49.07	0.00022	K	VDVEVPDVSLEGPEGK	L
1								134923	1	1	979.0261	1956.0376	2	1956.0295	0.0081	0	68.28	2.50E-06	K	VDVEVPDVSLEGPEGK	L
1								135103	1	1	654.0463	1959.1171	3	1959.1076	0.0095	1	33.7	0.0067	K	MSLPDVDLDLKGPK	M
1								135594	4	1	984.5381	1967.0616	2	1967.0577	0.004	1	1.15	14	R	EGAKDIDISSPEFK	I
1								135595	1	1	656.6951	1967.0635	3	1967.0577	0.0058	1	37.35	0.0039	R	EGAKDIDISSPEFK	I
1								135635	1	1	657.3478	1969.0216	3	1969.0248	-0.0032	0	24.52	0.05	K	VDVDVPDVNIEGPDAK	L
1								135636	1	1	657.3503	1969.0291	3	1969.0248	0.0043	0	29.6	0.016	K	VDVDVPDVNIEGPDAK	L
1								135637	1	1	657.3503	1969.0291	3	1969.0248	0.0043	0	15.73	0.39	K	VDVDVPDVNIEGPDAK	L
1								135638	1	1	985.5221	1969.0296	2	1969.0248	0.0049	0	10.04	1.4	K	VDVDVPDVNIEGPDAK	L
1								135639	1	1	657.3505	1969.0297	3	1969.0248	0.0049	0	76.1	3.60E-07	K	VDVDVPDVNIEGPDAK	L
1								135640	1	1	657.3506	1969.03	3	1969.0248	0.0052	0	30.55	0.013	K	VDVDVPDVNIEGPDAK	L
1								135641	1	1	657.3506	1969.03	3	1969.0248	0.0052	0	51.4	0.00011	K	VDVDVPDVNIEGPDAK	L
1								135642	1	1	657.3506	1969.03	3	1969.0248	0.0052	0	17.98	0.23	K	VDVDVPDVNIEGPDAK	L
1								135644	1	1	657.3508	1969.0306	3	1969.0248	0.0058	0	75.72	4.00E-07	K	VDVDVPDVNIEGPDAK	L
1								135646	1	1	657.351	1969.0312	3	1969.0248	0.0064	0	76.54	3.40E-07	K	VDVDVPDVNIEGPDAK	L
1								135647	1	1	657.351	1969.0312	3	1969.0248	0.0064	0	78.44	2.20E-07	K	VDVDVPDVNIEGPDAK	L
1								135648	1	1	985.523	1969.0314	2	1969.0248	0.0067	0	81.09	1.20E-07	K	VDVDVPDVNIEGPDAK	L
1								135649	1	1	657.3512	1969.0318	3	1969.0248	0.007	0	71.56	1.10E-06	K	VDVDVPDVNIEGPDAK	L
1								135650	1	1	985.5233	1969.032	2	1969.0248	0.0073	0	46.06	0.00039	K	VDVDVPDVNIEGPDAK	L
1								135651	1	1	985.5233	1969.032	2	1969.0248	0.0073	0	48.81	0.00021	K	VDVDVPDVNIEGPDAK	L
1								135652	1	1	657.3513	1969.0321	3	1969.0248	0.0073	0	41.02	0.0013	K	VDVDVPDVNIEGPDAK	L
1								135653	1	1	985.5234	1969.0322	2	1969.0248	0.0075	0	25.62	0.043	K	VDVDVPDVNIEGPDAK	L
1								135654	1	1	657.3516	1969.033	3	1969.0248	0.0082	0	37.82	0.0028	K	VDVDVPDVNIEGPDAK	L
1								135655	1	1	657.3521	1969.0345	3	1969.0248	0.0097	0	34.94	0.0057	K	VDVDVPDVNIEGPDAK	L
1								135780	1	1	658.389	1972.1452	3	1972.1392	0.0059	1	45.94	0.00038	K	ISMPDIDLNLKGPK	V
1								135781	1	1	658.3893	1972.1461	3	1972.1392	0.0068	1	48.15	0.00021	K	ISMPDIDLNLKGPK	V
1								135867	1	1	658.7178	1973.1316	3	1973.1345	-0.0029	1	16.93	0.35	K	ISMPDVNLNLKGPK	V	Oxidation (M)
1								135916	1	1	659.3355	1974.9847	3	1974.9812	0.0035	0	48.31	0.00015	K	MDVNVGDIDIEGPEGK	L
1								135917	1	1	659.3355	1974.9847	3	1974.9812	0.0035	0	26.51	0.022	K	MDVNVGDIDIEGPEGK	L
1								135918	1	1	659.3358	1974.9856	3	1974.9812	0.0044	0	34.54	0.0033	K	MDVNVGDIDIEGPEGK	L
1								135919	1	1	659.336	1974.9862	3	1974.9812	0.005	0	33.14	0.0047	K	MDVNVGDIDIEGPEGK	L
1								135920	1	1	659.3361	1974.9865	3	1974.9812	0.0053	0	62.86	5.10E-06	K	MDVNVGDIDIEGPEGK	L
1								135921	1	1	988.501	1974.9874	2	1974.9812	0.0062	0	65.42	3.10E-06	K	MDVNVGDIDIEGPEGK	L
1								135922	1	1	988.5013	1974.988	2	1974.9812	0.0068	0	70.19	9.70E-07	K	MDVNVGDIDIEGPEGK	L
1								135923	1	1	988.5019	1974.9892	2	1974.9812	0.008	0	33.39	0.0047	K	MDVNVGDIDIEGPEGK	L
1								135930	1	1	659.665	1975.9732	3	1975.9721	0.001	0	18.63	0.18	R	DDGVFVQEVTQNSPAAR	T
1								135931	1	1	659.6654	1975.9744	3	1975.9721	0.0022	0	14.78	0.45	R	DDGVFVQEVTQNSPAAR	T
1								135932	1	1	659.6655	1975.9747	3	1975.9721	0.0025	0	90.69	1.20E-08	R	DDGVFVQEVTQNSPAAR	T
1								135933	1	1	659.6659	1975.9759	3	1975.9721	0.0037	0	72.76	7.70E-07	R	DDGVFVQEVTQNSPAAR	T
1								135934	1	1	988.996	1975.9774	2	1975.9721	0.0053	0	62.77	6.60E-06	R	DDGVFVQEVTQNSPAAR	T
1								136167	1	1	660.3497	1978.0273	3	1978.0251	0.0022	0	35.76	0.0036	K	IDVDAPDIDIHGPDAK	L
1								136181	3	1	495.5146	1978.0293	4	1978.0251	0.0042	0	6.77	3.1	K	IDVDAPDIDIHGPDAK	L
1								136186	4	1	660.3505	1978.0297	3	1978.0251	0.0046	0	2.33	9.1	K	IDVDAPDIDIHGPDAK	L
1								136188	1	1	660.3506	1978.03	3	1978.0251	0.0049	0	54.37	5.90E-05	K	IDVDAPDIDIHGPDAK	L
1								136193	1	1	660.3508	1978.0306	3	1978.0251	0.0055	0	23.64	0.074	K	IDVDAPDIDIHGPDAK	L
1								136194	1	1	660.3509	1978.0309	3	1978.0251	0.0058	0	63.87	7.30E-06	K	IDVDAPDIDIHGPDAK	L
1								136195	1	1	660.3509	1978.0309	3	1978.0251	0.0058	0	62.1	1.10E-05	K	IDVDAPDIDIHGPDAK	L
1								136196	1	1	660.3509	1978.0309	3	1978.0251	0.0058	0	43.2	0.00085	K	IDVDAPDIDIHGPDAK	L
1								136197	1	1	660.351	1978.0312	3	1978.0251	0.0061	0	50.18	0.00016	K	IDVDAPDIDIHGPDAK	L
1								136198	1	1	660.351	1978.0312	3	1978.0251	0.0061	0	60.85	1.40E-05	K	IDVDAPDIDIHGPDAK	L
1								136199	1	1	660.351	1978.0312	3	1978.0251	0.0061	0	65.98	4.30E-06	K	IDVDAPDIDIHGPDAK	L
1								136200	1	1	660.351	1978.0312	3	1978.0251	0.0061	0	49.24	0.0002	K	IDVDAPDIDIHGPDAK	L
1								136201	1	1	660.3511	1978.0315	3	1978.0251	0.0064	0	65.06	5.40E-06	K	IDVDAPDIDIHGPDAK	L
1								136202	1	1	660.3511	1978.0315	3	1978.0251	0.0064	0	62.86	8.90E-06	K	IDVDAPDIDIHGPDAK	L
1								136203	1	1	660.3512	1978.0318	3	1978.0251	0.0067	0	57.12	3.50E-05	K	IDVDAPDIDIHGPDAK	L
1								136204	1	1	660.3512	1978.0318	3	1978.0251	0.0067	0	55.39	5.20E-05	K	IDVDAPDIDIHGPDAK	L
1								136205	1	1	660.3513	1978.0321	3	1978.0251	0.007	0	61.62	1.20E-05	K	IDVDAPDIDIHGPDAK	L
1								136206	1	1	990.0235	1978.0324	2	1978.0251	0.0073	0	64.98	5.50E-06	K	IDVDAPDIDIHGPDAK	L
1								136208	1	1	660.3517	1978.0333	3	1978.0251	0.0082	0	57.93	2.70E-05	K	IDVDAPDIDIHGPDAK	L
1								136209	1	1	660.3517	1978.0333	3	1978.0251	0.0082	0	59.64	1.80E-05	K	IDVDAPDIDIHGPDAK	L
1								136210	1	1	990.0241	1978.0336	2	1978.0251	0.0085	0	86.68	3.50E-08	K	IDVDAPDIDIHGPDAK	L
1								136214	1	1	990.0247	1978.0348	2	1978.0251	0.0097	0	40.85	0.0014	K	IDVDAPDIDIHGPDAK	L
1								136905	1	1	662.0222	1983.0448	3	1983.0404	0.0043	0	56.87	4.10E-05	K	VDIDVPDVNIEGPEGK	L
1								136906	1	1	992.5299	1983.0452	2	1983.0404	0.0048	0	22.43	0.12	K	VDIDVPDVNIEGPDAK	L
1								136907	1	1	662.0224	1983.0454	3	1983.0404	0.0049	0	71.09	1.60E-06	K	VDIDVPDVNIEGPEGK	L
1								136908	1	1	992.53	1983.0454	2	1983.0404	0.005	0	29.56	0.023	K	VDIDVPDVNIEGPEGK	L
1								136909	1	1	662.0225	1983.0457	3	1983.0404	0.0052	0	106.3	4.90E-10	K	VDIDVPDVNIEGPEGK	L
1								136910	1	1	662.0225	1983.0457	3	1983.0404	0.0052	0	101.47	1.50E-09	K	VDIDVPDVNIEGPEGK	L
1								136911	1	1	662.0227	1983.0463	3	1983.0404	0.0058	0	59.47	2.50E-05	K	VDVDIPDVNIEGPDAK	L
1								136912	1	1	662.0227	1983.0463	3	1983.0404	0.0058	0	84.68	7.60E-08	K	VDVDIPDVNIEGPDAK	L
1								136913	1	1	662.0227	1983.0463	3	1983.0404	0.0058	0	50.47	0.0002	K	VDIDVPDVNIEGPDAK	L
1								136914	1	1	992.5305	1983.0464	2	1983.0404	0.006	0	58.55	3.10E-05	K	VDIDVPDVNIEGPEGK	L
1								136915	1	1	662.0228	1983.0466	3	1983.0404	0.0061	0	82.38	1.30E-07	K	VDIDVPDVNIEGPDAK	L
1								136916	1	1	992.5306	1983.0466	2	1983.0404	0.0062	0	77.38	4.10E-07	K	VDIDVPDVNIEGPEGK	L
1								136917	1	1	662.0229	1983.0469	3	1983.0404	0.0064	0	60.14	2.20E-05	K	VDVDIPDVNIEGPDAK	L
1								136918	1	1	992.5308	1983.047	2	1983.0404	0.0066	0	105.93	5.70E-10	K	VDVDIPDVNIEGPDAK	L
1								136919	1	1	992.5308	1983.047	2	1983.0404	0.0066	0	55.19	6.70E-05	K	VDIDVPDVNIEGPEGK	L
1								136920	1	1	662.023	1983.0472	3	1983.0404	0.0067	0	37.08	0.0045	K	VDVDIPDVNIEGPDAK	L
1								136921	1	1	992.5312	1983.0478	2	1983.0404	0.0074	0	74.25	8.30E-07	K	VDIDVPDVNIEGPDAK	L
1								136922	1	1	992.5313	1983.048	2	1983.0404	0.0076	0	54.81	7.30E-05	K	VDIDVPDVNIEGPEGK	L
1								136923	1	1	662.0233	1983.0481	3	1983.0404	0.0076	0	52.79	0.00012	K	VDIDVPDVNIEGPDAK	L
1								136924	1	1	992.5314	1983.0482	2	1983.0404	0.0078	0	58.24	3.40E-05	K	VDVDIPDVNIEGPDAK	L
1								136925	1	1	992.5319	1983.0492	2	1983.0404	0.0088	0	45.37	0.00066	K	VDVDIPDVNIEGPDAK	L
1								137037	1	1	662.6907	1985.0503	3	1985.0503	0	2	4.51	6.7	K	KSRLSSSSSNDSGNK	V
1								137090	1	1	663.0222	1986.0448	3	1986.0401	0.0047	0	62.88	6.60E-06	K	IDVTAPDVSIEEPEGK	L
1								137091	1	1	663.0224	1986.0454	3	1986.0401	0.0053	0	72.43	7.50E-07	K	IDVTAPDVSIEEPEGK	L
1								137092	1	1	663.0225	1986.0457	3	1986.0401	0.0056	0	50.37	0.00013	K	IDVTAPDVSIEEPEGK	L
1								137093	1	1	994.032	1986.0494	2	1986.0401	0.0094	0	38.9	0.0021	K	IDVTAPDVSIEEPEGK	L
1								137482	2	1	663.3315	1986.9727	3	1986.9812	-0.0085	0	3.28	5.1	K	MDAEVPDVNIEGPDAK	L
1								137515	1	1	663.3328	1986.9766	3	1986.9812	-0.0046	0	1.71	7.7	K	MDAEVPDVNIEGPDAK	L
1								137533	1	1	663.3362	1986.9868	3	1986.9812	0.0056	0	96.4	2.60E-09	K	MDAEVPDVNIEGPDAK	L
1								137535	1	1	663.3364	1986.9874	3	1986.9812	0.0062	0	94.58	3.90E-09	K	MDAEVPDVNIEGPDAK	L
1								137536	1	1	994.501	1986.9874	2	1986.9812	0.0063	0	35.81	0.003	K	MDAEVPDVNIEGPDAK	L
1								137541	1	1	994.5013	1986.988	2	1986.9812	0.0069	0	68.3	1.60E-06	K	MDAEVPDVNIEGPDAK	L
1								137542	1	1	994.5014	1986.9882	2	1986.9812	0.0071	0	39.71	0.0012	K	MDAEVPDVNIEGPDAK	L
1								137543	1	1	663.3367	1986.9883	3	1986.9812	0.0071	0	62.61	5.90E-06	K	MDAEVPDVNIEGPDAK	L
1								137544	1	1	663.3368	1986.9886	3	1986.9812	0.0074	0	24.99	0.034	K	MDAEVPDVNIEGPDAK	L
1								137545	1	1	994.5016	1986.9886	2	1986.9812	0.0075	0	18.06	0.16	K	MDAEVPDVNIEGPDAK	L
1								137550	1	1	663.337	1986.9892	3	1986.9812	0.008	0	18.42	0.16	K	MDAEVPDVNIEGPDAK	L
1								137554	1	1	663.3373	1986.9901	3	1986.9812	0.0089	0	74.2	4.50E-07	K	MDAEVPDVNIEGPDAK	L
1								137749	1	1	995.5168	1989.019	2	1989.0146	0.0044	0	42.36	0.00092	K	VDIDTPDINIEGSEGK	F
1								137750	1	1	664.014	1989.0202	3	1989.0146	0.0056	0	62.51	8.60E-06	K	VDIDTPDINIEGSEGK	F
1								137751	1	1	664.0141	1989.0205	3	1989.0146	0.0059	0	60.47	1.40E-05	K	VDIDTPDINIEGSEGK	F
1								137752	1	1	664.0141	1989.0205	3	1989.0146	0.0059	0	67.06	3.10E-06	K	VDIDTPDINIEGSEGK	F
1								137753	1	1	664.0143	1989.0211	3	1989.0146	0.0065	0	24.99	0.05	K	VDIDTPDINIEGSEGK	F
1								137754	1	1	995.5181	1989.0216	2	1989.0146	0.007	0	63.37	7.50E-06	K	VDIDTPDINIEGSEGK	F
1								137828	2	1	664.6632	1990.9678	3	1990.9761	-0.0083	0	0.31	8.8	K	MDVNVGDIDIEGPEGK	L	Oxidation (M)
1								137835	1	1	664.6675	1990.9807	3	1990.9761	0.0046	0	29.27	0.012	K	MDVNVGDIDIEGPEGK	L	Oxidation (M)
1								137836	1	1	664.6681	1990.9825	3	1990.9761	0.0064	0	17.2	0.2	K	MDVNVGDIDIEGPEGK	L	Oxidation (M)
1								137838	1	1	996.4987	1990.9828	2	1990.9761	0.0067	0	63	5.10E-06	K	MDVNVGDIDIEGPEGK	L	Oxidation (M)
1								137839	1	1	996.4988	1990.983	2	1990.9761	0.0069	0	38.08	0.0016	K	MDVNVGDIDIEGPEGK	L	Oxidation (M)
1								137840	1	1	664.6685	1990.9837	3	1990.9761	0.0076	0	63.18	4.70E-06	K	MDVNVGDIDIEGPEGK	L	Oxidation (M)
1								137841	1	1	664.6689	1990.9849	3	1990.9761	0.0088	0	27.88	0.017	K	MDVNVGDIDIEGPEGK	L	Oxidation (M)
1								138202	1	1	666.6942	1997.0608	3	1997.0561	0.0047	0	69.84	1.80E-06	K	VDIDVPDVNLEAPEGK	L
1								138203	1	1	666.6943	1997.0611	3	1997.0561	0.005	0	85.28	5.10E-08	K	VDIDVPDVNLEAPEGK	L
1								138204	1	1	666.6945	1997.0617	3	1997.0561	0.0056	0	95.45	5.10E-09	K	VDIDVPDVNLEAPEGK	L
1								138205	1	1	999.5385	1997.0624	2	1997.0561	0.0064	0	99.37	2.10E-09	K	VDIDVPDVNLEAPEGK	L
1								138206	1	1	999.5396	1997.0646	2	1997.0561	0.0086	0	35.54	0.0042	K	VDIDVPDVNLEAPEGK	L
1								138207	1	1	999.5402	1997.0658	2	1997.0561	0.0098	0	41.64	0.001	K	VDIDVPDVNLEAPEGK	L
1								138458	1	1	668.3855	2002.1347	3	2002.1312	0.0035	1	26.57	0.031	K	IKGDVDVSVPEVEGK	L
1								138459	1	1	668.386	2002.1362	3	2002.1312	0.005	1	50.03	0.00014	K	IKGDVDVSVPEVEGK	L
1								138460	1	1	668.3861	2002.1365	3	2002.1312	0.0053	1	58.66	2.00E-05	K	IKGDVDVSVPEVEGK	L
1								138462	1	1	1002.077	2002.1394	2	2002.1312	0.0082	1	36.92	0.0031	K	IKGDVDVSVPEVEGK	L
1								138485	1	1	1002.496	2002.9774	2	2002.9761	0.0013	0	22.64	0.051	K	MDAEVPDVNIEGPDAK	L	Oxidation (M)
1								138486	1	1	1002.498	2002.9814	2	2002.9761	0.0053	0	31.09	0.0075	K	MDAEVPDVNIEGPDAK	L	Oxidation (M)
1								138487	1	1	1002.499	2002.9834	2	2002.9761	0.0073	0	41.48	0.00062	K	MDAEVPDVNIEGPDAK	L	Oxidation (M)
1								138606	2	1	669.7174	2006.1304	3	2006.1236	0.0068	1	2.27	9.1	K	ISMPDFDLNLKGPK	M
1								138697	1	1	1005.022	2008.0294	2	2008.0357	-0.0062	0	2.45	10	K	VDIDTPDIDIHGPEGK	L
1								138700	1	1	670.3541	2008.0405	3	2008.0357	0.0048	0	25.18	0.061	K	VDIDTPDIDIHGPEGK	L
1								138701	1	1	670.3541	2008.0405	3	2008.0357	0.0048	0	68.79	2.60E-06	K	VDIDTPDIDIHGPEGK	L
1								138702	1	1	670.3542	2008.0408	3	2008.0357	0.0051	0	73.56	8.70E-07	K	VDIDTPDIDIHGPEGK	L
1								138703	1	1	670.3542	2008.0408	3	2008.0357	0.0051	0	53.31	9.20E-05	K	VDIDTPDIDIHGPEGK	L
1								138704	1	1	670.3542	2008.0408	3	2008.0357	0.0051	0	21.49	0.14	K	VDIDTPDIDIHGPEGK	L
1								139167	1	1	674.3484	2020.0234	3	2020.0204	0.003	0	46.78	0.00027	K	ASLGSLEGEAEAEASSPK	G
1								139168	1	1	674.3488	2020.0246	3	2020.0204	0.0042	0	15.74	0.33	K	ASLGSLEGEAEAEASSPK	G
1								139169	1	1	674.349	2020.0252	3	2020.0204	0.0048	0	62.1	7.60E-06	K	ASLGSLEGEAEAEASSPK	G
1								139170	1	1	674.349	2020.0252	3	2020.0204	0.0048	0	32.01	0.0078	K	ASLGSLEGEAEAEASSPK	G
1								139171	1	1	1011.02	2020.0254	2	2020.0204	0.0051	0	56.95	2.40E-05	K	ASLGSLEGEAEAEASSPK	G
1								139172	1	1	674.3493	2020.0261	3	2020.0204	0.0057	0	20.81	0.1	K	ASLGSLEGEAEAEASSPK	G
1								139173	1	1	674.3494	2020.0264	3	2020.0204	0.006	0	19.82	0.13	K	ASLGSLEGEAEAEASSPK	G
1								139174	1	1	1011.021	2020.0274	2	2020.0204	0.0071	0	42.62	0.00071	K	ASLGSLEGEAEAEASSPK	G
1								139600	1	1	1017.493	2032.9714	2	2032.9689	0.0025	0	39.01	0.00068	K	VDVECPDVNIEGPEGK	W
1								139601	1	1	678.6649	2032.9729	3	2032.9689	0.004	0	50.48	4.70E-05	K	VDVECPDVNIEGPEGK	W
1								139602	1	1	678.6651	2032.9735	3	2032.9689	0.0046	0	72.1	3.50E-07	K	VDVECPDVNIEGPEGK	W
1								139603	1	1	678.6654	2032.9744	3	2032.9689	0.0055	0	92.81	3.20E-09	K	VDVECPDVNIEGPEGK	W
1								139604	1	1	1017.495	2032.9754	2	2032.9689	0.0065	0	70.66	5.70E-07	K	VDVECPDVNIEGPEGK	W
1								140014	1	1	683.0453	2046.1141	3	2046.1088	0.0052	0	60.03	1.80E-05	K	VSVGAPDLSLEASEGSIK	L
1								140015	1	1	683.0453	2046.1141	3	2046.1088	0.0052	0	73.17	8.80E-07	K	VSVGAPDLSLEASEGSIK	L
1								140016	1	1	683.0457	2046.1153	3	2046.1088	0.0064	0	47.06	0.00034	K	VSVGAPDLSLEASEGSIK	L
1								140017	1	1	1024.065	2046.1154	2	2046.1088	0.0066	0	101.12	1.30E-09	K	VSVGAPDLSLEASEGSIK	L
1								140018	1	1	1024.065	2046.1154	2	2046.1088	0.0066	0	82.53	9.70E-08	K	VSVGAPDLSLEASEGSIK	L
1								140019	1	1	1024.065	2046.1154	2	2046.1088	0.0066	0	67.97	2.80E-06	K	VSVGAPDLSLEASEGSIK	L
1								140027	1	1	1024.55	2047.0854	2	2047.083	0.0025	0	29.48	0.02	K	QGFDLNVPGGEIDASLK	A
1								140926	4	1	690.3602	2068.0588	3	2068.0546	0.0042	1	3.2	9.3	K	GDMDVSVPKVEGEMK	V	Oxidation (M)
1								140928	6	1	690.3605	2068.0597	3	2068.0546	0.0051	1	0.89	16	K	GDMDVSVPKVEGEMK	V	Oxidation (M)
1								140940	2	1	690.3615	2068.0627	3	2068.0546	0.0081	1	3.3	8.5	K	GDMDVSVPKVEGEMK	V	Oxidation (M)
1								140941	2	1	690.3615	2068.0627	3	2068.0546	0.0081	1	4.01	7.2	K	GDMDVSVPKVEGEMK	V	Oxidation (M)
1								140952	1	1	690.3622	2068.0648	3	2068.0546	0.0102	1	7.97	2.7	K	GDMDVSVPKVEGEMK	V	Oxidation (M)
1								140953	1	1	690.3622	2068.0648	3	2068.0546	0.0102	1	10.01	1.7	K	GDMDVSVPKVEGEMK	V	Oxidation (M)
1								141903	1	1	696.4379	2086.2919	3	2086.2849	0.007	2	4.34	0.83	K	APKLKTDVDVSLPK	V
1								141904	1	1	696.4388	2086.2946	3	2086.2849	0.0097	2	3.9	0.57	K	APKLKTDVDVSLPK	V
1								142739	1	1	698.0414	2091.1024	3	2091.0993	0.0031	0	37.81	0.0027	K	VDVNAPDVQAPDWHLK	M
1								142740	1	1	698.0419	2091.1039	3	2091.0993	0.0046	0	77.47	2.90E-07	K	VDVNAPDVQAPDWHLK	M
1								142741	1	1	523.7833	2091.1041	4	2091.0993	0.0048	0	29.31	0.019	K	VDVNAPDVQAPDWHLK	M
1								142742	1	1	698.0421	2091.1045	3	2091.0993	0.0052	0	70.06	1.60E-06	K	VDVNAPDVQAPDWHLK	M
1								142743	1	1	1046.561	2091.1074	2	2091.0993	0.0082	0	54.9	4.60E-05	K	VDVNAPDVQAPDWHLK	M
1								143776	1	1	1054.54	2107.0654	2	2107.0637	0.0018	1	26.57	0.027	R	LKSEDGVEGDLGETQSR	T
1								143777	1	1	703.3627	2107.0663	3	2107.0637	0.0026	1	71.53	8.80E-07	R	LKSEDGVEGDLGETQSR	T
1								144539	1	1	709.3964	2125.1674	3	2125.1622	0.0051	0	90.94	1.50E-08	K	VQANLGAPDINIEGLDAK	V
1								144540	1	1	1063.591	2125.1674	2	2125.1622	0.0052	0	103.41	8.60E-10	K	VQANLGAPDINIEGLDAK	V
1								144541	1	1	709.3967	2125.1683	3	2125.1622	0.006	0	68.39	2.70E-06	K	VQANLGAPDINIEGLDAK	V
1								144542	1	1	709.3968	2125.1686	3	2125.1622	0.0063	0	59.48	2.10E-05	K	VQANLGAPDINIEGLDAK	V
1								144543	1	1	709.3969	2125.1689	3	2125.1622	0.0066	0	34.76	0.0061	K	VQANLGAPDINIEGLDAK	V
1								144544	1	1	1063.592	2125.1694	2	2125.1622	0.0072	0	59.21	2.20E-05	K	VQANLGAPDINIEGLDAK	V
1								144627	1	1	1065.089	2128.1634	2	2128.1619	0.0015	1	18.33	0.26	K	LKGEIDASVPELEGDLR	G
1								144628	2	1	533.0482	2128.1637	4	2128.1619	0.0018	1	10.43	1.6	K	LKGEIDASVPELEGDLR	G
1								144629	1	1	710.3959	2128.1659	3	2128.1619	0.004	1	18.08	0.29	K	LKGEIDASVPELEGDLR	G
1								144630	1	1	710.3962	2128.1668	3	2128.1619	0.0049	1	59.21	2.20E-05	K	LKGEIDASVPELEGDLR	G
1								144631	1	1	710.3962	2128.1668	3	2128.1619	0.0049	1	43.74	0.00078	K	LKGEIDASVPELEGDLR	G
1								144632	1	1	533.049	2128.1669	4	2128.1619	0.005	1	26.21	0.044	K	LKGEIDASVPELEGDLR	G
1								144633	1	1	533.0491	2128.1673	4	2128.1619	0.0054	1	21.17	0.14	K	LKGEIDASVPELEGDLR	G
1								144634	1	1	710.3964	2128.1674	3	2128.1619	0.0055	1	50.39	0.00016	K	LKGEIDASVPELEGDLR	G
1								144635	1	1	1065.091	2128.1674	2	2128.1619	0.0055	1	30.87	0.015	K	LKGEIDASVPELEGDLR	G
1								144636	1	1	710.3966	2128.168	3	2128.1619	0.0061	1	39.4	0.0021	K	LKGEIDASVPELEGDLR	G
1								144637	1	1	710.3967	2128.1683	3	2128.1619	0.0064	1	55.51	5.20E-05	K	LKGEIDASVPELEGDLR	G
1								144638	1	1	1065.092	2128.1694	2	2128.1619	0.0075	1	34.69	0.0061	K	LKGEIDASVPELEGDLR	G
1								144639	1	1	1065.092	2128.1694	2	2128.1619	0.0075	1	21.91	0.12	K	LKGEIDASVPELEGDLR	G
1								144640	1	1	710.3976	2128.171	3	2128.1619	0.0091	1	19.96	0.19	K	LKGEIDASVPELEGDLR	G
1								146565	1	1	721.7515	2162.2327	3	2162.2346	-0.0019	1	7.42	2.2	K	ISMQDVDLSLGSPKLK	G
1								146677	1	1	723.736	2168.1862	3	2168.1833	0.0028	0	53.77	8.20E-05	K	LPQFGISTPGSDLHVNAK	G
1								146678	1	1	723.7376	2168.191	3	2168.1833	0.0076	0	7.08	3.8	K	LPQFGISTPGSDLHVNAK	G
1								146805	1	1	725.0714	2172.1924	3	2172.1826	0.0098	1	34.7	0.0055	K	VEGDMQVPDLDIKGPK	V
1								146823	1	1	1087.558	2173.1014	2	2173.1106	-0.0092	0	21.66	0.12	R	HELTEISNVDVETQSGK	T
1								146828	1	1	725.3793	2173.1161	3	2173.1106	0.0054	0	69.67	2.10E-06	R	HELTEISNVDVETQSGK	T
1								146829	1	1	725.3793	2173.1161	3	2173.1106	0.0054	0	68.96	2.40E-06	R	HELTEISNVDVETQSGK	T
1								146830	1	1	725.3797	2173.1173	3	2173.1106	0.0066	0	13.86	0.79	R	HELTEISNVDVETQSGK	T
1								147024	1	1	728.3747	2182.1023	3	2182.0972	0.0051	0	50.01	0.00017	K	GPAFNMASPESDFGINLK	G
1								147884	3	1	733.7055	2198.0947	3	2198.0921	0.0025	0	2.72	7.2	K	GPAFNMASPESDFGINLK	G	Oxidation (M)
1								147902	1	1	550.5651	2198.2313	4	2198.2272	0.0041	2	10.13	1.3	K	VEGDLKGPEVDIRDPK	V
1								147904	3	1	550.5656	2198.2333	4	2198.2272	0.0061	2	4.38	4.8	K	VEGDLKGPEVDIRDPK	V
1								147905	1	1	733.7518	2198.2336	3	2198.2272	0.0064	2	32.06	0.0081	K	VEGDLKGPEVDIRDPK	V
1								148420	2	1	1102.609	2203.2034	2	2203.2135	-0.0101	1	2.32	13	K	MPDVDISVPKIEGDLK	G	Oxidation (M)
1								148421	3	1	735.4086	2203.204	3	2203.2135	-0.0096	1	6.9	4.6	K	MPDVDISVPKIEGDLK	G	Oxidation (M)
1								148422	2	1	735.4088	2203.2046	3	2203.2135	-0.009	1	1.87	15	K	MPDVDISVPKIEGDLK	G	Oxidation (M)
1								148424	5	1	735.4098	2203.2076	3	2203.2135	-0.006	1	0.63	18	K	MPDVDISVPKIEGDLK	G	Oxidation (M)
1								148448	1	1	1103.565	2205.1154	2	2205.1157	-0.0003	0	28.53	0.022	K	GPHVDVSGPDIDIEGPEGK	L
1								148449	2	1	552.2864	2205.1165	4	2205.1157	0.0008	0	7.73	2.5	K	GPHVDVSGPDIDIEGPEGK	L
1								148450	1	1	736.0472	2205.1198	3	2205.1157	0.004	0	31.59	0.011	K	GPHVDVSGPDIDIEGPEGK	L
1								148451	1	1	736.0473	2205.1201	3	2205.1157	0.0043	0	69.89	1.60E-06	K	GPHVDVSGPDIDIEGPEGK	L
1								148452	1	1	552.2874	2205.1205	4	2205.1157	0.0048	0	13.7	0.66	K	GPHVDVSGPDIDIEGPEGK	L
1								148453	1	1	736.0477	2205.1213	3	2205.1157	0.0055	0	55.12	4.90E-05	K	GPHVDVSGPDIDIEGPEGK	L
1								148454	1	1	552.2877	2205.1217	4	2205.1157	0.006	0	12.44	0.95	K	GPHVDVSGPDIDIEGPEGK	L
1								148455	1	1	552.2878	2205.1221	4	2205.1157	0.0064	0	13.88	0.66	K	GPHVDVSGPDIDIEGPEGK	L
1								148456	1	1	552.2878	2205.1221	4	2205.1157	0.0064	0	17.45	0.29	K	GPHVDVSGPDIDIEGPEGK	L
1								148457	1	1	552.288	2205.1229	4	2205.1157	0.0072	0	8.83	2.1	K	GPHVDVSGPDIDIEGPEGK	L
1								148562	1	1	1105.552	2209.0894	2	2209.0919	-0.0025	0	27.51	0.021	K	MEGGGAEVHAQLPSLEGDLR	G
1								148565	1	1	737.3722	2209.0948	3	2209.0919	0.0029	0	44.12	0.00058	K	MEGGGAEVHAQLPSLEGDLR	G
1								148566	1	1	553.281	2209.0949	4	2209.0919	0.003	0	21.09	0.11	K	MEGGGAEVHAQLPSLEGDLR	G
1								148567	1	1	737.3727	2209.0963	3	2209.0919	0.0044	0	53.65	6.40E-05	K	MEGGGAEVHAQLPSLEGDLR	G
1								148568	1	1	737.3729	2209.0969	3	2209.0919	0.005	0	23.07	0.073	K	MEGGGAEVHAQLPSLEGDLR	G
1								148569	1	1	737.373	2209.0972	3	2209.0919	0.0053	0	40.23	0.0015	K	MEGGGAEVHAQLPSLEGDLR	G
1								148571	1	1	737.3732	2209.0978	3	2209.0919	0.0059	0	25.18	0.046	K	MEGGGAEVHAQLPSLEGDLR	G
1								149453	8	1	740.7429	2219.2069	3	2219.2163	-0.0095	1	0.77	16	K	VKGDLDIAGPNLEGDFK	G
1								149456	2	1	740.7429	2219.2069	3	2219.2163	-0.0095	1	1.04	15	K	VKGDLDIAGPNLEGDFK	G
1								149458	8	1	740.7432	2219.2078	3	2219.2163	-0.0086	1	0.64	17	K	VKGDLDIAGPNLEGDFK	G
1								149466	4	1	740.7435	2219.2087	3	2219.2163	-0.0077	1	1.04	17	K	VKGDLDIAGPNLEGDFK	G
1								149467	1	1	740.7435	2219.2087	3	2219.2163	-0.0077	1	4.76	7	K	VKGDLDIAGPNLEGDFK	G
1								149469	1	1	740.7435	2219.2087	3	2219.2163	-0.0077	1	5.48	5.9	K	VKGDLDIAGPNLEGDFK	G
1								149478	1	1	740.7438	2219.2096	3	2219.2163	-0.0068	1	3.02	11	K	VKGDLDIAGPNLEGDFK	G
1								149479	1	1	740.7438	2219.2096	3	2219.2163	-0.0068	1	9.49	2.4	K	VKGDLDIAGPNLEGDFK	G
1								149489	1	1	740.7442	2219.2108	3	2219.2163	-0.0056	1	2.38	11	K	VKGDLDIAGPNLEGDFK	G
1								149491	5	1	740.7445	2219.2117	3	2219.2163	-0.0047	1	0.7	17	K	VKGDLDIAGPNLEGDFK	G
1								149498	2	1	740.7445	2219.2117	3	2219.2163	-0.0047	1	2.41	12	K	VKGDLDIAGPNLEGDFK	G
1								149499	3	1	740.7445	2219.2117	3	2219.2163	-0.0047	1	0.65	18	K	VKGDLDIAGPNLEGDFK	G
1								149501	3	1	740.7445	2219.2117	3	2219.2163	-0.0047	1	1.44	15	K	VKGDLDIAGPNLEGDFK	G
1								149507	5	1	740.7448	2219.2126	3	2219.2163	-0.0038	1	0.63	17	K	VKGDLDIAGPNLEGDFK	G
1								149508	2	1	740.7448	2219.2126	3	2219.2163	-0.0038	1	1.59	14	K	VKGDLDIAGPNLEGDFK	G
1								149509	6	1	740.7448	2219.2126	3	2219.2163	-0.0038	1	1.1	15	K	VKGDLDIAGPNLEGDFK	G
1								149511	4	1	740.7452	2219.2138	3	2219.2163	-0.0026	1	2.46	12	K	VKGDLDIAGPNLEGDFK	G
1								149512	1	1	740.7452	2219.2138	3	2219.2163	-0.0026	1	3.96	8.3	K	VKGDLDIAGPNLEGDFK	G
1								149513	1	1	740.7452	2219.2138	3	2219.2163	-0.0026	1	3.39	9.5	K	VKGDLDIAGPNLEGDFK	G
1								149515	3	1	740.7452	2219.2138	3	2219.2163	-0.0026	1	1.9	13	K	VKGDLDIAGPNLEGDFK	G
1								149517	6	1	740.7455	2219.2147	3	2219.2163	-0.0017	1	0.04	21	K	VKGDLDIAGPNLEGDFK	G
1								149518	8	1	740.7455	2219.2147	3	2219.2163	-0.0017	1	0.03	21	K	VKGDLDIAGPNLEGDFK	G
1								149522	2	1	740.7455	2219.2147	3	2219.2163	-0.0017	1	2.13	13	K	VKGDLDIAGPNLEGDFK	G
1								149524	1	1	740.7455	2219.2147	3	2219.2163	-0.0017	1	12.96	1.1	K	VKGDLDIAGPNLEGDFK	G
1								149527	1	1	740.7458	2219.2156	3	2219.2163	-0.0008	1	7.22	4	K	VKGDLDIAGPNLEGDFK	G
1								149531	4	1	740.7462	2219.2168	3	2219.2163	0.0004	1	1.83	14	K	VKGDLDIAGPNLEGDFK	G
1								149532	3	1	740.7462	2219.2168	3	2219.2163	0.0004	1	5.46	6.2	K	VKGDLDIAGPNLEGDFK	G
1								149534	2	1	740.7462	2219.2168	3	2219.2163	0.0004	1	12.88	1.1	K	VKGDLDIAGPNLEGDFK	G
1								149536	2	1	740.7465	2219.2177	3	2219.2163	0.0013	1	2.3	12	K	VKGDLDIAGPNLEGDFK	G
1								149537	1	1	740.7465	2219.2177	3	2219.2163	0.0013	1	2.67	11	K	VKGDLDIAGPNLEGDFK	G
1								149538	1	1	740.7465	2219.2177	3	2219.2163	0.0013	1	4.21	8	K	VKGDLDIAGPNLEGDFK	G
1								149543	2	1	740.7469	2219.2189	3	2219.2163	0.0025	1	8.55	3	K	VKGDLDIAGPNLEGDFK	G
1								149549	3	1	740.7472	2219.2198	3	2219.2163	0.0034	1	2.82	11	K	VKGDLDIAGPNLEGDFK	G
1								149554	1	1	740.7479	2219.2219	3	2219.2163	0.0055	1	5.04	6.5	K	VKGDLDIAGPNLEGDFK	G
1								149555	1	1	740.7479	2219.2219	3	2219.2163	0.0055	1	12.16	1.3	K	VKGDLDIAGPNLEGDFK	G
1								149556	1	1	740.7479	2219.2219	3	2219.2163	0.0055	1	2.26	12	K	VKGDLDIAGPNLEGDFK	G
1								149559	2	1	740.7482	2219.2228	3	2219.2163	0.0064	1	0.36	19	K	VKGDLDIAGPNLEGDFK	G
1								149560	1	1	740.7482	2219.2228	3	2219.2163	0.0064	1	10.42	1.9	K	VKGDLDIAGPNLEGDFK	G
1								149561	1	1	740.7482	2219.2228	3	2219.2163	0.0064	1	15.52	0.59	K	VKGDLDIAGPNLEGDFK	G
1								149562	2	1	740.7482	2219.2228	3	2219.2163	0.0064	1	1.29	16	K	VKGDLDIAGPNLEGDFK	G
1								149563	2	1	740.7482	2219.2228	3	2219.2163	0.0064	1	0.23	20	K	VKGDLDIAGPNLEGDFK	G
1								149564	1	1	740.7482	2219.2228	3	2219.2163	0.0064	1	7.5	3.7	K	VKGDLDIAGPNLEGDFK	G
1								149565	4	1	740.7482	2219.2228	3	2219.2163	0.0064	1	0.68	18	K	VKGDLDIAGPNLEGDFK	G
1								149566	2	1	740.7482	2219.2228	3	2219.2163	0.0064	1	7.2	4	K	VKGDLDIAGPNLEGDFK	G
1								149568	2	1	740.7485	2219.2237	3	2219.2163	0.0073	1	5.24	6.2	K	VKGDLDIAGPNLEGDFK	G
1								149569	1	1	740.7485	2219.2237	3	2219.2163	0.0073	1	14.35	0.76	K	VKGDLDIAGPNLEGDFK	G
1								149570	1	1	740.7485	2219.2237	3	2219.2163	0.0073	1	15.83	0.54	K	VKGDLDIAGPNLEGDFK	G
1								149572	2	1	740.7485	2219.2237	3	2219.2163	0.0073	1	8	3.3	K	VKGDLDIAGPNLEGDFK	G
1								149573	6	1	740.7488	2219.2246	3	2219.2163	0.0082	1	0.36	19	K	VKGDLDIAGPNLEGDFK	G
1								149574	1	1	740.7488	2219.2246	3	2219.2163	0.0082	1	3.33	9.8	K	VKGDLDIAGPNLEGDFK	G
1								149575	5	1	740.7488	2219.2246	3	2219.2163	0.0082	1	2.16	13	K	VKGDLDIAGPNLEGDFK	G
1								149576	1	1	555.8135	2219.2249	4	2219.2163	0.0086	1	50.44	0.00019	K	VKGDLDIAGPNLEGDFK	G
1								149577	1	1	740.7491	2219.2255	3	2219.2163	0.0091	1	43.83	0.00088	K	VKGDLDIAGPNLEGDFK	G
1								149578	1	1	740.7491	2219.2255	3	2219.2163	0.0091	1	41.94	0.0014	K	VKGDLDIAGPNLEGDFK	G
1								149579	4	1	740.7491	2219.2255	3	2219.2163	0.0091	1	3.27	10	K	VKGDLDIAGPNLEGDFK	G
1								149580	1	1	740.7491	2219.2255	3	2219.2163	0.0091	1	6.62	4.6	K	VKGDLDIAGPNLEGDFK	G
1								149582	1	1	740.7495	2219.2267	3	2219.2163	0.0103	1	2.85	10	K	VKGDLDIAGPNLEGDFK	G
1								149700	1	1	742.7032	2225.0878	3	2225.0868	0.0009	0	42.26	0.00054	K	MEGGGAEVHAQLPSLEGDLR	G	Oxidation (M)
1								149701	1	1	742.7036	2225.089	3	2225.0868	0.0021	0	30.78	0.0084	K	MEGGGAEVHAQLPSLEGDLR	G	Oxidation (M)
1								149964	1	1	746.0817	2235.2233	3	2235.2146	0.0087	1	64.65	5.80E-06	K	MKGEVDVSLANVEGDLK	G
1								149965	1	1	746.0817	2235.2233	3	2235.2146	0.0087	1	42.55	0.00093	K	MKGEVDVSLANVEGDLK	G
1								149966	1	1	746.0819	2235.2239	3	2235.2146	0.0093	1	59.16	2.00E-05	K	MKGEVDVSLANVEGDLK	G
1								150333	1	1	747.7228	2240.1466	3	2240.1416	0.005	0	76.09	4.70E-07	K	GPSLDIDTPDVNIEGPEGK	L
1								150334	1	1	1121.081	2240.1474	2	2240.1416	0.0058	0	64.88	6.10E-06	K	GPSLDIDTPDVNIEGPEGK	L
1								150335	1	1	1121.081	2240.1474	2	2240.1416	0.0058	0	60.91	1.50E-05	K	GPSLDIDTPDVNIEGPEGK	L
1								150336	1	1	747.7231	2240.1475	3	2240.1416	0.0059	0	67.17	3.60E-06	K	GPSLDIDTPDVNIEGPEGK	L
1								150337	1	1	747.7238	2240.1496	3	2240.1416	0.008	0	30.65	0.016	K	GPSLDIDTPDVNIEGPEGK	L
1								150539	1	1	1124.604	2247.1934	2	2247.1892	0.0043	0	43.82	0.00089	K	VDINAPDVGVQGPDWHLK	M
1								150540	1	1	750.0718	2247.1936	3	2247.1892	0.0044	0	74.42	7.80E-07	K	VDINAPDVGVQGPDWHLK	M
1								150541	1	1	562.8058	2247.1941	4	2247.1892	0.0049	0	61.61	1.50E-05	K	VDINAPDVGVQGPDWHLK	M
1								150542	1	1	750.0721	2247.1945	3	2247.1892	0.0053	0	74	8.70E-07	K	VDINAPDVGVQGPDWHLK	M
1								150543	1	1	750.0723	2247.1951	3	2247.1892	0.0059	0	48.68	0.00029	K	VDINAPDVGVQGPDWHLK	M
1								150544	1	1	750.0728	2247.1966	3	2247.1892	0.0074	0	66.07	5.40E-06	K	VDINAPDVGVQGPDWHLK	M
1								150681	1	1	1126.085	2250.1554	2	2250.1524	0.003	0	52.89	9.50E-05	K	VDVSAPDVEAHGPEWNLK	M
1								150686	1	1	563.5464	2250.1565	4	2250.1524	0.0041	0	38.44	0.0026	K	VDVSAPDVEAHGPEWNLK	M
1								150687	1	1	563.5464	2250.1565	4	2250.1524	0.0041	0	19.48	0.2	K	VDVSAPDVEAHGPEWNLK	M
1								150689	1	1	751.0597	2250.1573	3	2250.1524	0.0048	0	63.95	7.20E-06	K	VDVSAPDVEAHGPEWNLK	M
1								150690	1	1	1126.086	2250.1574	2	2250.1524	0.005	0	14.83	0.58	K	VDVSAPDVEAHGPEWNLK	M
1								150692	1	1	751.0602	2250.1588	3	2250.1524	0.0063	0	47.37	0.00031	K	VDVSAPDVEAHGPEWNLK	M
1								150694	1	1	563.5474	2250.1605	4	2250.1524	0.0081	0	22.14	0.11	K	VDVSAPDVEAHGPEWNLK	M
1								150695	1	1	751.0611	2250.1615	3	2250.1524	0.009	0	41.09	0.0012	K	VDVSAPDVEAHGPEWNLK	M
1								150722	1	1	751.4116	2251.213	3	2251.2095	0.0035	1	15.23	0.64	K	MKGEVDVSLANVEGDLK	G	Oxidation (M)
1								150790	1	1	752.4521	2254.3345	3	2254.3262	0.0083	1	6.07	1.8	K	LKGPQITGPSLEGDLGLK	G
1								150791	1	1	752.4531	2254.3375	3	2254.3262	0.0113	1	74.5	2.60E-07	K	LKGPQITGPSLEGDLGLK	G
1								151416	1	1	759.098	2274.2722	3	2274.2619	0.0103	1	22.71	0.099	K	SPQISMSDIDLNLKGPK	I
1								151724	1	1	763.3895	2287.1467	3	2287.1398	0.0068	0	53.93	6.00E-05	K	VDVSAPDVEMQGPDWNLK	M
1								151725	1	1	763.3895	2287.1467	3	2287.1398	0.0068	0	55.75	3.90E-05	K	VDVSAPDVEMQGPDWNLK	M
1								151726	1	1	763.3896	2287.147	3	2287.1398	0.0071	0	30.75	0.012	K	VDVSAPDVEMQGPDWNLK	M
1								151727	1	1	1144.581	2287.1474	2	2287.1398	0.0076	0	30.75	0.013	K	VDVSAPDVEMQGPDWNLK	M
1								151730	1	1	572.8043	2287.1881	4	2287.1841	0.004	0	59.49	2.30E-05	K	VDISAPDVDVHGPDWHLK	M
1								151731	1	1	572.8043	2287.1881	4	2287.1841	0.004	0	10.42	1.8	K	VDISAPDVDVHGPDWHLK	M
1								151732	1	1	572.8044	2287.1885	4	2287.1841	0.0044	0	58.63	2.80E-05	K	VDISAPDVDVHGPDWHLK	M
1								151734	1	1	763.4037	2287.1893	3	2287.1841	0.0052	0	66.57	4.50E-06	K	VDISAPDVDVHGPDWHLK	M
1								151806	1	1	765.0839	2292.2299	3	2292.2248	0.005	1	25.68	0.044	K	LKGDVDVSLPEVEGEMK	V	Oxidation (M)
1								151808	1	1	765.0851	2292.2335	3	2292.2248	0.0086	1	27.48	0.03	K	LKGDVDVSLPEVEGEMK	V	Oxidation (M)
1								151809	1	1	765.0855	2292.2347	3	2292.2248	0.0098	1	45.61	0.00043	K	LKGDVDVSLPEVEGEMK	V	Oxidation (M)
1								152036	1	1	768.7213	2303.1421	3	2303.1348	0.0073	0	49.2	0.00018	K	VDVSAPDVEMQGPDWNLK	M	Oxidation (M)
1								152037	1	1	768.7215	2303.1427	3	2303.1348	0.0079	0	47.88	0.00024	K	VDVSAPDVEMQGPDWNLK	M	Oxidation (M)
1								152073	1	1	769.4056	2305.195	3	2305.1947	0.0003	0	45.58	0.0005	K	VDINAPDVDVQGPDWHLK	M
1								152075	1	1	1153.607	2305.1994	2	2305.1947	0.0048	0	48.43	0.00026	K	VDINAPDVDVQGPDWHLK	M
1								152077	1	1	769.4072	2305.1998	3	2305.1947	0.0051	0	43.13	0.00087	K	VDINAPDVDVQGPDWHLK	M
1								152079	1	1	769.4074	2305.2004	3	2305.1947	0.0057	0	64.45	6.70E-06	K	VDINAPDVDVQGPDWHLK	M
1								152080	2	1	577.3075	2305.2009	4	2305.1947	0.0062	0	7.22	3.5	K	VDINAPDVDVQGPDWHLK	M
1								152081	1	1	769.4076	2305.201	3	2305.1947	0.0063	0	82.13	1.10E-07	K	VDINAPDVDVQGPDWHLK	M
1								152082	1	1	577.3076	2305.2013	4	2305.1947	0.0066	0	29.14	0.022	K	VDINAPDVDVQGPDWHLK	M
1								152083	1	1	769.4078	2305.2016	3	2305.1947	0.0069	0	78.33	2.70E-07	K	VDINAPDVDVQGPDWHLK	M
1								152084	1	1	769.4079	2305.2019	3	2305.1947	0.0072	0	54.32	6.70E-05	K	VDINAPDVDVQGPDWHLK	M
1								152487	1	1	579.5566	2314.1973	4	2314.195	0.0023	0	31.09	0.015	K	VDINAPDVDVHGPDWHLK	M
1								152488	1	1	579.5568	2314.1981	4	2314.195	0.0031	0	33.8	0.0081	K	VDINAPDVDVHGPDWHLK	M
1								152489	1	1	579.5569	2314.1985	4	2314.195	0.0035	0	47.53	0.00034	K	VDINAPDVDVHGPDWHLK	M
1								152490	1	1	579.5569	2314.1985	4	2314.195	0.0035	0	54.48	6.80E-05	K	VDINAPDVDVHGPDWHLK	M
1								152491	1	1	579.5574	2314.2005	4	2314.195	0.0055	0	46.5	0.00041	K	VDINAPDVDVHGPDWHLK	M
1								152492	1	1	772.4086	2314.204	3	2314.195	0.009	0	50.33	0.00017	K	VDINAPDVDVHGPDWHLK	M
1								152507	1	1	1158.597	2315.1794	2	2315.179	0.0004	0	55	4.20E-05	K	VDIDAPDVDVHGPDWHLK	M
1								152508	1	1	579.8027	2315.1817	4	2315.179	0.0027	0	10.77	1.1	K	VDIDAPDVDVHGPDWHLK	M
1								152509	1	1	579.8028	2315.1821	4	2315.179	0.0031	0	16.27	0.32	K	VDIDAPDVDVHGPDWHLK	M
1								152510	1	1	579.803	2315.1829	4	2315.179	0.0039	0	50.91	0.0001	K	VDIDAPDVDVHGPDWHLK	M
1								152511	1	1	579.803	2315.1829	4	2315.179	0.0039	0	45.05	0.0004	K	VDIDAPDVDVHGPDWHLK	M
1								152512	1	1	772.735	2315.1832	3	2315.179	0.0042	0	55.42	3.80E-05	K	VDIDAPDVDVHGPDWHLK	M
1								152513	1	1	579.8031	2315.1833	4	2315.179	0.0043	0	20.32	0.12	K	VDIDAPDVDVHGPDWHLK	M
1								152514	1	1	579.8031	2315.1833	4	2315.179	0.0043	0	31.94	0.0084	K	VDIDAPDVDVHGPDWHLK	M
1								152515	1	1	1158.599	2315.1834	2	2315.179	0.0044	0	72.08	8.00E-07	K	VDIDAPDVDVHGPDWHLK	M
1								152516	1	1	1158.599	2315.1834	2	2315.179	0.0044	0	23.44	0.059	K	VDIDAPDVDVHGPDWHLK	M
1								152517	1	1	579.8032	2315.1837	4	2315.179	0.0047	0	56.56	2.90E-05	K	VDIDAPDVDVHGPDWHLK	M
1								152518	1	1	579.8032	2315.1837	4	2315.179	0.0047	0	60.75	1.10E-05	K	VDIDAPDVDVHGPDWHLK	M
1								152519	1	1	579.8032	2315.1837	4	2315.179	0.0047	0	48.73	0.00017	K	VDIDAPDVDVHGPDWHLK	M
1								152520	1	1	772.7352	2315.1838	3	2315.179	0.0048	0	48.35	0.00019	K	VDIDAPDVDVHGPDWHLK	M
1								152521	1	1	772.7353	2315.1841	3	2315.179	0.0051	0	56.08	3.20E-05	K	VDIDAPDVDVHGPDWHLK	M
1								152522	1	1	579.8033	2315.1841	4	2315.179	0.0051	0	58.56	1.80E-05	K	VDIDAPDVDVHGPDWHLK	M
1								152523	1	1	579.8033	2315.1841	4	2315.179	0.0051	0	54.37	4.80E-05	K	VDIDAPDVDVHGPDWHLK	M
1								152524	1	1	579.8033	2315.1841	4	2315.179	0.0051	0	59.66	1.40E-05	K	VDIDAPDVDVHGPDWHLK	M
1								152525	1	1	579.8033	2315.1841	4	2315.179	0.0051	0	51.63	9.00E-05	K	VDIDAPDVDVHGPDWHLK	M
1								152526	1	1	579.8033	2315.1841	4	2315.179	0.0051	0	51.04	0.0001	K	VDIDAPDVDVHGPDWHLK	M
1								152527	1	1	579.8033	2315.1841	4	2315.179	0.0051	0	15.68	0.36	K	VDIDAPDVDVHGPDWHLK	M
1								152528	1	1	579.8033	2315.1841	4	2315.179	0.0051	0	29.92	0.013	K	VDIDAPDVDVHGPDWHLK	M
1								152530	1	1	772.7354	2315.1844	3	2315.179	0.0054	0	88.38	1.90E-08	K	VDIDAPDVDVHGPDWHLK	M
1								152531	1	1	579.8034	2315.1845	4	2315.179	0.0055	0	60.24	1.30E-05	K	VDIDAPDVDVHGPDWHLK	M
1								152532	1	1	579.8034	2315.1845	4	2315.179	0.0055	0	60.93	1.10E-05	K	VDIDAPDVDVHGPDWHLK	M
1								152533	1	1	579.8034	2315.1845	4	2315.179	0.0055	0	32.62	0.0074	K	VDIDAPDVDVHGPDWHLK	M
1								152534	1	1	579.8034	2315.1845	4	2315.179	0.0055	0	28.67	0.018	K	VDIDAPDVDVHGPDWHLK	M
1								152535	1	1	579.8035	2315.1849	4	2315.179	0.0059	0	54.63	4.80E-05	K	VDIDAPDVDVHGPDWHLK	M
1								152536	1	1	579.8035	2315.1849	4	2315.179	0.0059	0	30.78	0.012	K	VDIDAPDVDVHGPDWHLK	M
1								152537	2	1	579.8035	2315.1849	4	2315.179	0.0059	0	10.92	1.1	K	VDIDAPDVDVHGPDWHLK	M
1								152538	2	1	579.8035	2315.1849	4	2315.179	0.0059	0	8.72	1.9	K	VDIDAPDVDVHGPDWHLK	M
1								152539	1	1	579.8035	2315.1849	4	2315.179	0.0059	0	16.32	0.33	K	VDIDAPDVDVHGPDWHLK	M
1								152540	1	1	579.8036	2315.1853	4	2315.179	0.0063	0	51.63	9.50E-05	K	VDIDAPDVDVHGPDWHLK	M
1								152541	1	1	579.8036	2315.1853	4	2315.179	0.0063	0	37.56	0.0024	K	VDIDAPDVDVHGPDWHLK	M
1								152542	1	1	579.8036	2315.1853	4	2315.179	0.0063	0	41.08	0.0011	K	VDIDAPDVDVHGPDWHLK	M
1								152543	1	1	579.8036	2315.1853	4	2315.179	0.0063	0	34.98	0.0044	K	VDIDAPDVDVHGPDWHLK	M
1								152544	2	1	579.8036	2315.1853	4	2315.179	0.0063	0	9.06	1.7	K	VDIDAPDVDVHGPDWHLK	M
1								152545	1	1	579.8036	2315.1853	4	2315.179	0.0063	0	10.14	1.3	K	VDIDAPDVDVHGPDWHLK	M
1								152546	1	1	579.8036	2315.1853	4	2315.179	0.0063	0	13.32	0.64	K	VDIDAPDVDVHGPDWHLK	M
1								152547	3	1	579.8036	2315.1853	4	2315.179	0.0063	0	4.93	4.4	K	VDIDAPDVDVHGPDWHLK	M
1								152548	1	1	1158.6	2315.1854	2	2315.179	0.0064	0	48.64	0.00019	K	VDIDAPDVDVHGPDWHLK	M
1								152549	1	1	579.8037	2315.1857	4	2315.179	0.0067	0	32.78	0.0075	K	VDIDAPDVDVHGPDWHLK	M
1								152550	1	1	579.8037	2315.1857	4	2315.179	0.0067	0	68.6	2.00E-06	K	VDIDAPDVDVHGPDWHLK	M
1								152551	1	1	579.8037	2315.1857	4	2315.179	0.0067	0	28.94	0.018	K	VDIDAPDVDVHGPDWHLK	M
1								152552	1	1	579.8038	2315.1861	4	2315.179	0.0071	0	49.02	0.00018	K	VDIDAPDVDVHGPDWHLK	M
1								152553	5	1	579.8038	2315.1861	4	2315.179	0.0071	0	5.16	4.4	K	VDIDAPDVDVHGPDWHLK	M
1								152554	1	1	772.736	2315.1862	3	2315.179	0.0072	0	53.97	5.80E-05	K	VDIDAPDVDVHGPDWHLK	M
1								152555	1	1	579.804	2315.1869	4	2315.179	0.0079	0	54.76	4.80E-05	K	VDIDAPDVDVHGPDWHLK	M
1								152556	1	1	579.804	2315.1869	4	2315.179	0.0079	0	18.31	0.21	K	VDIDAPDVDVHGPDWHLK	M
1								152557	1	1	579.8041	2315.1873	4	2315.179	0.0083	0	26.13	0.035	K	VDIDAPDVDVHGPDWHLK	M
1								152558	3	1	579.8041	2315.1873	4	2315.179	0.0083	0	4.96	4.5	K	VDIDAPDVDVHGPDWHLK	M
1								152559	1	1	579.8042	2315.1877	4	2315.179	0.0087	0	25.61	0.039	K	VDIDAPDVDVHGPDWHLK	M
1								152560	1	1	579.8043	2315.1881	4	2315.179	0.0091	0	30.49	0.013	K	VDIDAPDVDVHGPDWHLK	M
1								152561	1	1	579.8043	2315.1881	4	2315.179	0.0091	0	12.02	0.89	K	VDIDAPDVDVHGPDWHLK	M
1								152562	1	1	579.8044	2315.1885	4	2315.179	0.0095	0	16.83	0.3	K	VDIDAPDVDVHGPDWHLK	M
1								152563	1	1	579.8046	2315.1893	4	2315.179	0.0103	0	30.49	0.012	K	VDIDAPDVDVHGPDWHLK	M
1								152565	1	1	772.7372	2315.1898	3	2315.179	0.0108	0	26.07	0.036	K	VDIDAPDVDVHGPDWHLK	M
1								152566	1	1	579.8048	2315.1901	4	2315.179	0.0111	0	12.8	0.76	K	VDIDAPDVDVHGPDWHLK	M
1								152645	1	1	774.4217	2320.2433	3	2320.241	0.0023	0	63.9	7.80E-06	R	ELLLPNWQGSGSHGLTIAQR	D
1								152775	1	1	777.0782	2328.2128	3	2328.2106	0.0021	0	59.09	2.30E-05	K	VDINAPDVEVHGPDWHLK	M
1								152776	1	1	583.0609	2328.2145	4	2328.2106	0.0039	0	48.55	0.00026	K	VDINAPDVEVHGPDWHLK	M
1								152777	1	1	583.061	2328.2149	4	2328.2106	0.0043	0	32.92	0.0096	K	VDINAPDVEVHGPDWHLK	M
1								152778	1	1	583.0612	2328.2157	4	2328.2106	0.0051	0	49.54	0.00022	K	VDINAPDVEVHGPDWHLK	M
1								152779	1	1	583.0617	2328.2177	4	2328.2106	0.0071	0	57.89	3.30E-05	K	VDINAPDVEVHGPDWHLK	M
1								152780	1	1	777.0809	2328.2209	3	2328.2106	0.0102	0	25.5	0.059	K	VDINAPDVEVHGPDWHLK	M
1								152794	1	1	777.4225	2329.2457	3	2329.2378	0.0078	1	57.62	3.80E-05	K	VESDLKGPEVDIEGPEGK	L
1								152795	1	1	583.3188	2329.2461	4	2329.2378	0.0083	1	51.95	0.00014	K	VESDLKGPEVDIEGPEGK	L
1								152796	1	1	583.3193	2329.2481	4	2329.2378	0.0103	1	54.64	7.00E-05	K	VESDLKGPEVDIEGPEGK	L
1								152960	1	1	1167.618	2333.2214	2	2333.226	-0.0045	0	17.44	0.32	K	VDIDVPDVNVQGPDWHLK	M
1								152961	1	1	584.3146	2333.2293	4	2333.226	0.0033	0	45.34	0.00055	K	VDIDVPDVNVQGPDWHLK	M
1								152962	1	1	778.7508	2333.2306	3	2333.226	0.0046	0	52.29	0.00011	K	VDIDVPDVNVQGPDWHLK	M
1								152963	1	1	778.7509	2333.2309	3	2333.226	0.0049	0	48.96	0.00024	K	VDIDVPDVNVQGPDWHLK	M
1								152964	1	1	778.7513	2333.2321	3	2333.226	0.0061	0	58.59	2.70E-05	K	VDIDVPDVNVQGPDWHLK	M
1								152965	1	1	778.7516	2333.233	3	2333.226	0.007	0	66.13	5.00E-06	K	VDIDVPDVNVQGPDWHLK	M
1								152966	1	1	584.3157	2333.2337	4	2333.226	0.0077	0	27.1	0.039	K	VDIDVPDVNVQGPDWHLK	M
1								152967	1	1	1167.625	2333.2354	2	2333.226	0.0095	0	32.19	0.012	K	VDIDVPDVNVQGPDWHLK	M
1								152992	1	1	779.077	2334.2092	3	2334.21	-0.0008	0	22.67	0.096	K	VDIDVPDVDVQGPDWHLK	M
1								152993	1	1	1168.112	2334.2094	2	2334.21	-0.0005	0	31.1	0.014	K	VDIDVPDVDVQGPDWHLK	M
1								152995	1	1	584.5608	2334.2141	4	2334.21	0.0041	0	60.09	1.70E-05	K	VDIDVPDVDVQGPDWHLK	M
1								152996	1	1	779.079	2334.2152	3	2334.21	0.0052	0	94.15	7.00E-09	K	VDIDVPDVDVQGPDWHLK	M
1								152998	1	1	584.5612	2334.2157	4	2334.21	0.0057	0	47.87	0.0003	K	VDIDVPDVDVQGPDWHLK	M
1								152999	1	1	584.5612	2334.2157	4	2334.21	0.0057	0	40.49	0.0016	K	VDIDVPDVDVQGPDWHLK	M
1								153000	1	1	779.0792	2334.2158	3	2334.21	0.0058	0	94.89	6.00E-09	K	VDIDVPDVDVQGPDWHLK	M
1								153001	1	1	779.0794	2334.2164	3	2334.21	0.0064	0	69.99	1.80E-06	K	VDIDVPDVDVQGPDWHLK	M
1								153002	1	1	779.0795	2334.2167	3	2334.21	0.0067	0	14.28	0.67	K	VDIDVPDVDVQGPDWHLK	M
1								153003	1	1	1168.116	2334.2174	2	2334.21	0.0075	0	14.51	0.68	K	VDIDVPDVDVQGPDWHLK	M
1								153004	1	1	779.0798	2334.2176	3	2334.21	0.0076	0	89.49	2.10E-08	K	VDIDVPDVDVQGPDWHLK	M
1								153207	1	1	587.0595	2344.2089	4	2344.2056	0.0033	0	34.98	0.0055	K	VDINTPDVDVHGPDWHLK	M
1								153208	1	1	587.0598	2344.2101	4	2344.2056	0.0045	0	43.05	0.00082	K	VDINTPDVDVHGPDWHLK	M
1								153209	1	1	587.06	2344.2109	4	2344.2056	0.0053	0	57.22	3.20E-05	K	VDINTPDVDVHGPDWHLK	M
1								153232	1	1	783.392	2347.1542	3	2347.1511	0.0031	0	50.47	0.00014	K	MDIDAPDVDVHGPDWHLK	M
1								153233	1	1	587.796	2347.1549	4	2347.1511	0.0038	0	33.11	0.0074	K	MDIDAPDVDVHGPDWHLK	M
1								153234	1	1	587.796	2347.1549	4	2347.1511	0.0038	0	37.79	0.0025	K	MDIDAPDVDVHGPDWHLK	M
1								153235	1	1	587.7961	2347.1553	4	2347.1511	0.0042	0	18.51	0.21	K	MDIDAPDVDVHGPDWHLK	M
1								153236	1	1	783.3925	2347.1557	3	2347.1511	0.0046	0	60.98	1.20E-05	K	MDIDAPDVDVHGPDWHLK	M
1								153237	1	1	587.7963	2347.1561	4	2347.1511	0.005	0	24.41	0.054	K	MDIDAPDVDVHGPDWHLK	M
1								153238	1	1	783.3927	2347.1563	3	2347.1511	0.0052	0	55.79	3.90E-05	K	MDIDAPDVDVHGPDWHLK	M
1								153300	1	1	1176.069	2350.1234	2	2350.1168	0.0066	0	42.96	0.00051	K	AEASIQAGAGDGEWEESEVK	L
1								153301	1	1	784.3821	2350.1245	3	2350.1168	0.0077	0	80.25	9.30E-08	K	AEASIQAGAGDGEWEESEVK	L
1								153509	1	1	589.0502	2352.1717	4	2352.1664	0.0053	0	2.41	8.6	K	MDIDAPDVEVQGPDWHLK	M
1								153510	1	1	785.0646	2352.172	3	2352.1664	0.0056	0	71.92	9.30E-07	K	MDIDAPDVEVQGPDWHLK	M
1								153511	1	1	589.0503	2352.1721	4	2352.1664	0.0057	0	38.47	0.0021	K	MDIDAPDVEVQGPDWHLK	M
1								153512	1	1	785.0648	2352.1726	3	2352.1664	0.0062	0	63.63	6.20E-06	K	MDIDAPDVEVQGPDWHLK	M
1								153513	1	1	785.0648	2352.1726	3	2352.1664	0.0062	0	39.11	0.0018	K	MDIDAPDVEVQGPDWHLK	M
1								153514	1	1	589.0505	2352.1729	4	2352.1664	0.0065	0	24.31	0.055	K	MDIDAPDVEVQGPDWHLK	M
1								153515	1	1	785.0652	2352.1738	3	2352.1664	0.0074	0	51.88	9.60E-05	K	MDIDAPDVEVQGPDWHLK	M
1								153516	1	1	785.066	2352.1762	3	2352.1664	0.0098	0	62.19	8.20E-06	K	MDIDAPDVEVQGPDWHLK	M
1								153668	1	1	788.7177	2363.1313	3	2363.1269	0.0044	0	56.24	2.50E-05	K	GPFVEAEVPDVDLECPDAK	L
1								153669	1	1	788.7183	2363.1331	3	2363.1269	0.0062	0	32.13	0.0069	K	GPFVEAEVPDVDLECPDAK	L
1								153670	1	1	788.7184	2363.1334	3	2363.1269	0.0065	0	89.01	1.40E-08	K	GPFVEAEVPDVDLECPDAK	L
1								153671	1	1	788.7184	2363.1334	3	2363.1269	0.0065	0	78.53	1.60E-07	K	GPFVEAEVPDVDLECPDAK	L
1								153672	1	1	1182.574	2363.1334	2	2363.1269	0.0066	0	42.84	0.00059	K	GPFVEAEVPDVDLECPDAK	L
1								153673	1	1	1182.574	2363.1334	2	2363.1269	0.0066	0	63.39	5.20E-06	K	GPFVEAEVPDVDLECPDAK	L
1								153676	1	1	591.7946	2363.1493	4	2363.146	0.0033	0	43.41	0.00057	K	MDIDAPDVDVHGPDWHLK	M	Oxidation (M)
1								153677	1	1	591.7946	2363.1493	4	2363.146	0.0033	0	29.39	0.014	K	MDIDAPDVDVHGPDWHLK	M	Oxidation (M)
1								153678	1	1	591.7949	2363.1505	4	2363.146	0.0045	0	53.74	5.30E-05	K	MDIDAPDVDVHGPDWHLK	M	Oxidation (M)
1								153679	1	1	591.795	2363.1509	4	2363.146	0.0049	0	52.64	6.90E-05	K	MDIDAPDVDVHGPDWHLK	M	Oxidation (M)
1								153680	1	1	788.7252	2363.1538	3	2363.146	0.0078	0	54.16	4.90E-05	K	MDIDAPDVDVHGPDWHLK	M	Oxidation (M)
1								153753	1	1	789.7499	2366.2279	3	2366.2209	0.0069	0	60.9	1.60E-05	K	GDVPSVGLEGPDVDLQGPEAK	I
1								153754	1	1	789.7504	2366.2294	3	2366.2209	0.0084	0	47.91	0.00031	K	GDVPSVGLEGPDVDLQGPEAK	I
1								153796	1	1	790.3935	2368.1587	3	2368.1613	-0.0026	0	10.92	0.98	K	MDIDAPDVEVQGPDWHLK	M	Oxidation (M)
1								153797	1	1	790.3968	2368.1686	3	2368.1613	0.0073	0	55.75	3.70E-05	K	MDIDAPDVEVQGPDWHLK	M	Oxidation (M)
1								153798	1	1	593.0497	2368.1697	4	2368.1613	0.0084	0	38.78	0.0016	K	MDIDAPDVEVQGPDWHLK	M	Oxidation (M)
1								153890	2	1	594.0743	2372.2681	4	2372.2623	0.0058	1	6.46	4.8	K	MDAEVPDVNIEGPDAKLK	G
1								154034	1	1	1191.108	2380.2014	2	2380.1977	0.0038	0	21.86	0.13	K	MDIDVPDVEVQGPDWHLK	M
1								154035	1	1	596.0577	2380.2017	4	2380.1977	0.004	0	62.5	1.10E-05	K	MDIDVPDVEVQGPDWHLK	M
1								154036	1	1	794.408	2380.2022	3	2380.1977	0.0045	0	71.17	1.50E-06	K	MDIDVPDVEVQGPDWHLK	M
1								154037	1	1	794.4084	2380.2034	3	2380.1977	0.0057	0	74.91	6.10E-07	K	MDIDVPDVEVQGPDWHLK	M
1								154038	1	1	794.4084	2380.2034	3	2380.1977	0.0057	0	45.55	0.00053	K	MDIDVPDVEVQGPDWHLK	M
1								154039	1	1	596.0582	2380.2037	4	2380.1977	0.006	0	67.78	3.10E-06	K	MDIDVPDVEVQGPDWHLK	M
1								154040	1	1	794.4086	2380.204	3	2380.1977	0.0063	0	35.84	0.0049	K	MDIDVPDVEVQGPDWHLK	M
1								154041	1	1	596.0588	2380.2061	4	2380.1977	0.0084	0	44.65	0.00062	K	MDIDVPDVEVQGPDWHLK	M
1								154125	1	1	597.808	2387.2029	4	2387.2001	0.0028	0	40.67	0.0014	K	VDIDAPDVEVHDPDWHLK	M
1								154126	1	1	597.8081	2387.2033	4	2387.2001	0.0032	0	51.09	0.00013	K	VDIDAPDVEVHDPDWHLK	M
1								154127	1	1	597.8085	2387.2049	4	2387.2001	0.0048	0	51.29	0.00013	K	VDIDAPDVEVHDPDWHLK	M
1								154128	1	1	597.8085	2387.2049	4	2387.2001	0.0048	0	50.41	0.00016	K	VDIDAPDVEVHDPDWHLK	M
1								154129	1	1	597.8088	2387.2061	4	2387.2001	0.006	0	69.91	1.80E-06	K	VDIDAPDVEVHDPDWHLK	M
1								154130	1	1	796.7431	2387.2075	3	2387.2001	0.0073	0	60.5	1.60E-05	K	VDIDAPDVEVHDPDWHLK	M
1								154131	1	1	796.7432	2387.2078	3	2387.2001	0.0076	0	51.86	0.00011	K	VDIDAPDVEVHDPDWHLK	M
1								154132	1	1	796.7433	2387.2081	3	2387.2001	0.0079	0	44.23	0.00063	K	VDIDAPDVEVHDPDWHLK	M
1								154266	1	1	799.7402	2396.1988	3	2396.1926	0.0062	0	67.97	2.10E-06	K	MDIDVPDVEVQGPDWHLK	M	Oxidation (M)
1								154267	1	1	799.7408	2396.2006	3	2396.1926	0.008	0	47.03	0.00024	K	MDIDVPDVEVQGPDWHLK	M	Oxidation (M)
1								156253	1	1	822.7772	2465.3098	3	2465.299	0.0107	1	19.68	0.24	K	FSMPGFKGEGPDVDVNLPK	A
1								156708	1	1	833.1096	2496.307	3	2496.3064	0.0006	0	64.28	6.40E-06	K	GGADVSGGVSAPDISLGEGHLSVK	G
1								157671	3	1	635.8475	2539.3609	4	2539.3486	0.0123	1	3.06	8.6	K	IPRHELTEISNVDVETQSGK	T
1								157718	2	1	636.829	2543.2869	4	2543.2766	0.0103	1	4.95	5.8	K	FSMPGFKGEGPEVDMNLPK	A	2 Oxidation (M)
1								158353	1	1	647.8403	2587.3321	4	2587.3274	0.0047	0	46.28	0.00051	K	APEVNLNAPDVDVHGPDWNLK	M
1								158354	1	1	647.8403	2587.3321	4	2587.3274	0.0047	0	56.09	5.40E-05	K	APEVNLNAPDVDVHGPDWNLK	M
1								158355	1	1	647.8404	2587.3325	4	2587.3274	0.0051	0	12.35	1.3	K	APEVNLNAPDVDVHGPDWNLK	M
1								158356	1	1	647.8405	2587.3329	4	2587.3274	0.0055	0	37.67	0.0038	K	APEVNLNAPDVDVHGPDWNLK	M
1								158357	1	1	863.4521	2587.3345	3	2587.3274	0.007	0	62.52	1.20E-05	K	APEVNLNAPDVDVHGPDWNLK	M
1								158358	1	1	863.4521	2587.3345	3	2587.3274	0.007	0	58.65	3.00E-05	K	APEVNLNAPDVDVHGPDWNLK	M
1								158359	1	1	863.4522	2587.3348	3	2587.3274	0.0073	0	37.85	0.0036	K	APEVNLNAPDVDVHGPDWNLK	M
1								159589	4	1	658.8456	2631.3533	4	2631.3524	0.0009	2	3.74	7.5	K	MPKFSMPGFKGEGPDGDVK	L	2 Oxidation (M)
1								159592	5	1	878.1256	2631.355	3	2631.3524	0.0025	2	1.42	13	K	MPKFSMPGFKGEGPDGDVK	L	2 Oxidation (M)
1								160600	1	1	684.3839	2733.5065	4	2733.5091	-0.0026	0	7.98	2.1	K	GPTVGGGLPGIGVQGLEGNLQMPGIK	S
1								160601	1	1	912.1806	2733.52	3	2733.5091	0.0108	0	44.08	0.00051	K	GPTVGGGLPGIGVQGLEGNLQMPGIK	S
1								160606	4	1	684.8586	2735.4053	4	2735.3979	0.0074	1	4.51	5.2	K	AEASIQAGAGDGEWEESEVKLK	K
1								160711	1	1	688.8838	2751.5061	4	2751.502	0.0041	1	30.44	0.016	K	IKGDVPSVGLEGPDVDLQGPEAK	I
1								160712	1	1	688.8848	2751.5101	4	2751.502	0.0081	1	27.83	0.028	K	IKGDVPSVGLEGPDVDLQGPEAK	I
1								160950	1	1	692.1047	2764.3897	4	2764.3833	0.0064	0	25.46	0.048	K	VEAPSLDVHMDSPDINIEGPDVK	I
1								161127	1	1	696.103	2780.3829	4	2780.3782	0.0047	0	43.47	0.00062	K	VEAPSLDVHMDSPDINIEGPDVK	I	Oxidation (M)
1								161128	1	1	696.1035	2780.3849	4	2780.3782	0.0067	0	56.77	3.00E-05	K	VEAPSLDVHMDSPDINIEGPDVK	I	Oxidation (M)
1								161129	1	1	927.8031	2780.3875	3	2780.3782	0.0093	0	26.4	0.036	K	VEAPSLDVHMDSPDINIEGPDVK	I	Oxidation (M)
1								161348	1	1	930.8138	2789.4196	3	2789.4173	0.0023	1	8.2	2.6	K	GPKMDIDAPDVDVHGPDWHLK	M	Oxidation (M)
1								161960	1	1	934.1282	2799.3628	3	2799.3542	0.0086	0	35.44	0.0035	K	ADIDVSGPSVDTDAPDLDIEGPEGK	L
1								161961	1	1	700.8487	2799.3657	4	2799.3542	0.0115	0	7.65	2.3	K	ADIDVSGPSVDTDAPDLDIEGPEGK	L
1								161963	1	1	934.1326	2799.376	3	2799.3694	0.0065	0	91.49	1.10E-08	R	EFSGPSTPTGTLEFEGGEVSLEGGK	V
1								161964	1	1	934.1332	2799.3778	3	2799.3694	0.0083	0	70.72	1.30E-06	R	EFSGPSTPTGTLEFEGGEVSLEGGK	V
1								162463	1	1	951.4863	2851.4371	3	2851.4331	0.004	0	33.46	0.0094	K	ADIDISGPNVDVDVPDVNIEGPDAK	L
1								162930	1	1	718.1395	2868.5289	4	2868.5212	0.0077	0	38.27	0.0029	K	SPSLDVTVPEAELNLETPEISVGGK	G
1								162931	1	1	957.184	2868.5302	3	2868.5212	0.009	0	86.05	4.90E-08	K	SPSLDVTVPEAELNLETPEISVGGK	G
1								162932	1	1	957.1855	2868.5347	3	2868.5212	0.0135	0	4.69	6.9	K	SPSLDVTVPEAELNLETPEISVGGK	G
1								163194	1	1	968.1501	2901.4285	3	2901.4231	0.0053	0	22.42	0.081	K	LEGDLTGPSVGVEVPDVELECPDAK	L
1								163195	1	1	968.1503	2901.4291	3	2901.4231	0.0059	0	12.85	0.75	K	LEGDLTGPSVGVEVPDVELECPDAK	L
1								163196	2	1	726.3648	2901.4301	4	2901.4231	0.007	0	1.4	10	K	LEGDLTGPSVGVEVPDVELECPDAK	L
1								163197	3	1	726.365	2901.4309	4	2901.4231	0.0078	0	1.58	9.6	K	LEGDLTGPSVGVEVPDVELECPDAK	L
1								163198	1	1	968.1511	2901.4315	3	2901.4231	0.0083	0	10.73	1.2	K	LEGDLTGPSVGVEVPDVELECPDAK	L
1								163199	1	1	968.1513	2901.4321	3	2901.4231	0.0089	0	64.9	4.70E-06	K	LEGDLTGPSVGVEVPDVELECPDAK	L
1								163454	1	1	987.4868	2959.4386	3	2959.4286	0.01	0	30.3	0.011	K	LEGDLTGPSVDVEVPDVELECPDAK	L
1								163455	1	1	987.4874	2959.4404	3	2959.4286	0.0118	0	58.64	1.70E-05	K	LEGDLTGPSVDVEVPDVELECPDAK	L
1								163456	1	1	987.4882	2959.4428	3	2959.4286	0.0142	0	5.08	4	K	LEGDLTGPSVDVEVPDVELECPDAK	L
1								163593	1	1	747.6708	2986.6541	4	2986.647	0.0071	0	31.97	0.0097	K	LEGELQAPDLELSLPAIHVEGLDIK	A
1								166172	5	1	1290.344	3868.0102	3	3868.0085	0.0017	0	1.18	15	K	GEETGIDVTLPTGEVTVPGVSGDVSLPEIATGGLEGK	M
1								166173	1	1	968.0128	3868.0221	4	3868.0085	0.0136	0	8.52	2.2	K	GEETGIDVTLPTGEVTVPGVSGDVSLPEIATGGLEGK	M
2	IPI00019502	Tax_Id=9606 Gene_Symbol=MYH9 Myosin-9	9834	257377	1079	72.2	1960	7644	1	1	400.7603	799.506	2	799.5038	0.0023	0	17	0.14	R	GILTPR	I
2								9819	3	1	415.7726	829.5306	2	829.5296	0.0011	0	3.85	5	R	WLVLR	I
2								9820	1	1	415.7727	829.5308	2	829.5296	0.0013	0	15.18	0.067	R	WLVLR	I
2								9821	1	1	415.7729	829.5312	2	829.5296	0.0017	0	18.3	0.033	R	WLVLR	I
2								11296	2	1	424.7617	847.5088	2	847.5071	0.0017	0	10.34	5.5	K	LMATLR	N
2								11297	1	1	424.7617	847.5088	2	847.5071	0.0017	0	2.24	35	K	LMATLR	N
2								12617	3	1	432.7573	863.5	2	863.502	-0.002	0	8.05	1.4	K	LMATLR	N	Oxidation (M)
2								12623	1	1	432.7588	863.503	2	863.502	0.001	0	3.24	10	K	LMATLR	N	Oxidation (M)
2								14929	2	1	446.7291	891.4436	2	891.442	0.0017	0	15.45	0.16	R	ELDDTR	A
2								14930	1	1	446.7291	891.4436	2	891.442	0.0017	0	29.3	0.0067	R	ELDDTR	A
2								14931	3	1	446.7291	891.4436	2	891.442	0.0017	0	8.4	0.82	R	ELDDTR	A
2								14932	2	1	446.7293	891.444	2	891.442	0.0021	0	12.03	0.36	R	ELDDTR	A
2								15340	1	1	449.2698	896.525	2	896.5211	0.0039	0	18.17	0.39	K	SFVEK	V
2								16015	1	1	453.7621	905.5096	2	905.5062	0.0035	0	19.68	0.32	K	DDIQK	M
2								18344	1	1	468.8037	935.5928	2	935.5895	0.0033	0	24.9	0.013	K	LSLSTK	L
2								18943	1	1	471.7497	941.4848	2	941.4884	-0.0036	0	11.72	0.35	K	GFMDGK	Q
2								19197	1	1	473.322	944.6294	2	944.6262	0.0032	0	32.3	0.0034	K	VLLQGK	G
2								19394	2	1	474.3148	946.615	2	946.6167	-0.0017	1	6.31	1.6	R	ARLTAK	K
2								20741	1	1	482.7831	963.5516	2	963.548	0.0036	0	27.72	0.028	R	TELADK	V
2								21687	3	1	487.8232	973.6318	2	973.6276	0.0042	1	1.55	8.7	R	AIRQAK	E
2								23227	1	1	495.7529	989.4912	2	989.49	0.0013	0	27.76	0.015	K	DQGELER	Q
2								23228	1	1	495.7533	989.492	2	989.49	0.0021	0	32.7	0.0047	K	DQGELER	Q
2								23229	1	1	495.7533	989.492	2	989.49	0.0021	0	12.45	0.5	K	DQGELER	Q
2								27708	1	1	517.8034	1033.5922	2	1033.5899	0.0024	0	30.88	0.023	K	EEELVK	V
2								27709	3	1	517.8036	1033.5926	2	1033.5899	0.0028	0	20.97	0.22	K	EEELVK	V
2								27710	1	1	517.804	1033.5934	2	1033.5899	0.0036	0	29.04	0.035	K	EEELVK	V
2								27711	5	1	517.8042	1033.5938	2	1033.5899	0.004	0	19.08	0.34	K	EEELVK	V
2								27713	9	1	517.8046	1033.5946	2	1033.5899	0.0048	0	11.93	1.7	K	EEELVK	V
2								27921	1	1	518.7988	1035.583	2	1035.5878	-0.0047	0	11.67	1.5	K	LEMDLK	D
2								27922	5	1	518.7993	1035.584	2	1035.5878	-0.0037	0	12.59	1	K	LEMDLK	D
2								27924	4	1	518.8011	1035.5876	2	1035.5878	-0.0001	0	4.52	5.2	K	LEMDLK	D
2								27925	2	1	518.8027	1035.5908	2	1035.5878	0.0031	0	11.13	1.2	K	LEMDLK	D
2								27926	1	1	518.8029	1035.5912	2	1035.5878	0.0035	0	17.54	0.27	K	LEMDLK	D
2								29576	1	1	526.8001	1051.5856	2	1051.5827	0.0029	0	6.26	4.3	K	LEMDLK	D	Oxidation (M)
2								30279	6	1	531.2892	1060.5638	2	1060.5635	0.0004	0	3.96	4	K	DLEGLSQR	H
2								30280	1	1	531.2894	1060.5642	2	1060.5635	0.0008	0	15.77	0.25	K	DLEGLSQR	H
2								30281	1	1	531.2895	1060.5644	2	1060.5635	0.001	0	28.43	0.014	K	DLEGLSQR	H
2								30282	1	1	531.2895	1060.5644	2	1060.5635	0.001	0	10.33	0.89	K	DLEGLSQR	H
2								30283	1	1	531.2896	1060.5646	2	1060.5635	0.0012	0	31.68	0.0065	K	DLEGLSQR	H
2								30284	1	1	531.2896	1060.5646	2	1060.5635	0.0012	0	11.8	0.63	K	DLEGLSQR	H
2								30286	1	1	531.2899	1060.5652	2	1060.5635	0.0018	0	24.96	0.03	K	DLEGLSQR	H
2								30287	1	1	531.2899	1060.5652	2	1060.5635	0.0018	0	16.95	0.19	K	DLEGLSQR	H
2								30288	1	1	531.2899	1060.5652	2	1060.5635	0.0018	0	23.59	0.041	K	DLEGLSQR	H
2								30290	1	1	531.29	1060.5654	2	1060.5635	0.002	0	36.31	0.0022	K	DLEGLSQR	H
2								30295	2	1	531.2905	1060.5664	2	1060.5635	0.003	0	11.72	0.61	K	DLEGLSQR	H
2								30297	1	1	531.2913	1060.568	2	1060.5635	0.0046	0	8.46	1.3	K	DLEGLSQR	H
2								30501	1	1	532.2556	1062.4966	2	1062.4951	0.0016	0	44.04	0.0001	R	VEEEEER	C
2								30971	1	1	534.8021	1067.5896	2	1067.5886	0.0011	0	17.59	0.19	R	VVFQEFR	Q
2								30972	2	1	534.8025	1067.5904	2	1067.5886	0.0019	0	6.58	2.6	R	VVFQEFR	Q
2								30973	1	1	534.8027	1067.5908	2	1067.5886	0.0023	0	27.42	0.015	R	VVFQEFR	Q
2								30974	1	1	534.803	1067.5914	2	1067.5886	0.0029	0	12.02	0.79	R	VVFQEFR	Q
2								33348	1	1	544.8168	1087.619	2	1087.6157	0.0033	0	25.76	0.038	K	YLYVDK	N
2								34105	1	1	548.8351	1095.6556	2	1095.6532	0.0025	0	23.63	0.037	R	TVGQLYK	E
2								35473	1	1	553.298	1104.5814	2	1104.5798	0.0017	0	9.91	0.91	R	NTNPNFVR	C
2								35474	1	1	553.2982	1104.5818	2	1104.5798	0.0021	0	5.51	2.6	R	NTNPNFVR	C
2								35696	1	1	554.3105	1106.6064	2	1106.6063	0.0002	0	16.25	0.38	K	TLEEEAK	T
2								35697	1	1	554.3107	1106.6068	2	1106.6063	0.0006	0	19.82	0.17	K	TLEEEAK	T
2								35699	1	1	554.3121	1106.6096	2	1106.6063	0.0034	0	36.9	0.0033	K	TLEEEAK	T
2								35700	1	1	554.3122	1106.6098	2	1106.6063	0.0036	0	17.11	0.31	K	TLEEEAK	T
2								35702	1	1	554.3129	1106.6112	2	1106.6063	0.005	0	28.81	0.02	K	TLEEEAK	T
2								35703	1	1	554.313	1106.6114	2	1106.6063	0.0052	0	22.85	0.081	K	TLEEEAK	T
2								36639	1	1	559.8381	1117.6616	2	1117.6586	0.003	0	41.35	0.0012	K	GALALEEK	R
2								36640	1	1	559.8382	1117.6618	2	1117.6586	0.0032	0	42.68	0.00087	K	GALALEEK	R
2								36641	1	1	559.8383	1117.662	2	1117.6586	0.0034	0	45.27	0.00048	K	GALALEEK	R
2								36643	3	1	559.8391	1117.6636	2	1117.6586	0.005	0	9.23	2	K	GALALEEK	R
2								36644	1	1	559.8391	1117.6636	2	1117.6586	0.005	0	16.38	0.39	K	GALALEEK	R
2								37745	1	1	565.3286	1128.6426	2	1128.6382	0.0044	0	35.17	0.0043	K	SVHELEK	S
2								40041	1	1	574.3331	1146.6516	2	1146.6488	0.0028	0	36	0.0036	R	GELANEVK	V
2								40042	6	1	574.3333	1146.652	2	1146.6488	0.0032	0	1.22	11	R	GELANEVK	V
2								40043	1	1	574.3337	1146.6528	2	1146.6488	0.004	0	52.03	9.00E-05	R	GELANEVK	V
2								44477	1	1	590.8188	1179.623	2	1179.6201	0.0029	0	34.99	0.0036	K	ADEWLMK	N
2								44478	1	1	590.8188	1179.623	2	1179.6201	0.0029	0	39.28	0.0014	K	ADEWLMK	N
2								44479	1	1	590.8189	1179.6232	2	1179.6201	0.0031	0	43.14	0.00056	K	ADEWLMK	N
2								44480	1	1	590.819	1179.6234	2	1179.6201	0.0033	0	42.29	0.00067	K	ADEWLMK	N
2								44481	1	1	590.8195	1179.6244	2	1179.6201	0.0043	0	10.17	1.1	K	ADEWLMK	N
2								44482	1	1	590.8195	1179.6244	2	1179.6201	0.0043	0	40.29	0.0011	K	ADEWLMK	N
2								45285	1	1	595.3568	1188.699	2	1188.6957	0.0033	0	40.27	0.0012	R	EEILAQAK	E
2								45287	1	1	595.3569	1188.6992	2	1188.6957	0.0035	0	30.88	0.01	R	EEILAQAK	E
2								45288	3	1	595.3569	1188.6992	2	1188.6957	0.0035	0	5.44	3.6	R	EEILAQAK	E
2								45289	5	1	595.3571	1188.6996	2	1188.6957	0.0039	0	6.06	3.1	R	EEILAQAK	E
2								45290	1	1	595.3571	1188.6996	2	1188.6957	0.0039	0	43.09	0.00061	R	EEILAQAK	E
2								45291	1	1	595.3572	1188.6998	2	1188.6957	0.0041	0	32.97	0.0063	R	EEILAQAK	E
2								45292	1	1	595.3581	1188.7016	2	1188.6957	0.0059	0	34.64	0.0096	R	EEILAQAK	E
2								45437	1	1	596.3268	1190.639	2	1190.6386	0.0004	0	14.26	0.41	R	VEEEAAQK	N
2								45438	1	1	596.3277	1190.6408	2	1190.6386	0.0022	0	38.41	0.0019	R	VEEEAAQK	N
2								45439	1	1	596.3283	1190.642	2	1190.6386	0.0034	0	28.24	0.019	R	VEEEAAQK	N
2								45440	1	1	596.3286	1190.6426	2	1190.6386	0.004	0	38.27	0.0018	R	VEEEAAQK	N
2								45441	1	1	596.3286	1190.6426	2	1190.6386	0.004	0	43.99	0.00048	R	VEEEAAQK	N
2								45445	1	1	596.3294	1190.6442	2	1190.6386	0.0056	0	31.46	0.013	R	VEEEAAQK	N
2								45446	1	1	596.3295	1190.6444	2	1190.6386	0.0058	0	21.16	0.14	R	VEEEAAQK	N
2								45460	1	1	596.3645	1190.7144	2	1190.7114	0.0031	0	56.05	3.20E-05	K	ASITALEAK	I
2								45461	1	1	596.3645	1190.7144	2	1190.7114	0.0031	0	48.81	0.00017	K	ASITALEAK	I
2								45463	1	1	596.3649	1190.7152	2	1190.7114	0.0039	0	38.78	0.0016	K	ASITALEAK	I
2								46539	1	1	598.8147	1195.6148	2	1195.6151	-0.0002	0	14.72	0.32	K	ADEWLMK	N	Oxidation (M)
2								46541	1	1	598.816	1195.6174	2	1195.6151	0.0024	0	41.29	0.00065	K	ADEWLMK	N	Oxidation (M)
2								46542	1	1	598.8162	1195.6178	2	1195.6151	0.0028	0	29.21	0.01	K	ADEWLMK	N	Oxidation (M)
2								46543	1	1	598.8166	1195.6186	2	1195.6151	0.0036	0	17.87	0.14	K	ADEWLMK	N	Oxidation (M)
2								46588	1	1	598.8508	1195.687	2	1195.6845	0.0026	0	12.7	0.54	K	FVSELWK	D
2								46589	1	1	598.8511	1195.6876	2	1195.6845	0.0032	0	22.46	0.052	K	FVSELWK	D
2								46590	1	1	598.8514	1195.6882	2	1195.6845	0.0038	0	42.44	0.00052	K	FVSELWK	D
2								50410	1	1	612.3477	1222.6808	2	1222.6801	0.0007	0	26.48	0.042	K	SGFEPASLK	E
2								50411	1	1	612.3486	1222.6826	2	1222.6801	0.0025	0	19.4	0.21	K	SGFEPASLK	E
2								50622	1	1	613.8099	1225.6052	2	1225.6038	0.0014	0	19.88	0.08	R	QSACNLEK	K
2								50623	1	1	613.8107	1225.6068	2	1225.6038	0.003	0	24.79	0.025	R	QSACNLEK	K
2								51238	1	1	616.37	1230.7254	2	1230.7216	0.0038	0	25.11	0.032	K	LVWVPSDK	S
2								51240	1	1	616.3708	1230.727	2	1230.7216	0.0054	0	24.74	0.036	K	LVWVPSDK	S
2								51700	1	1	618.3561	1234.6976	2	1234.6947	0.0029	0	40.29	0.0014	R	QQQLTAMK	V
2								52149	1	1	620.3489	1238.6832	2	1238.6793	0.004	0	24.6	0.058	K	QACVLMIK	A
2								52967	1	1	623.8319	1245.6492	2	1245.6444	0.0048	0	28.93	0.016	K	ADGAEAKPAE	-
2								56107	1	1	630.8751	1259.7356	2	1259.7329	0.0028	0	28.55	0.02	R	EQEVNILK	K
2								56108	1	1	630.8751	1259.7356	2	1259.7329	0.0028	0	36.34	0.0033	R	EQEVNILK	K
2								56111	1	1	630.8754	1259.7362	2	1259.7329	0.0034	0	44.16	0.00055	R	EQEVNILK	K
2								56112	1	1	630.8754	1259.7362	2	1259.7329	0.0034	0	35.6	0.0039	R	EQEVNILK	K
2								56113	1	1	630.8755	1259.7364	2	1259.7329	0.0036	0	44.26	0.00054	R	EQEVNILK	K
2								56115	6	1	630.8771	1259.7396	2	1259.7441	-0.0044	1	0.45	21	K	AELERLNK	Q
2								57715	1	1	637.3474	1272.6802	2	1272.6795	0.0007	0	48.67	0.00018	K	EEELQAALAR	V
2								57717	1	1	637.3475	1272.6804	2	1272.6795	0.0009	0	58.99	1.60E-05	K	EEELQAALAR	V
2								58256	1	1	639.8993	1277.784	2	1277.7855	-0.0014	1	19.37	0.12	R	KLQAQMK	D
2								58291	7	0	640.3442	1278.6738	2	1278.6772	-0.0033	1	0.62	11	K	DQADKASTR	L
2								58723	1	1	642.3159	1282.6172	2	1282.6141	0.0032	0	38.15	0.00059	R	QEEEMMAK	E
2								58728	1	1	642.3174	1282.6202	2	1282.6141	0.0062	0	33.49	0.0028	R	QEEEMMAK	E
2								59230	3	1	429.8993	1286.6761	3	1286.6719	0.0042	0	4.08	5.6	R	CIIPNHEK	K
2								59231	1	1	644.3455	1286.6764	2	1286.6719	0.0046	0	37.53	0.0026	R	CIIPNHEK	K
2								59490	1	1	645.8325	1289.6504	2	1289.6464	0.0041	0	17.56	0.15	R	CQHLQAEK	K
2								61069	2	1	650.3138	1298.613	2	1298.609	0.0041	0	2.25	2.3	R	QEEEMMAK	E	Oxidation (M)
2								61124	1	1	433.9271	1298.7595	3	1298.7581	0.0014	1	2.52	7.9	R	RGDLPFVVPR	R
2								61125	1	1	650.3871	1298.7596	2	1298.7581	0.0015	1	19.29	0.17	R	RGDLPFVVPR	R
2								61126	1	1	433.9273	1298.7601	3	1298.7581	0.002	1	15.85	0.41	R	RGDLPFVVPR	R
2								61127	7	1	433.9273	1298.7601	3	1298.7581	0.002	1	1.03	12	R	RGDLPFVVPR	R
2								61128	2	1	433.9273	1298.7601	3	1298.7581	0.002	1	4.47	5.6	R	RGDLPFVVPR	R
2								61129	3	1	433.9274	1298.7604	3	1298.7581	0.0023	1	6.86	3.3	R	RGDLPFVVPR	R
2								63667	1	1	654.8994	1307.7842	2	1307.7848	-0.0006	1	13.32	0.67	K	KLEMDLK	D
2								63668	1	1	436.9374	1307.7904	3	1307.7848	0.0056	1	26.85	0.025	K	KLEMDLK	D
2								66403	1	1	661.4247	1320.8348	2	1320.8342	0.0006	1	2.24	3.2	K	VTTEAKLK	K
2								66511	1	1	661.8666	1321.7186	2	1321.7155	0.0031	0	38.7	0.0021	K	LQEMEGTVK	S
2								66512	1	1	661.8668	1321.719	2	1321.7155	0.0035	0	42.89	0.00072	K	LQEMEGTVK	S
2								66513	1	1	661.8669	1321.7192	2	1321.7155	0.0037	0	42.47	0.00078	K	LQEMEGTVK	S
2								66514	1	1	661.8674	1321.7202	2	1321.7155	0.0047	0	39.7	0.0019	K	LQEMEGTVK	S
2								66515	1	1	661.8677	1321.7208	2	1321.7155	0.0053	0	36.37	0.0041	K	LQEMEGTVK	S
2								67345	1	1	443.2948	1326.8626	3	1326.8591	0.0035	0	23.07	0.01	K	VKPLLQVSR	Q
2								68508	1	1	667.3929	1332.7712	2	1332.7679	0.0034	0	49.53	0.00019	R	LEVNLQAMK	A
2								68509	1	1	667.393	1332.7714	2	1332.7679	0.0036	0	56.41	3.80E-05	R	LEVNLQAMK	A
2								68510	1	1	667.3932	1332.7718	2	1332.7679	0.004	0	25.12	0.052	R	LEVNLQAMK	A
2								68511	1	1	667.3935	1332.7724	2	1332.7679	0.0046	0	42.18	0.0011	R	LEVNLQAMK	A
2								69250	1	1	668.8563	1335.698	2	1335.6947	0.0033	0	53.95	4.30E-05	R	ALEEAMEQK	A
2								69251	1	1	446.2401	1335.6985	3	1335.6947	0.0037	0	9.79	1	R	ALEEAMEQK	A
2								69252	1	1	668.8566	1335.6986	2	1335.6947	0.0039	0	54.01	3.80E-05	R	ALEEAMEQK	A
2								69253	1	1	668.8568	1335.699	2	1335.6947	0.0043	0	25.96	0.025	R	ALEEAMEQK	A
2								69254	1	1	668.8572	1335.6998	2	1335.6947	0.0051	0	50.23	0.00012	R	ALEEAMEQK	A
2								69255	1	1	668.8573	1335.7	2	1335.6947	0.0053	0	54.23	4.80E-05	R	ALEEAMEQK	A
2								69256	1	1	668.8579	1335.7012	2	1335.6947	0.0065	0	56.11	3.00E-05	R	ALEEAMEQK	A
2								69307	1	1	669.3635	1336.7124	2	1336.7108	0.0016	0	57.48	2.30E-05	K	ALELDSNLYR	I
2								69308	1	1	669.3637	1336.7128	2	1336.7108	0.002	0	41.34	0.00096	K	ALELDSNLYR	I
2								69309	2	1	669.3638	1336.713	2	1336.7108	0.0022	0	2.92	6.5	K	ALELDSNLYR	I
2								69310	1	1	669.3638	1336.713	2	1336.7108	0.0022	0	20.98	0.1	K	ALELDSNLYR	I
2								69311	1	1	669.364	1336.7134	2	1336.7108	0.0026	0	27.37	0.028	K	ALELDSNLYR	I
2								69312	1	1	669.3642	1336.7138	2	1336.7108	0.003	0	18.81	0.2	K	ALELDSNLYR	I
2								69313	1	1	669.3649	1336.7152	2	1336.7108	0.0044	0	9.12	1.7	K	ALELDSNLYR	I
2								69398	2	1	669.8629	1337.7112	2	1337.7104	0.0008	0	3.46	5.9	K	LQEMEGTVK	S	Oxidation (M)
2								69400	1	1	669.8639	1337.7132	2	1337.7104	0.0028	0	32.86	0.0079	K	LQEMEGTVK	S	Oxidation (M)
2								69403	1	1	669.8652	1337.7158	2	1337.7104	0.0054	0	4.64	5.5	K	LQEMEGTVK	S	Oxidation (M)
2								69404	1	1	669.8656	1337.7166	2	1337.7104	0.0062	0	40.49	0.0014	K	LQEMEGTVK	S	Oxidation (M)
2								70035	1	1	673.3588	1344.703	2	1344.7007	0.0023	0	33.29	0.004	K	DVLLQVDDER	R
2								70036	1	1	673.3589	1344.7032	2	1344.7007	0.0025	0	58.08	1.30E-05	K	DVLLQVDDER	R
2								70037	1	1	673.3589	1344.7032	2	1344.7007	0.0025	0	58.5	1.20E-05	K	DVLLQVDDER	R
2								70038	1	1	673.3589	1344.7032	2	1344.7007	0.0025	0	43.23	0.0004	K	DVLLQVDDER	R
2								70039	1	1	673.3591	1344.7036	2	1344.7007	0.0029	0	51.61	6.30E-05	K	DVLLQVDDER	R
2								70040	1	1	673.3593	1344.704	2	1344.7007	0.0033	0	43.91	0.00038	K	DVLLQVDDER	R
2								70041	1	1	673.3593	1344.704	2	1344.7007	0.0033	0	22.07	0.057	K	DVLLQVDDER	R
2								70042	1	1	673.3594	1344.7042	2	1344.7007	0.0035	0	11.65	0.63	K	DVLLQVDDER	R
2								70043	1	1	673.3597	1344.7048	2	1344.7007	0.0041	0	35.87	0.0023	K	DVLLQVDDER	R
2								70498	1	1	675.3903	1348.766	2	1348.7628	0.0033	0	25.28	0.047	R	LEVNLQAMK	A	Oxidation (M)
2								70499	1	1	675.3915	1348.7684	2	1348.7628	0.0057	0	33.64	0.0077	R	LEVNLQAMK	A	Oxidation (M)
2								70789	1	1	676.8528	1351.691	2	1351.6897	0.0014	0	8.07	1.6	R	ALEEAMEQK	A	Oxidation (M)
2								70790	1	1	676.853	1351.6914	2	1351.6897	0.0018	0	25.77	0.028	R	ALEEAMEQK	A	Oxidation (M)
2								70792	1	1	451.5717	1351.6933	3	1351.6897	0.0036	0	29.45	0.0092	R	ALEEAMEQK	A	Oxidation (M)
2								70793	1	1	676.854	1351.6934	2	1351.6897	0.0038	0	49.16	9.90E-05	R	ALEEAMEQK	A	Oxidation (M)
2								72260	1	1	456.5851	1366.7335	3	1366.7326	0.0008	0	31.02	0.012	R	AGVLAHLEEER	D
2								72261	1	1	456.5854	1366.7344	3	1366.7326	0.0017	0	28.56	0.02	R	AGVLAHLEEER	D
2								72264	1	1	684.3746	1366.7346	2	1366.7326	0.002	0	60.41	1.30E-05	R	AGVLAHLEEER	D
2								73872	1	1	460.6069	1378.7989	3	1378.8033	-0.0044	1	16.33	0.36	K	KTLEEEAK	T
2								73926	1	1	690.8859	1379.7572	2	1379.754	0.0032	0	26.37	0.035	K	FDQLLAEEK	T
2								73927	1	1	690.886	1379.7574	2	1379.754	0.0034	0	50.33	0.00016	K	FDQLLAEEK	T
2								73928	1	1	690.8861	1379.7576	2	1379.754	0.0037	0	50.79	0.00014	K	FDQLLAEEK	T
2								73929	1	1	690.8864	1379.7582	2	1379.754	0.0043	0	55.49	4.30E-05	K	FDQLLAEEK	T
2								73930	1	1	690.8864	1379.7582	2	1379.754	0.0043	0	49.16	0.00018	K	FDQLLAEEK	T
2								73932	1	1	460.9267	1379.7583	3	1379.754	0.0043	0	5.57	4.2	K	FDQLLAEEK	T
2								73934	1	1	690.8865	1379.7584	2	1379.754	0.0045	0	41.8	0.0012	K	FDQLLAEEK	T
2								73936	1	1	690.8867	1379.7588	2	1379.754	0.0049	0	37.95	0.0029	K	FDQLLAEEK	T
2								73939	1	1	690.8869	1379.7592	2	1379.754	0.0053	0	19.92	0.19	K	FDQLLAEEK	T
2								74410	1	1	693.8504	1385.6862	2	1385.6843	0.0019	0	47.69	0.00014	K	THEAQIQEMR	Q
2								76127	1	1	697.8162	1393.6178	2	1393.6153	0.0026	0	54.33	7.70E-06	R	EMEAELEDER	K
2								76128	1	1	697.8162	1393.6178	2	1393.6153	0.0026	0	60.51	1.90E-06	R	EMEAELEDER	K
2								76129	1	1	697.8163	1393.618	2	1393.6153	0.0028	0	56.85	4.30E-06	R	EMEAELEDER	K
2								76130	1	1	465.5467	1393.6183	3	1393.6153	0.003	0	7.24	0.4	R	EMEAELEDER	K
2								78188	7	1	702.8922	1403.7698	2	1403.7751	-0.0053	0	0.2	15	R	DLGEELEALK	T
2								78189	1	1	702.8926	1403.7706	2	1403.7751	-0.0045	0	7.19	3.3	R	DLGEELEALK	T
2								78205	9	1	702.8957	1403.7768	2	1403.7751	0.0017	0	1.76	10	R	DLGEELEALK	T
2								78207	1	1	702.8962	1403.7778	2	1403.7751	0.0027	0	1.89	10	R	DLGEELEALK	T
2								78211	1	1	702.8967	1403.7788	2	1403.7751	0.0037	0	65.81	3.70E-06	R	DLGEELEALK	T
2								78212	1	1	702.8969	1403.7792	2	1403.7751	0.0041	0	53.9	5.90E-05	R	DLGEELEALK	T
2								78213	1	1	702.8969	1403.7792	2	1403.7751	0.0041	0	60.19	1.40E-05	R	DLGEELEALK	T
2								78214	1	1	468.9337	1403.7793	3	1403.7751	0.0042	0	39.26	0.0017	R	DLGEELEALK	T
2								78215	1	1	468.9337	1403.7793	3	1403.7751	0.0042	0	20.07	0.14	R	DLGEELEALK	T
2								78216	1	1	702.897	1403.7794	2	1403.7751	0.0043	0	66.28	4.30E-06	R	DLGEELEALK	T
2								78226	1	1	702.8972	1403.7798	2	1403.7751	0.0047	0	39.25	0.0021	R	DLGEELEALK	T
2								78228	1	1	702.8972	1403.7798	2	1403.7751	0.0047	0	52.8	9.20E-05	R	DLGEELEALK	T
2								78229	1	1	702.8975	1403.7804	2	1403.7751	0.0053	0	44.47	0.00063	R	DLGEELEALK	T
2								78525	3	1	703.4207	1404.8268	2	1404.8227	0.0042	2	0.08	20	K	QRSMAVAARK	K
2								78996	1	1	705.8136	1409.6126	2	1409.6102	0.0025	0	54.87	3.70E-06	R	EMEAELEDER	K	Oxidation (M)
2								78997	1	1	705.8138	1409.613	2	1409.6102	0.0029	0	38.86	0.00017	R	EMEAELEDER	K	Oxidation (M)
2								78998	1	1	705.8139	1409.6132	2	1409.6102	0.0031	0	7.02	0.26	R	EMEAELEDER	K	Oxidation (M)
2								84497	1	1	481.5951	1441.7635	3	1441.7591	0.0043	0	34.79	0.0041	K	VMQEQGTHPK	F
2								84505	1	1	721.8903	1441.766	2	1441.7591	0.0069	0	32.61	0.0066	K	VMQEQGTHPK	F
2								85849	1	1	486.9065	1457.6977	3	1457.6985	-0.0009	0	5.93	1.4	R	TEMEDLMSSK	D
2								85860	1	1	729.858	1457.7014	2	1457.6985	0.0029	0	54.55	1.90E-05	R	TEMEDLMSSK	D
2								85861	1	1	486.9078	1457.7016	3	1457.6985	0.003	0	5.58	1.4	R	TEMEDLMSSK	D
2								85870	1	1	729.8587	1457.7028	2	1457.6985	0.0043	0	59.3	6.30E-06	R	TEMEDLMSSK	D
2								85871	1	1	729.8587	1457.7028	2	1457.6985	0.0043	0	67.29	1.00E-06	R	TEMEDLMSSK	D
2								85873	1	1	729.859	1457.7034	2	1457.6985	0.0049	0	74.14	2.20E-07	R	TEMEDLMSSK	D
2								85877	1	1	729.8598	1457.705	2	1457.6985	0.0065	0	32.63	0.003	R	TEMEDLMSSK	D
2								85886	4	1	729.8831	1457.7516	2	1457.754	-0.0024	0	1.98	6.5	K	VMQEQGTHPK	F	Oxidation (M)
2								86707	1	1	731.9291	1461.8436	2	1461.8425	0.0011	0	23.98	0.047	K	LDPHLVLDQLR	C
2								86711	2	1	488.2887	1461.8443	3	1461.8425	0.0017	0	8.22	1.8	K	LDPHLVLDQLR	C
2								86713	1	1	488.2888	1461.8446	3	1461.8425	0.002	0	29.68	0.016	K	LDPHLVLDQLR	C
2								86716	1	1	731.9296	1461.8446	2	1461.8425	0.0021	0	23.54	0.065	K	LDPHLVLDQLR	C
2								86717	1	1	731.9296	1461.8446	2	1461.8425	0.0021	0	42.7	0.00079	K	LDPHLVLDQLR	C
2								86718	1	1	731.9296	1461.8446	2	1461.8425	0.0021	0	37.18	0.0028	K	LDPHLVLDQLR	C
2								86719	1	1	731.9297	1461.8448	2	1461.8425	0.0023	0	47.25	0.00028	K	LDPHLVLDQLR	C
2								87852	1	1	734.9419	1467.8692	2	1467.8662	0.003	1	46.14	0.00029	K	VAAYDKLEK	T
2								87853	1	1	490.2977	1467.8713	3	1467.8662	0.005	1	24.32	0.065	K	VAAYDKLEK	T
2								88417	2	1	492.2374	1473.6904	3	1473.6935	-0.0031	0	1.76	3.1	R	TEMEDLMSSK	D	Oxidation (M)
2								88421	1	1	737.8542	1473.6938	2	1473.6935	0.0004	0	4.53	1.4	R	TEMEDLMSSK	D	Oxidation (M)
2								88427	1	1	737.8561	1473.6976	2	1473.6935	0.0042	0	64.07	1.30E-06	R	TEMEDLMSSK	D	Oxidation (M)
2								88428	1	1	737.8562	1473.6978	2	1473.6935	0.0044	0	59.69	3.70E-06	R	TEMEDLMSSK	D	Oxidation (M)
2								88429	1	1	737.8563	1473.698	2	1473.6935	0.0046	0	62.59	1.90E-06	R	TEMEDLMSSK	D	Oxidation (M)
2								88430	1	1	737.8563	1473.698	2	1473.6935	0.0046	0	63.46	1.50E-06	R	TEMEDLMSSK	D	Oxidation (M)
2								88431	1	1	737.8568	1473.699	2	1473.6935	0.0056	0	61.14	3.00E-06	R	TEMEDLMSSK	D	Oxidation (M)
2								88515	1	1	492.5754	1474.7044	3	1474.7021	0.0023	0	16.69	0.075	R	QLEEAEEEAQR	A
2								88516	1	1	492.5754	1474.7044	3	1474.7021	0.0023	0	17.16	0.067	R	QLEEAEEEAQR	A
2								88517	1	1	738.3596	1474.7046	2	1474.7021	0.0025	0	75.06	1.20E-07	R	QLEEAEEEAQR	A
2								88519	1	1	738.3598	1474.705	2	1474.7021	0.0029	0	30.65	0.0031	R	QLEEAEEEAQR	A
2								88520	1	1	738.3599	1474.7052	2	1474.7021	0.0031	0	58.37	5.30E-06	R	QLEEAEEEAQR	A
2								88521	1	1	738.3599	1474.7052	2	1474.7021	0.0031	0	51.22	2.80E-05	R	QLEEAEEEAQR	A
2								88522	1	1	738.3602	1474.7058	2	1474.7021	0.0037	0	70.18	3.60E-07	R	QLEEAEEEAQR	A
2								88523	1	1	738.3602	1474.7058	2	1474.7021	0.0037	0	57.92	6.10E-06	R	QLEEAEEEAQR	A
2								88526	1	1	738.361	1474.7074	2	1474.7021	0.0053	0	31.11	0.0041	R	QLEEAEEEAQR	A
2								90317	1	1	496.5814	1486.7224	3	1486.7207	0.0016	0	58.22	7.90E-06	K	HEAMITDLEER	L
2								90318	1	1	496.5814	1486.7224	3	1486.7207	0.0016	0	5.1	1.6	K	HEAMITDLEER	L
2								90320	1	1	744.3693	1486.724	2	1486.7207	0.0033	0	66.07	1.30E-06	K	HEAMITDLEER	L
2								90321	1	1	744.3693	1486.724	2	1486.7207	0.0033	0	34.65	0.0018	K	HEAMITDLEER	L
2								90544	1	1	745.8535	1489.6924	2	1489.6884	0.0041	0	39	0.00062	R	TEMEDLMSSK	D	2 Oxidation (M)
2								90545	1	1	745.8535	1489.6924	2	1489.6884	0.0041	0	30.67	0.0042	R	TEMEDLMSSK	D	2 Oxidation (M)
2								90546	1	1	745.8541	1489.6936	2	1489.6884	0.0053	0	62.53	3.00E-06	R	TEMEDLMSSK	D	2 Oxidation (M)
2								91170	1	1	746.9014	1491.7882	2	1491.7846	0.0036	0	10.51	1.2	R	ALEQQVEEMK	T
2								91172	1	1	746.9015	1491.7884	2	1491.7846	0.0038	0	41.91	0.00093	R	ALEQQVEEMK	T
2								91173	1	1	746.9017	1491.7888	2	1491.7846	0.0042	0	37.61	0.0025	R	ALEQQVEEMK	T
2								91174	1	1	746.9017	1491.7888	2	1491.7846	0.0042	0	43.62	0.00061	R	ALEQQVEEMK	T
2								91176	1	1	746.9019	1491.7892	2	1491.7846	0.0046	0	46.99	0.00029	R	ALEQQVEEMK	T
2								91177	1	1	746.902	1491.7894	2	1491.7846	0.0048	0	54.68	4.90E-05	R	ALEQQVEEMK	T
2								91178	1	1	746.9022	1491.7898	2	1491.7846	0.0052	0	42.51	0.00083	R	ALEQQVEEMK	T
2								91180	1	1	746.9025	1491.7904	2	1491.7846	0.0058	0	64.11	5.70E-06	R	ALEQQVEEMK	T
2								91181	1	1	746.9025	1491.7904	2	1491.7846	0.0058	0	14.98	0.47	R	ALEQQVEEMK	T
2								91336	1	1	747.4271	1492.8396	2	1492.8381	0.0016	0	27.75	0.026	K	TDLLLEPYNK	Y
2								91340	1	1	498.6212	1492.8418	3	1492.8381	0.0037	0	50.88	0.00011	K	TDLLLEPYNK	Y
2								91341	1	1	498.6212	1492.8418	3	1492.8381	0.0037	0	23.51	0.062	K	TDLLLEPYNK	Y
2								91343	1	1	747.4282	1492.8418	2	1492.8381	0.0038	0	34.77	0.0053	K	TDLLLEPYNK	Y
2								91344	1	1	747.4284	1492.8422	2	1492.8381	0.0042	0	51.92	0.0001	K	TDLLLEPYNK	Y
2								91345	1	1	747.4285	1492.8424	2	1492.8381	0.0044	0	58.4	2.30E-05	K	TDLLLEPYNK	Y
2								91346	1	1	747.4285	1492.8424	2	1492.8381	0.0044	0	57.38	2.90E-05	K	TDLLLEPYNK	Y
2								91347	1	1	747.4288	1492.843	2	1492.8381	0.005	0	58.78	2.00E-05	K	TDLLLEPYNK	Y
2								91348	1	1	747.4288	1492.843	2	1492.8381	0.005	0	65.42	4.40E-06	K	TDLLLEPYNK	Y
2								91974	3	1	500.9327	1499.7763	3	1499.7823	-0.0061	0	2.98	7.1	K	DLEAHIDSANK	N
2								91989	8	1	500.9348	1499.7826	3	1499.7823	0.0002	0	0.56	11	K	DLEAHIDSANK	N
2								91991	1	1	500.9357	1499.7853	3	1499.7823	0.0029	0	32.19	0.0079	K	DLEAHIDSANK	N
2								91992	1	1	500.9357	1499.7853	3	1499.7823	0.0029	0	34.91	0.0042	K	DLEAHIDSANK	N
2								91993	1	1	500.9358	1499.7856	3	1499.7823	0.0032	0	17.7	0.23	K	DLEAHIDSANK	N
2								91994	1	1	750.9001	1499.7856	2	1499.7823	0.0033	0	57.06	2.60E-05	K	DLEAHIDSANK	N
2								91995	1	1	750.9001	1499.7856	2	1499.7823	0.0033	0	60.47	1.20E-05	K	DLEAHIDSANK	N
2								91996	1	1	500.9359	1499.7859	3	1499.7823	0.0035	0	33.06	0.0065	K	DLEAHIDSANK	N
2								91997	1	1	500.936	1499.7862	3	1499.7823	0.0038	0	9.62	1.5	K	DLEAHIDSANK	N
2								91998	1	1	750.9006	1499.7866	2	1499.7823	0.0043	0	75.31	4.00E-07	K	DLEAHIDSANK	N
2								91999	1	1	750.9019	1499.7892	2	1499.7823	0.0069	0	33.3	0.0071	K	DLEAHIDSANK	N
2								92075	1	1	501.2741	1500.8005	3	1500.8018	-0.0013	1	18.54	0.17	K	DVLLQVDDERR	N
2								92076	1	1	501.2745	1500.8017	3	1500.8018	-0.0001	1	43.03	0.0006	K	DVLLQVDDERR	N
2								92077	1	1	501.2749	1500.8029	3	1500.8018	0.0011	1	18.37	0.18	K	DVLLQVDDERR	N
2								92078	1	1	501.275	1500.8032	3	1500.8018	0.0014	1	42.2	0.00077	K	DVLLQVDDERR	N
2								92079	1	1	501.275	1500.8032	3	1500.8018	0.0014	1	31.85	0.0083	K	DVLLQVDDERR	N
2								92080	1	1	501.275	1500.8032	3	1500.8018	0.0014	1	12.67	0.69	K	DVLLQVDDERR	N
2								92081	1	1	501.2751	1500.8035	3	1500.8018	0.0017	1	23.73	0.052	K	DVLLQVDDERR	N
2								92082	1	1	751.4091	1500.8036	2	1500.8018	0.0018	1	58.81	1.60E-05	K	DVLLQVDDERR	N
2								92083	1	1	501.2752	1500.8038	3	1500.8018	0.002	1	21.97	0.072	K	DVLLQVDDERR	N
2								92084	1	1	751.4092	1500.8038	2	1500.8018	0.002	1	22.93	0.058	K	DVLLQVDDERR	N
2								92087	2	1	501.2756	1500.805	3	1500.8018	0.0032	1	9.56	1.2	K	DVLLQVDDERR	N
2								92301	1	1	752.3666	1502.7186	2	1502.7157	0.003	0	20.04	0.04	K	HEAMITDLEER	L	Oxidation (M)
2								92350	1	1	501.9634	1502.8684	3	1502.866	0.0024	1	27.17	0.033	R	ASREEILAQAK	E
2								92351	1	1	752.4423	1502.87	2	1502.866	0.0041	1	48.46	0.00027	R	ASREEILAQAK	E
2								92352	1	1	501.9644	1502.8714	3	1502.866	0.0054	1	18.09	0.32	R	ASREEILAQAK	E
2								92356	10	1	501.9819	1502.9239	3	1502.9186	0.0052	1	0.42	8.4	K	KLVWVPSDK	S
2								93277	1	1	503.6007	1507.7803	3	1507.7796	0.0007	0	15.47	0.39	R	ALEQQVEEMK	T	Oxidation (M)
2								93278	4	1	754.8979	1507.7812	2	1507.7796	0.0017	0	4.71	4.4	R	ALEQQVEEMK	T	Oxidation (M)
2								93279	1	1	754.8981	1507.7816	2	1507.7796	0.0021	0	60.54	1.10E-05	R	ALEQQVEEMK	T	Oxidation (M)
2								93280	1	1	754.8981	1507.7816	2	1507.7796	0.0021	0	33.62	0.0056	R	ALEQQVEEMK	T	Oxidation (M)
2								93281	3	1	503.6013	1507.7821	3	1507.7796	0.0025	0	4.61	4.4	R	ALEQQVEEMK	T	Oxidation (M)
2								93286	1	1	754.8992	1507.7838	2	1507.7796	0.0043	0	63.14	6.00E-06	R	ALEQQVEEMK	T	Oxidation (M)
2								93287	1	1	754.8992	1507.7838	2	1507.7796	0.0043	0	24.9	0.04	R	ALEQQVEEMK	T	Oxidation (M)
2								93288	6	1	503.6023	1507.7851	3	1507.7796	0.0055	0	6.37	3	R	ALEQQVEEMK	T	Oxidation (M)
2								93289	1	1	754.9005	1507.7864	2	1507.7796	0.0069	0	5.54	3.5	R	ALEQQVEEMK	T	Oxidation (M)
2								94531	1	1	507.9233	1520.7481	3	1520.7449	0.0032	0	29.56	0.0053	R	EQLEEEEEAK	H
2								94532	1	1	761.3816	1520.7486	2	1520.7449	0.0037	0	59.45	6.00E-06	R	EQLEEEEEAK	H
2								94533	1	1	507.9236	1520.749	3	1520.7449	0.0041	0	11.98	0.33	R	EQLEEEEEAK	H
2								94534	1	1	761.3818	1520.749	2	1520.7449	0.0041	0	60.01	5.30E-06	R	EQLEEEEEAK	H
2								94535	1	1	761.3826	1520.7506	2	1520.7449	0.0057	0	45.44	0.00018	R	EQLEEEEEAK	H
2								94536	1	1	761.3828	1520.751	2	1520.7449	0.0061	0	62.36	3.50E-06	R	EQLEEEEEAK	H
2								94537	1	1	761.383	1520.7514	2	1520.7449	0.0065	0	43.33	0.00028	R	EQLEEEEEAK	H
2								96724	1	1	515.9669	1544.8789	3	1544.8765	0.0023	1	5.95	4.1	K	KEEELQAALAR	V
2								96725	1	1	515.9671	1544.8795	3	1544.8765	0.0029	1	53.63	6.90E-05	K	KEEELQAALAR	V
2								96726	1	1	773.4477	1544.8808	2	1544.8765	0.0043	1	38.16	0.0029	K	KEEELQAALAR	V
2								96727	1	1	773.4478	1544.881	2	1544.8765	0.0045	1	58.31	2.80E-05	K	KEEELQAALAR	V
2								96728	1	1	773.4483	1544.882	2	1544.8765	0.0055	1	31.89	0.012	K	KEEELQAALAR	V
2								96993	1	1	774.8358	1547.657	2	1547.654	0.003	0	44.75	5.50E-05	K	DMFQETMEAMR	I	Oxidation (M)
2								96994	1	1	774.8359	1547.6572	2	1547.654	0.0032	0	58.46	2.40E-06	K	DMFQETMEAMR	I	Oxidation (M)
2								96995	1	1	774.8359	1547.6572	2	1547.654	0.0032	0	27.29	0.0031	K	DMFQETMEAMR	I	Oxidation (M)
2								96996	1	1	774.8362	1547.6578	2	1547.654	0.0038	0	37.78	0.00028	K	DMFQETMEAMR	I	Oxidation (M)
2								96997	1	1	774.837	1547.6594	2	1547.654	0.0054	0	21.61	0.011	K	DMFQETMEAMR	I	Oxidation (M)
2								98469	4	1	781.9322	1561.8498	2	1561.8434	0.0064	1	2.06	8.9	R	CQHLQAEKK	K
2								98497	1	1	781.9581	1561.9016	2	1561.8959	0.0057	0	33.69	0.0065	R	YEILTPNSIPK	G
2								98498	1	1	781.9591	1561.9036	2	1561.8959	0.0077	0	17.22	0.26	R	YEILTPNSIPK	G
2								98714	1	1	782.8331	1563.6516	2	1563.6489	0.0027	0	44.49	4.10E-05	K	DMFQETMEAMR	I	2 Oxidation (M)
2								98715	1	1	782.8332	1563.6518	2	1563.6489	0.0029	0	12.45	0.065	K	DMFQETMEAMR	I	2 Oxidation (M)
2								98716	1	1	782.8342	1563.6538	2	1563.6489	0.0049	0	6.9	0.23	K	DMFQETMEAMR	I	2 Oxidation (M)
2								98717	1	1	782.8342	1563.6538	2	1563.6489	0.0049	0	20.91	0.0093	K	DMFQETMEAMR	I	2 Oxidation (M)
2								98718	1	1	782.8345	1563.6544	2	1563.6489	0.0055	0	32.86	0.00057	K	DMFQETMEAMR	I	2 Oxidation (M)
2								99317	2	1	784.8876	1567.7606	2	1567.7577	0.003	1	9.1	1.1	R	CNGVLEGIRICR	Q
2								99321	3	1	784.8878	1567.761	2	1567.7577	0.0034	1	1.35	6.7	R	CNGVLEGIRICR	Q
2								99324	2	1	784.8882	1567.7618	2	1567.7577	0.0042	1	1.35	6.9	R	CNGVLEGIRICR	Q
2								99331	3	1	784.8887	1567.7628	2	1567.7577	0.0052	1	1.47	6.3	R	CNGVLEGIRICR	Q
2								100080	1	1	524.6043	1570.7911	3	1570.788	0.0031	0	27.51	0.018	K	ADFCIIHYAGK	V
2								100081	1	1	786.4034	1570.7922	2	1570.788	0.0043	0	42.49	0.00056	K	ADFCIIHYAGK	V
2								100083	1	1	786.4036	1570.7926	2	1570.788	0.0047	0	74.01	4.00E-07	K	ADFCIIHYAGK	V
2								100084	1	1	786.404	1570.7934	2	1570.788	0.0055	0	41.56	0.00072	K	ADFCIIHYAGK	V
2								100162	8	1	524.9795	1571.9167	3	1571.9126	0.004	0	2.41	9.2	K	VEAQLQELQVK	F
2								100163	1	1	786.9658	1571.917	2	1571.9126	0.0044	0	36.27	0.0038	K	VEAQLQELQVK	F
2								100164	1	1	786.9661	1571.9176	2	1571.9126	0.005	0	52.45	9.20E-05	K	VEAQLQELQVK	F
2								100165	1	1	786.9664	1571.9182	2	1571.9126	0.0056	0	51.08	0.00012	K	VEAQLQELQVK	F
2								100803	1	1	790.8306	1579.6466	2	1579.6438	0.0028	0	7.79	0.18	K	DMFQETMEAMR	I	3 Oxidation (M)
2								101948	1	1	531.9633	1592.8681	3	1592.8653	0.0027	0	9.16	2.3	K	EQADFAIEALAK	A
2								101949	2	1	531.9633	1592.8681	3	1592.8653	0.0027	0	7.18	3.6	K	EQADFAIEALAK	A
2								101953	1	1	531.9636	1592.869	3	1592.8653	0.0036	0	47.43	0.00037	K	EQADFAIEALAK	A
2								101956	4	1	531.9636	1592.869	3	1592.8653	0.0036	0	5.15	6.3	K	EQADFAIEALAK	A
2								101958	8	1	531.9636	1592.869	3	1592.8653	0.0036	0	1.82	14	K	EQADFAIEALAK	A
2								101961	2	1	531.9636	1592.869	3	1592.8653	0.0036	0	7.79	3.4	K	EQADFAIEALAK	A
2								101964	1	1	531.9637	1592.8693	3	1592.8653	0.0039	0	45.24	0.00062	K	EQADFAIEALAK	A
2								101966	1	1	531.9637	1592.8693	3	1592.8653	0.0039	0	41.8	0.0014	K	EQADFAIEALAK	A
2								101967	1	1	531.9637	1592.8693	3	1592.8653	0.0039	0	29.31	0.024	K	EQADFAIEALAK	A
2								101969	2	1	531.9637	1592.8693	3	1592.8653	0.0039	0	9.77	2.2	K	EQADFAIEALAK	A
2								101970	9	1	531.9637	1592.8693	3	1592.8653	0.0039	0	3	10	K	EQADFAIEALAK	A
2								101971	1	1	531.9637	1592.8693	3	1592.8653	0.0039	0	23.8	0.086	K	EQADFAIEALAK	A
2								101972	1	1	531.9637	1592.8693	3	1592.8653	0.0039	0	12.49	1.2	K	EQADFAIEALAK	A
2								101974	1	1	531.9638	1592.8696	3	1592.8653	0.0042	0	22.31	0.12	K	EQADFAIEALAK	A
2								101976	1	1	797.4422	1592.8698	2	1592.8653	0.0045	0	62	1.20E-05	K	EQADFAIEALAK	A
2								101977	1	1	797.4422	1592.8698	2	1592.8653	0.0045	0	71.66	1.40E-06	K	EQADFAIEALAK	A
2								101978	1	1	531.9639	1592.8699	3	1592.8653	0.0045	0	9.76	2.1	K	EQADFAIEALAK	A
2								101979	1	1	531.9639	1592.8699	3	1592.8653	0.0045	0	45.63	0.00054	K	EQADFAIEALAK	A
2								101980	1	1	531.9639	1592.8699	3	1592.8653	0.0045	0	43.55	0.00087	K	EQADFAIEALAK	A
2								101981	1	1	531.9639	1592.8699	3	1592.8653	0.0045	0	9.81	2.1	K	EQADFAIEALAK	A
2								101982	1	1	531.9639	1592.8699	3	1592.8653	0.0045	0	39.27	0.0023	K	EQADFAIEALAK	A
2								101984	1	1	531.9639	1592.8699	3	1592.8653	0.0045	0	27.46	0.035	K	EQADFAIEALAK	A
2								101985	1	1	531.9639	1592.8699	3	1592.8653	0.0045	0	36.08	0.0049	K	EQADFAIEALAK	A
2								101986	2	1	531.9639	1592.8699	3	1592.8653	0.0045	0	21.94	0.13	K	EQADFAIEALAK	A
2								101987	2	1	531.9639	1592.8699	3	1592.8653	0.0045	0	5.63	5.4	K	EQADFAIEALAK	A
2								101990	1	1	797.4423	1592.87	2	1592.8653	0.0047	0	84.67	6.70E-08	K	EQADFAIEALAK	A
2								101991	1	1	797.4423	1592.87	2	1592.8653	0.0047	0	45.35	0.00058	K	EQADFAIEALAK	A
2								101992	1	1	797.4423	1592.87	2	1592.8653	0.0047	0	32.95	0.01	K	EQADFAIEALAK	A
2								101993	1	1	797.4423	1592.87	2	1592.8653	0.0047	0	13.18	0.95	K	EQADFAIEALAK	A
2								101996	1	1	531.964	1592.8702	3	1592.8653	0.0048	0	19.65	0.21	K	EQADFAIEALAK	A
2								101997	3	1	531.964	1592.8702	3	1592.8653	0.0048	0	8.11	3	K	EQADFAIEALAK	A
2								101998	1	1	531.964	1592.8702	3	1592.8653	0.0048	0	11.98	1.2	K	EQADFAIEALAK	A
2								102000	1	1	797.4424	1592.8702	2	1592.8653	0.0049	0	88.52	2.70E-08	K	EQADFAIEALAK	A
2								102001	1	1	797.4424	1592.8702	2	1592.8653	0.0049	0	74.97	6.10E-07	K	EQADFAIEALAK	A
2								102002	1	1	797.4425	1592.8704	2	1592.8653	0.0051	0	82.28	1.20E-07	K	EQADFAIEALAK	A
2								102003	1	1	531.9641	1592.8705	3	1592.8653	0.0051	0	17.47	0.35	K	EQADFAIEALAK	A
2								102005	2	1	531.9641	1592.8705	3	1592.8653	0.0051	0	18.82	0.26	K	EQADFAIEALAK	A
2								102006	1	1	531.9641	1592.8705	3	1592.8653	0.0051	0	4.67	6.6	K	EQADFAIEALAK	A
2								102009	2	1	531.9641	1592.8705	3	1592.8653	0.0051	0	3.61	8.5	K	EQADFAIEALAK	A
2								102010	1	1	531.9641	1592.8705	3	1592.8653	0.0051	0	6.1	4.8	K	EQADFAIEALAK	A
2								102011	1	1	531.9642	1592.8708	3	1592.8653	0.0054	0	18.33	0.28	K	EQADFAIEALAK	A
2								102013	1	1	531.9642	1592.8708	3	1592.8653	0.0054	0	24.13	0.074	K	EQADFAIEALAK	A
2								102017	1	1	797.4427	1592.8708	2	1592.8653	0.0055	0	73.04	9.40E-07	K	EQADFAIEALAK	A
2								102018	1	1	531.9643	1592.8711	3	1592.8653	0.0057	0	6.55	4.2	K	EQADFAIEALAK	A
2								102019	1	1	531.9643	1592.8711	3	1592.8653	0.0057	0	15.05	0.59	K	EQADFAIEALAK	A
2								102020	1	1	531.9643	1592.8711	3	1592.8653	0.0057	0	6.58	4.2	K	EQADFAIEALAK	A
2								102021	1	1	531.9644	1592.8714	3	1592.8653	0.006	0	10.9	1.5	K	EQADFAIEALAK	A
2								102022	1	1	531.9644	1592.8714	3	1592.8653	0.006	0	21.03	0.15	K	EQADFAIEALAK	A
2								102023	1	1	797.4432	1592.8718	2	1592.8653	0.0065	0	50.39	0.00017	K	EQADFAIEALAK	A
2								102026	1	1	797.4436	1592.8726	2	1592.8653	0.0073	0	12	1.3	K	EQADFAIEALAK	A
2								102028	1	1	531.9649	1592.8729	3	1592.8653	0.0075	0	8.68	2.7	K	EQADFAIEALAK	A
2								102029	1	1	797.4438	1592.873	2	1592.8653	0.0077	0	41.42	0.0015	K	EQADFAIEALAK	A
2								102031	2	1	531.965	1592.8732	3	1592.8653	0.0078	0	7.47	3.6	K	EQADFAIEALAK	A
2								102033	1	1	797.4439	1592.8732	2	1592.8653	0.0079	0	3.98	8	K	EQADFAIEALAK	A
2								105754	1	1	544.6088	1630.8046	3	1630.8032	0.0014	1	47.31	0.00019	K	RQLEEAEEEAQR	A
2								105755	1	1	544.6088	1630.8046	3	1630.8032	0.0014	1	50.61	8.90E-05	K	RQLEEAEEEAQR	A
2								105756	1	1	816.4103	1630.806	2	1630.8032	0.0028	1	52.15	5.80E-05	K	RQLEEAEEEAQR	A
2								105757	1	1	816.4109	1630.8072	2	1630.8032	0.004	1	27.49	0.018	K	RQLEEAEEEAQR	A
2								106140	1	1	546.2817	1635.8233	3	1635.8195	0.0038	0	43.19	0.00039	R	DELADEIANSSGK	G
2								106141	1	1	546.2823	1635.8251	3	1635.8195	0.0056	0	20.24	0.077	R	DELADEIANSSGK	G
2								106142	1	1	818.92	1635.8254	2	1635.8195	0.0059	0	92.68	4.40E-09	R	DELADEIANSSGK	G
2								106231	6	1	546.6761	1637.0065	3	1636.999	0.0075	2	0.35	11	R	IKVGRDYVQK	A
2								108494	1	1	551.6598	1651.9576	3	1651.951	0.0066	1	37.24	0.0029	K	KFDQLLAEEK	T
2								108495	1	1	551.6602	1651.9588	3	1651.951	0.0078	1	8.69	1.9	K	KFDQLLAEEK	T
2								109980	1	1	556.279	1665.8152	3	1665.8123	0.0029	1	27.12	0.016	R	EMEAELEDERK	Q
2								109981	1	1	556.2791	1665.8155	3	1665.8123	0.0032	1	44.19	0.00034	R	EMEAELEDERK	Q
2								109982	1	1	556.2792	1665.8158	3	1665.8123	0.0035	1	40.62	0.00076	R	EMEAELEDERK	Q
2								109983	1	1	833.9154	1665.8162	2	1665.8123	0.004	1	45.43	0.00026	R	EMEAELEDERK	Q
2								109984	1	1	556.2795	1665.8167	3	1665.8123	0.0044	1	34.75	0.003	R	EMEAELEDERK	Q
2								109986	1	1	833.9163	1665.818	2	1665.8123	0.0058	1	33.04	0.0041	R	EMEAELEDERK	Q
2								109987	1	1	833.9163	1665.818	2	1665.8123	0.0058	1	65.63	2.30E-06	R	EMEAELEDERK	Q
2								110981	1	1	558.9349	1673.7829	3	1673.7883	-0.0055	0	1.17	2.1	K	ITDVIIGFQACCR	G
2								112040	1	1	561.6107	1681.8103	3	1681.8072	0.0031	1	32.61	0.005	R	EMEAELEDERK	Q	Oxidation (M)
2								112041	1	1	561.6109	1681.8109	3	1681.8072	0.0037	1	30.9	0.0075	R	EMEAELEDERK	Q	Oxidation (M)
2								112042	1	1	561.611	1681.8112	3	1681.8072	0.004	1	17.02	0.18	R	EMEAELEDERK	Q	Oxidation (M)
2								113853	1	1	569.671	1705.9912	3	1705.998	-0.0068	0	8.94	1.9	R	YEILTPNSIPK	G	iTRAQ4plex (Y)
2								114080	1	1	570.598	1708.7722	3	1708.7695	0.0026	0	29.29	0.0029	R	ELEDATETADAMNR	E
2								114082	2	1	570.598	1708.7722	3	1708.7695	0.0026	0	4.52	0.88	R	ELEDATETADAMNR	E
2								114083	1	1	570.5981	1708.7725	3	1708.7695	0.0029	0	54.82	7.90E-06	R	ELEDATETADAMNR	E
2								114084	1	1	570.5981	1708.7725	3	1708.7695	0.0029	0	23.32	0.011	R	ELEDATETADAMNR	E
2								114085	1	1	570.5982	1708.7728	3	1708.7695	0.0032	0	47.45	4.30E-05	R	ELEDATETADAMNR	E
2								114087	1	1	855.3941	1708.7736	2	1708.7695	0.0041	0	46.55	4.40E-05	R	ELEDATETADAMNR	E
2								114088	1	1	855.3943	1708.774	2	1708.7695	0.0045	0	85.65	5.70E-09	R	ELEDATETADAMNR	E
2								114089	1	1	855.3943	1708.774	2	1708.7695	0.0045	0	36.66	0.00045	R	ELEDATETADAMNR	E
2								114090	1	1	855.3944	1708.7742	2	1708.7695	0.0047	0	74.49	7.60E-08	R	ELEDATETADAMNR	E
2								114091	1	1	855.3944	1708.7742	2	1708.7695	0.0047	0	28.04	0.0034	R	ELEDATETADAMNR	E
2								114093	1	1	855.3948	1708.775	2	1708.7695	0.0055	0	38.79	0.00027	R	ELEDATETADAMNR	E
2								114094	1	1	855.3948	1708.775	2	1708.7695	0.0055	0	20.95	0.016	R	ELEDATETADAMNR	E
2								114415	1	1	571.9914	1712.9524	3	1712.9487	0.0037	0	11.32	1.2	K	QIATLHAQVADMK	K
2								114416	1	1	857.4846	1712.9546	2	1712.9487	0.0059	0	55.73	3.90E-05	K	QIATLHAQVADMK	K
2								114503	1	1	572.6573	1714.9501	3	1714.9488	0.0013	0	21.13	0.11	K	VSHLLGINVTDFTR	G
2								114504	1	1	572.6575	1714.9507	3	1714.9488	0.0019	0	64.9	4.60E-06	K	VSHLLGINVTDFTR	G
2								114505	1	1	858.4835	1714.9524	2	1714.9488	0.0036	0	74.94	5.00E-07	K	VSHLLGINVTDFTR	G
2								114506	1	1	858.4841	1714.9536	2	1714.9488	0.0048	0	34.12	0.0058	K	VSHLLGINVTDFTR	G
2								114507	1	1	858.4841	1714.9536	2	1714.9488	0.0048	0	30.75	0.013	K	VSHLLGINVTDFTR	G
2								114892	1	1	574.6242	1720.8508	3	1720.8471	0.0037	1	27.36	0.018	R	DLQGRDEQSEEK	K
2								114893	1	1	574.6242	1720.8508	3	1720.8471	0.0037	1	14.2	0.38	R	DLQGRDEQSEEK	K
2								114894	1	1	861.4337	1720.8528	2	1720.8471	0.0057	1	10.78	0.87	R	DLQGRDEQSEEK	K
2								114895	1	1	861.434	1720.8534	2	1720.8471	0.0063	1	52.23	6.00E-05	R	DLQGRDEQSEEK	K
2								115094	1	1	863.3896	1724.7646	2	1724.7645	0.0002	0	16.18	0.039	R	ELEDATETADAMNR	E	Oxidation (M)
2								115096	1	1	575.9296	1724.767	3	1724.7645	0.0025	0	34.01	0.00083	R	ELEDATETADAMNR	E	Oxidation (M)
2								115097	1	1	575.9298	1724.7676	3	1724.7645	0.0031	0	29.19	0.0025	R	ELEDATETADAMNR	E	Oxidation (M)
2								115098	1	1	575.9298	1724.7676	3	1724.7645	0.0031	0	16.61	0.046	R	ELEDATETADAMNR	E	Oxidation (M)
2								115099	1	1	575.9299	1724.7679	3	1724.7645	0.0034	0	69.42	2.40E-07	R	ELEDATETADAMNR	E	Oxidation (M)
2								115100	1	1	575.9301	1724.7685	3	1724.7645	0.004	0	30.49	0.0017	R	ELEDATETADAMNR	E	Oxidation (M)
2								115102	1	1	863.3918	1724.769	2	1724.7645	0.0046	0	90.77	1.70E-09	R	ELEDATETADAMNR	E	Oxidation (M)
2								115103	1	1	575.9303	1724.7691	3	1724.7645	0.0046	0	13.46	0.086	R	ELEDATETADAMNR	E	Oxidation (M)
2								115104	1	1	863.392	1724.7694	2	1724.7645	0.005	0	65.25	5.20E-07	R	ELEDATETADAMNR	E	Oxidation (M)
2								115105	1	1	863.3921	1724.7696	2	1724.7645	0.0052	0	55.66	4.80E-06	R	ELEDATETADAMNR	E	Oxidation (M)
2								115106	1	1	863.3922	1724.7698	2	1724.7645	0.0054	0	41.43	0.00013	R	ELEDATETADAMNR	E	Oxidation (M)
2								115107	1	1	863.3926	1724.7706	2	1724.7645	0.0062	0	37.68	0.00032	R	ELEDATETADAMNR	E	Oxidation (M)
2								115108	1	1	863.3928	1724.771	2	1724.7645	0.0066	0	7.36	0.34	R	ELEDATETADAMNR	E	Oxidation (M)
2								115296	3	1	576.3184	1725.9334	3	1725.9253	0.0081	2	0.2	20	K	TISAKYAEERDR	A
2								115720	1	1	577.6686	1729.984	3	1729.9818	0.0022	1	55.14	4.40E-05	K	LKDVLLQVDDER	R
2								115721	1	1	577.6689	1729.9849	3	1729.9818	0.0031	1	52.68	8.70E-05	K	LKDVLLQVDDER	R
2								115722	1	1	866	1729.9854	2	1729.9818	0.0037	1	41.4	0.0013	K	LKDVLLQVDDER	R
2								115723	1	1	866.0003	1729.986	2	1729.9818	0.0043	1	43.22	0.00083	K	LKDVLLQVDDER	R
2								115724	1	1	577.6693	1729.9861	3	1729.9818	0.0043	1	31.05	0.014	K	LKDVLLQVDDER	R
2								115725	1	1	866.0013	1729.988	2	1729.9818	0.0063	1	32.62	0.01	K	LKDVLLQVDDER	R
2								115726	1	1	866.0023	1729.99	2	1729.9818	0.0083	1	6.4	4.8	K	LKDVLLQVDDER	R
2								116956	1	1	581.3076	1740.901	3	1740.9008	0.0002	1	10.55	1.5	R	NAEQYKDQADK	A
2								116957	1	1	871.4597	1740.9048	2	1740.9008	0.0041	1	26.84	0.032	R	NAEQYKDQADK	A
2								116958	1	1	581.3094	1740.9064	3	1740.9008	0.0056	1	19.93	0.17	R	NAEQYKDQADK	A
2								118630	1	1	587.3124	1758.9154	3	1758.913	0.0024	0	58.28	2.40E-05	R	IMGIPEEEQMGLLR	V
2								118631	1	1	880.4651	1758.9156	2	1758.913	0.0027	0	24.4	0.059	R	IMGIPEEEQMGLLR	V
2								118632	1	1	587.3125	1758.9157	3	1758.913	0.0027	0	57.73	2.80E-05	R	IMGIPEEEQMGLLR	V
2								118633	1	1	587.3127	1758.9163	3	1758.913	0.0033	0	14.56	0.58	R	IMGIPEEEQMGLLR	V
2								118634	1	1	880.4655	1758.9164	2	1758.913	0.0035	0	56.64	3.70E-05	R	IMGIPEEEQMGLLR	V
2								118635	1	1	880.4657	1758.9168	2	1758.913	0.0039	0	53.37	7.60E-05	R	IMGIPEEEQMGLLR	V
2								118636	1	1	880.4659	1758.9172	2	1758.913	0.0043	0	50.9	0.00014	R	IMGIPEEEQMGLLR	V
2								118637	1	1	880.4659	1758.9172	2	1758.913	0.0043	0	40.63	0.0015	R	IMGIPEEEQMGLLR	V
2								118638	1	1	880.466	1758.9174	2	1758.913	0.0045	0	47.51	0.00031	R	IMGIPEEEQMGLLR	V
2								118640	1	1	880.4674	1758.9202	2	1758.913	0.0073	0	50.41	0.00017	R	IMGIPEEEQMGLLR	V
2								119260	1	1	589.6735	1765.9987	3	1765.997	0.0016	0	45.4	0.0005	K	VIQYLAYVASSHK	S
2								119261	1	1	589.6736	1765.999	3	1765.997	0.0019	0	50.7	0.00014	K	VIQYLAYVASSHK	S
2								119673	1	1	592.2795	1773.8167	3	1773.8147	0.002	0	43.57	0.00018	K	QELEEICHDLEAR	V
2								119674	1	1	592.2796	1773.817	3	1773.8147	0.0023	0	22.97	0.019	K	QELEEICHDLEAR	V
2								119675	1	1	592.2797	1773.8173	3	1773.8147	0.0026	0	50.78	3.20E-05	K	QELEEICHDLEAR	V
2								119676	1	1	887.9161	1773.8176	2	1773.8147	0.0029	0	24.38	0.014	K	QELEEICHDLEAR	V
2								119677	1	1	592.2801	1773.8185	3	1773.8147	0.0038	0	3.85	1.5	K	QELEEICHDLEAR	V
2								119708	1	1	888.0578	1774.101	2	1774.096	0.005	0	30.08	0.0075	R	VISGVLQLGNIVFK	K
2								119720	1	1	592.6439	1774.9099	3	1774.9079	0.002	0	23.49	0.066	R	IMGIPEEEQMGLLR	V	Oxidation (M)
2								119721	1	1	888.4626	1774.9106	2	1774.9079	0.0027	0	38.51	0.0019	R	IMGIPEEEQMGLLR	V	Oxidation (M)
2								119722	1	1	592.6442	1774.9108	3	1774.9079	0.0029	0	8.86	1.8	R	IMGIPEEEQMGLLR	V	Oxidation (M)
2								119723	1	1	888.4628	1774.911	2	1774.9079	0.0032	0	28.53	0.019	R	IMGIPEEEQMGLLR	V	Oxidation (M)
2								119725	1	1	888.4629	1774.9112	2	1774.9079	0.0034	0	41.74	0.00094	R	IMGIPEEEQMGLLR	V	Oxidation (M)
2								119727	1	1	888.463	1774.9114	2	1774.9079	0.0036	0	54.95	4.40E-05	R	IMGIPEEEQMGLLR	V	Oxidation (M)
2								119728	1	1	888.4631	1774.9116	2	1774.9079	0.0037	0	12.09	0.87	R	IMGIPEEEQMGLLR	V	Oxidation (M)
2								119730	1	1	888.4636	1774.9126	2	1774.9079	0.0047	0	37.56	0.0028	R	IMGIPEEEQMGLLR	V	Oxidation (M)
2								119731	1	1	888.4638	1774.913	2	1774.9079	0.0052	0	9.5	1.8	R	IMGIPEEEQMGLLR	V	Oxidation (M)
2								119909	3	1	594.0271	1779.0595	3	1779.0585	0.001	2	5.9	3	R	MFRWLVLRINK	A	Oxidation (M)
2								119910	1	1	594.0272	1779.0598	3	1779.0585	0.0013	2	0.99	9	R	MFRWLVLRINK	A	Oxidation (M)
2								119914	1	1	594.0273	1779.0601	3	1779.0585	0.0016	2	1.37	8.2	R	MFRWLVLRINK	A	Oxidation (M)
2								119915	1	1	594.0273	1779.0601	3	1779.0585	0.0016	2	3.75	4.7	R	MFRWLVLRINK	A	Oxidation (M)
2								119919	1	1	594.0274	1779.0604	3	1779.0585	0.0019	2	3.2	5.4	R	MFRWLVLRINK	A	Oxidation (M)
2								119920	6	1	594.0274	1779.0604	3	1779.0585	0.0019	2	0.45	10	R	MFRWLVLRINK	A	Oxidation (M)
2								119922	3	1	594.0275	1779.0607	3	1779.0585	0.0022	2	0.8	9.5	R	MFRWLVLRINK	A	Oxidation (M)
2								119925	5	1	594.0275	1779.0607	3	1779.0585	0.0022	2	4.14	4.4	R	MFRWLVLRINK	A	Oxidation (M)
[truncated: 119,685 more rows]
