# Supplementary material for: Mitochondrial proteomics on human fibroblasts for identification of metabolic imbalance and cellular stress
Source: Proteome Sci. 2009 May 28;7:20. doi: 10.1186/1477-5956-7-20 (PMC2695441; doi:10.1186/1477-5956-7-20)
Supplement: Additional file 2 — Experimental protein identification data from the second experiment of fibroblast NHDF-1. Mass spectrometry data including peptide list. [file 1477-5956-7-20-S2.txt]

Additional file 2. Experimental protein identification data from the second experiment of fibroblast NHDF-1.
Header	--------------------------------------------------------
Search title	Data file: mascot_daemon_merge.mgf Task: JP3-iTRAQ-master Parameter file: C:\Program Files\Matrix Science\Mascot Daemon\IPI-human-iTRAQ-5ppm-0.9Da-3pep-0.02-117-115.par
Timestamp	2008-06-16T12:47:07Z
User	Mascot Daemon Johan
Email
Report URI	../cgi/master_results.pl?file=D:/mascot/data/20080616/F036748.dat
Peak list data path	C:\Program Files\Matrix Science\Mascot Daemon\mgf\128 JP3-iTRAQ-master\mascot_daemon_merge.mgf
Peak list format	Mascot generic
Search type	MIS
Mascot version	2.2.04
Database	IPI_human
Fasta file	IPI_human_20080616.fasta
Total sequences	71983
Total residues	30123581
Sequences after taxonomy filter	71983
Number of queries	183136
Variable modifications	--------------------------------------------------------
Identifier	Name	Delta	Neutral loss(es)
1	iTRAQ4plex (Y)	144.102066	0
2	Oxidation (M)	15.994919	63.998285	0
Search Parameters	--------------------------------------------------------
Taxonomy filter	All entries
Enzyme	Trypsin
Maximum Missed Cleavages	2
Fixed modifications	Methylthio (C),iTRAQ4plex (N-term),iTRAQ4plex (K)
Quantitation method	iTRAQ 4plex-p<0.02, 3 pep 117/115
Variable modifications	Oxidation (M)
Peptide Mass Tolerance	5
Peptide Mass Tolerance Units	ppm
Fragment Mass Tolerance	0.9
Fragment Mass Tolerance Units	Da
Mass values	Monoisotopic
Instrument type	ESI-TRAP
Decoy database also searched	1
Format parameters	--------------------------------------------------------
Significance threshold	0.001
Max. number of hits	0
Use MudPIT protein scoring	1
Ions score cut-off	0
Include same-set proteins	1
Include sub-set proteins	0
Include unassigned	0
Require bold red	0
Protein hits	--------------------------------------------------------
prot_hit_num	prot_acc	prot_desc	prot_score	prot_mass	prot_matches	prot_cover	prot_len	pep_query	pep_rank	pep_isbold	pep_exp_mz	pep_exp_mr	pep_exp_z	pep_calc_mr	pep_delta	pep_miss	pep_score	pep_expect	pep_res_before	pep_seq	pep_res_after	pep_var_mod	pep_var_mod_pos
1	IPI00021812	Tax_Id=9606 Gene_Symbol=AHNAK Neuroblast differentiation-associated protein AHNAK	13196	748430	1977	55.3	5890	14311	3	1	416.2432	830.4718	2	830.4732	-0.0014	0	11.03	1.5	K	GLDLGGR	G
1								17094	1	1	429.7329	857.4512	2	857.4518	-0.0005	0	1.99	2.2	K	FTFSGR	E
1								19534	4	1	440.2792	878.5438	2	878.5469	-0.0031	0	14.81	0.2	K	VTFPK	M
1								19535	1	1	440.2795	878.5444	2	878.5469	-0.0025	0	7.41	1.1	K	VTFPK	M
1								23383	1	1	457.7692	913.5238	2	913.5265	-0.0027	0	19.52	0.19	K	FGFGAK	S
1								24659	2	1	465.2614	928.5082	2	928.51	-0.0017	0	1.64	2.7	K	GPEVDIR	G
1								25299	1	1	467.7939	933.5732	2	933.5739	-0.0006	0	11.33	1.3	K	VEGTLK	G
1								26803	1	1	473.8225	945.6304	2	945.6337	-0.0032	1	13.46	0.14	K	AKAPK	V
1								26950	2	1	474.7819	947.5492	2	947.5531	-0.0039	0	16.61	0.42	K	VEGDLK	G
1								26953	1	1	474.7822	947.5498	2	947.5531	-0.0033	0	30.36	0.019	K	VEGDLK	G
1								26954	1	1	474.7822	947.5498	2	947.5531	-0.0033	0	28.8	0.027	K	VEGDLK	G
1								26955	1	1	474.7823	947.55	2	947.5531	-0.0031	0	22.91	0.11	K	VEGDLK	G
1								26957	1	1	474.7823	947.55	2	947.5531	-0.0031	0	31.08	0.016	K	VEGDLK	G
1								28001	7	1	479.2769	956.5392	2	956.5413	-0.002	0	1.75	7.7	K	VPEVDVR	G
1								28002	3	1	479.2769	956.5392	2	956.5413	-0.002	0	5.56	3.2	K	VPEVDVR	G
1								28005	1	1	479.2771	956.5396	2	956.5413	-0.0016	0	4.46	3.8	K	VPEVDVR	G
1								28007	1	1	479.2772	956.5398	2	956.5413	-0.0014	0	23.81	0.044	K	VPDVDIR	G
1								28010	1	1	479.2773	956.54	2	956.5413	-0.0012	0	29.27	0.013	K	VPDVDIR	G
1								28013	1	1	479.2776	956.5406	2	956.5413	-0.0006	0	6.7	1.7	K	VPDVDIR	G
1								28509	5	1	481.2977	960.5808	2	960.5847	-0.0039	0	8.63	2.9	K	LNIEGK	S
1								28515	9	1	481.2983	960.582	2	960.5847	-0.0027	0	7.68	3.6	K	LNIEGK	S
1								28517	6	1	481.2984	960.5822	2	960.5847	-0.0025	0	12.44	1.2	K	LNIEGK	S
1								28520	8	1	481.299	960.5834	2	960.5847	-0.0013	0	3.84	9.3	K	LNIEGK	S
1								28523	4	1	481.3006	960.5866	2	960.5847	0.0019	0	12.61	1.3	K	LNIEGK	S
1								28592	9	1	481.7899	961.5652	2	961.5688	-0.0035	0	5.29	6.2	K	VEGEIK	A
1								28594	1	1	481.79	961.5654	2	961.5688	-0.0033	0	21.46	0.18	K	IEGDLK	G
1								28596	1	1	481.7902	961.5658	2	961.5688	-0.0029	0	18.41	0.37	K	IEGDLK	G
1								28597	1	1	481.7902	961.5658	2	961.5688	-0.0029	0	34.28	0.0095	K	IEGDLK	G
1								28598	1	1	481.7902	961.5658	2	961.5688	-0.0029	0	34.29	0.0095	K	IEGDLK	G
1								28599	1	1	481.7902	961.5658	2	961.5688	-0.0029	0	21.39	0.18	K	IEGDLK	G
1								28601	1	1	481.7902	961.5658	2	961.5688	-0.0029	0	23.82	0.11	K	IEGDLK	G
1								28602	1	1	481.7903	961.566	2	961.5688	-0.0027	0	19.51	0.28	K	IEGDLK	G
1								28605	1	1	481.7904	961.5662	2	961.5688	-0.0025	0	17.91	0.35	K	IEGDLK	G
1								28608	9	1	481.7908	961.567	2	961.5688	-0.0017	0	10.74	1.8	K	IEGDLK	G
1								28609	6	1	481.7913	961.568	2	961.5688	-0.0007	0	8.56	3.2	K	IEGDLK	G
1								28610	1	1	481.7915	961.5684	2	961.5688	-0.0003	0	19.62	0.25	K	IEGDLK	G
1								29579	2	1	486.3269	970.6392	2	970.6419	-0.0026	0	14.15	0.092	K	IGIPGVK	M
1								29580	1	1	486.327	970.6394	2	970.6419	-0.0024	0	24.65	0.0082	K	IGIPGVK	M
1								29581	1	1	486.327	970.6394	2	970.6419	-0.0024	0	19.33	0.028	K	IGIPGVK	M
1								29845	1	1	487.8377	973.6608	2	973.665	-0.0041	1	16.19	0.31	K	LKGPK	F
1								30017	3	1	488.7979	975.5812	2	975.5844	-0.0032	0	3.2	10	K	LEGELK	G
1								30469	1	1	490.7679	979.5212	2	979.5252	-0.0039	0	12.39	1.1	K	VEGEMK	V
1								30470	1	1	490.7682	979.5218	2	979.5252	-0.0033	0	19.46	0.21	K	VEGEMK	V
1								30472	1	1	490.7683	979.522	2	979.5252	-0.0031	0	20.48	0.17	K	VEGEMK	V
1								31647	1	1	495.3136	988.6126	2	988.6161	-0.0034	0	15.98	0.71	K	LSGPSLK	M
1								31914	5	1	496.7951	991.5756	2	991.5793	-0.0037	0	15.54	0.49	K	VESEIK	V
1								31916	6	1	496.7952	991.5758	2	991.5793	-0.0035	0	7.56	3.8	K	VESEIK	V
1								31920	1	1	496.7954	991.5762	2	991.5793	-0.0031	0	21.82	0.14	K	VESEIK	V
1								31924	8	1	496.7957	991.5768	2	991.5793	-0.0025	0	10.91	1.6	K	VESEIK	V
1								31925	8	1	496.7958	991.577	2	991.5793	-0.0023	0	3.75	8.3	K	VESEIK	V
1								31926	6	1	496.7959	991.5772	2	991.5793	-0.0021	0	20.47	0.18	K	VESEIK	V
1								32067	1	1	497.3007	992.5868	2	992.5899	-0.003	0	10.86	1.2	K	IGFSGPK	L
1								32309	1	1	498.7659	995.5172	2	995.5201	-0.0029	0	12.3	0.84	K	MEGDLK	G	Oxidation (M)	0.200000.0
1								32850	1	1	500.822	999.6294	2	999.6321	-0.0026	0	19.99	0.083	K	GPQVALK	G
1								34772	1	1	509.2928	1016.571	2	1016.5746	-0.0035	0	17.54	0.4	K	GPEADIK	G
1								35862	3	1	513.3141	1024.6136	2	1024.6161	-0.0024	0	1.32	8.5	K	FSVSGLK	A
1								36380	1	1	515.8086	1029.6026	2	1029.6062	-0.0036	0	7.65	1.7	R	GPQVDVK	G
1								36381	1	1	515.8087	1029.6028	2	1029.6062	-0.0034	0	16.71	0.21	R	GPQVDVK	G
1								36545	3	1	516.3192	1030.6238	2	1030.6266	-0.0028	0	7.62	1.1	K	APSLDIK	G
1								37961	1	1	523.308	1044.6014	2	1044.6059	-0.0044	0	21.56	0.094	K	APDVDIK	G
1								37962	1	1	523.3083	1044.602	2	1044.6059	-0.0038	0	35.87	0.0036	K	APDVDIK	G
1								37964	1	1	523.3084	1044.6022	2	1044.6059	-0.0036	0	23.26	0.066	K	GPEIDVK	A
1								37965	1	1	523.3084	1044.6022	2	1044.6059	-0.0036	0	21.45	0.1	K	GPEVDIK	G
1								37966	1	1	523.3084	1044.6022	2	1044.6059	-0.0036	0	19.27	0.17	K	GPEVDIK	G
1								37967	1	1	523.3084	1044.6022	2	1044.6059	-0.0036	0	26.29	0.033	K	GPEVDIK	G
1								37970	1	1	523.3087	1044.6028	2	1044.6059	-0.003	0	37.62	0.0024	K	APDVDIK	G
1								37974	1	1	523.3096	1044.6046	2	1044.6059	-0.0012	0	4.9	4.2	K	GPEVDIK	G
1								39210	1	1	529.3091	1056.6036	2	1056.605	-0.0013	0	25.03	0.032	K	GGVDVTLPR	V
1								39434	1	1	530.3162	1058.6178	2	1058.6215	-0.0037	0	7.06	3.1	K	APEVDIK	G
1								39435	1	1	530.3164	1058.6182	2	1058.6215	-0.0033	0	18.28	0.23	K	GPEIDIK	G
1								39436	1	1	530.3169	1058.6192	2	1058.6215	-0.0023	0	26.86	0.032	K	APEVDIK	G
1								40209	1	1	534.3101	1066.6056	2	1066.6089	-0.0032	0	31.06	0.016	K	ISMPGFK	G
1								40441	1	1	535.3171	1068.6196	2	1068.6212	-0.0015	0	14.55	0.51	K	FSVPGFK	A
1								40927	3	1	537.3022	1072.5898	2	1072.5943	-0.0044	0	6.44	2.8	K	IHMSGPK	I	Oxidation (M)	0.0020000.0
1								40978	5	1	537.3066	1072.5986	2	1072.5943	0.0044	0	5.47	4.4	K	IHMSGPK	I	Oxidation (M)	0.0020000.0
1								41074	1	1	537.3237	1072.6328	2	1072.6372	-0.0044	0	41.74	0.00098	K	VPDVDIK	G
1								41075	1	1	537.324	1072.6334	2	1072.6372	-0.0038	0	41.42	0.0011	K	VPDVDIK	G
1								41076	1	1	537.324	1072.6334	2	1072.6372	-0.0038	0	41.51	0.0011	K	VPDVDIK	G
1								41077	1	1	537.3241	1072.6336	2	1072.6372	-0.0036	0	41.08	0.0011	K	VPDVDIK	G
1								41078	4	1	537.3241	1072.6336	2	1072.6372	-0.0036	0	5.78	3.8	K	VPDVDIK	G
1								41081	1	1	537.3242	1072.6338	2	1072.6372	-0.0034	0	48.97	0.00018	K	VPDVDIK	G
1								41082	1	1	537.3242	1072.6338	2	1072.6372	-0.0034	0	40.88	0.0012	K	VPDVDIK	G
1								41083	1	1	537.3242	1072.6338	2	1072.6372	-0.0034	0	41.01	0.0011	K	VPDVDIK	G
1								41084	1	1	537.3242	1072.6338	2	1072.6372	-0.0034	0	40.48	0.0013	K	VPDVDIK	G
1								41085	1	1	537.3242	1072.6338	2	1072.6372	-0.0034	0	52.27	8.50E-05	K	VPDVDIK	G
1								41086	1	1	537.3242	1072.6338	2	1072.6372	-0.0034	0	39.03	0.0018	K	VPDVDIK	G
1								41087	1	1	537.3243	1072.634	2	1072.6372	-0.0032	0	38.15	0.0022	K	VPDVDIK	G
1								41088	1	1	537.3243	1072.634	2	1072.6372	-0.0032	0	44.84	0.00047	K	VPDVDIK	G
1								41089	1	1	537.3243	1072.634	2	1072.6372	-0.0032	0	41.24	0.0011	K	VPDVDIK	G
1								41090	1	1	537.3244	1072.6342	2	1072.6372	-0.003	0	44.8	0.00048	K	VPDVDIK	G
1								41091	2	1	537.3245	1072.6344	2	1072.6372	-0.0028	0	34.51	0.0051	K	VPDVDIK	G
1								41092	1	1	537.3245	1072.6344	2	1072.6372	-0.0028	0	24.7	0.049	K	VPDVDIK	G
1								41093	1	1	537.3245	1072.6344	2	1072.6372	-0.0028	0	20.08	0.14	K	VPDVDIK	G
1								41094	1	1	537.3245	1072.6344	2	1072.6372	-0.0028	0	52.33	8.40E-05	K	VPDVDIK	G
1								41095	1	1	537.3246	1072.6346	2	1072.6372	-0.0026	0	37.77	0.0024	K	VPDVDIK	G
1								41096	1	1	537.3246	1072.6346	2	1072.6372	-0.0026	0	32.46	0.0082	K	VPDVDIK	G
1								41097	1	1	537.325	1072.6354	2	1072.6372	-0.0018	0	34.72	0.0043	K	VPDVDIK	G
1								41098	1	1	537.325	1072.6354	2	1072.6372	-0.0018	0	16.09	0.31	K	VPDVDIK	G
1								41133	1	1	537.793	1073.5714	2	1073.5749	-0.0035	0	33.89	0.0046	K	FNFSGSK	V
1								42338	1	1	543.2518	1084.489	2	1084.4907	-0.0016	0	10.88	0.13	R	SNSFSDER	E
1								42339	1	1	543.2523	1084.49	2	1084.4907	-0.0006	0	6.85	0.44	R	SNSFSDER	E
1								42607	1	1	544.3317	1086.6488	2	1086.6528	-0.004	0	28.25	0.024	K	VPDVEIK	G
1								42608	1	1	544.3319	1086.6492	2	1086.6528	-0.0036	0	21.94	0.1	K	VPDVEIK	G
1								42609	1	1	544.332	1086.6494	2	1086.6528	-0.0034	0	16.75	0.33	K	VPDVEIK	G
1								42610	1	1	544.3321	1086.6496	2	1086.6528	-0.0032	0	7.86	2.5	K	VPDVEIK	G
1								42611	1	1	544.3321	1086.6496	2	1086.6528	-0.0032	0	4.54	5.4	K	VPDVEIK	G
1								42612	1	1	544.3327	1086.6508	2	1086.6528	-0.002	0	31.04	0.012	K	VPDVEIK	G
1								43816	1	1	549.3146	1096.6146	2	1096.6194	-0.0048	0	21.32	0.11	K	FSMPSLK	G
1								43817	7	1	549.3154	1096.6162	2	1096.6194	-0.0032	0	0.76	12	K	FSMPSLK	G
1								44331	1	1	551.3017	1100.5888	2	1100.5932	-0.0044	0	30.19	0.0085	K	FSMPGFK	A
1								44332	1	1	551.3019	1100.5892	2	1100.5932	-0.004	0	21.44	0.075	K	FSMPGFK	A
1								44333	1	1	551.3019	1100.5892	2	1100.5932	-0.004	0	19.16	0.13	K	FSMPGFK	A
1								44334	1	1	551.3019	1100.5892	2	1100.5932	-0.004	0	12.06	0.65	K	FSMPGFK	A
1								44335	1	1	551.3021	1100.5896	2	1100.5932	-0.0036	0	20.18	0.11	K	FSMPGFK	A
1								44336	1	1	551.3021	1100.5896	2	1100.5932	-0.0036	0	20.3	0.1	K	FSMPGFK	A
1								44337	1	1	551.3021	1100.5896	2	1100.5932	-0.0036	0	19.89	0.11	K	FSMPGFK	A
1								44338	1	1	551.3022	1100.5898	2	1100.5932	-0.0034	0	37.09	0.0022	K	FSMPGFK	A
1								44339	1	1	551.3022	1100.5898	2	1100.5932	-0.0034	0	30.48	0.01	K	FSMPGFK	A
1								44340	1	1	551.3022	1100.5898	2	1100.5932	-0.0034	0	27.95	0.018	K	FSMPGFK	A
1								44341	1	1	551.3022	1100.5898	2	1100.5932	-0.0034	0	21.91	0.072	K	FSMPGFK	A
1								44342	1	1	551.3022	1100.5898	2	1100.5932	-0.0034	0	24.74	0.038	K	FSMPGFK	A
1								44343	1	1	551.3023	1100.59	2	1100.5932	-0.0032	0	31.35	0.0082	K	FSMPGFK	A
1								44344	1	1	551.3023	1100.59	2	1100.5932	-0.0032	0	26.43	0.025	K	FSMPGFK	A
1								44345	1	1	551.3023	1100.59	2	1100.5932	-0.0032	0	19.6	0.12	K	FSMPGFK	A
1								44346	1	1	551.3024	1100.5902	2	1100.5932	-0.003	0	18.58	0.16	K	FSMPGFK	A
1								44347	1	1	551.3024	1100.5902	2	1100.5932	-0.003	0	23.03	0.057	K	FSMPGFK	A
1								44348	1	1	551.3024	1100.5902	2	1100.5932	-0.003	0	30.07	0.011	K	FSMPGFK	A
1								44349	1	1	551.3024	1100.5902	2	1100.5932	-0.003	0	27.45	0.021	K	FSMPGFK	A
1								44350	1	1	551.3024	1100.5902	2	1100.5932	-0.003	0	32.3	0.0068	K	FSMPGFK	A
1								44351	1	1	551.3024	1100.5902	2	1100.5932	-0.003	0	21.89	0.074	K	FSMPGFK	A
1								44352	1	1	551.3024	1100.5902	2	1100.5932	-0.003	0	15.17	0.35	K	FSMPGFK	A
1								44353	1	1	551.3024	1100.5902	2	1100.5932	-0.003	0	38.28	0.0017	K	FSMPGFK	A
1								44354	1	1	551.3024	1100.5902	2	1100.5932	-0.003	0	30.95	0.0092	K	FSMPGFK	A
1								44355	1	1	551.3025	1100.5904	2	1100.5932	-0.0028	0	26.65	0.022	K	FSMPGFK	A
1								44356	1	1	551.3025	1100.5904	2	1100.5932	-0.0028	0	32.65	0.0056	K	FSMPGFK	A
1								44357	1	1	551.3025	1100.5904	2	1100.5932	-0.0028	0	22.52	0.058	K	FSMPGFK	A
1								44358	1	1	551.3025	1100.5904	2	1100.5932	-0.0028	0	20.09	0.1	K	FSMPGFK	A
1								44359	1	1	551.3025	1100.5904	2	1100.5932	-0.0028	0	29.34	0.012	K	FSMPGFK	A
1								44360	1	1	551.3025	1100.5904	2	1100.5932	-0.0028	0	18.69	0.14	K	FSMPGFK	A
1								44361	1	1	551.3026	1100.5906	2	1100.5932	-0.0026	0	27.61	0.019	K	FSMPGFK	A
1								44362	1	1	551.3026	1100.5906	2	1100.5932	-0.0026	0	24.22	0.042	K	FSMPGFK	A
1								44363	1	1	551.3026	1100.5906	2	1100.5932	-0.0026	0	24.01	0.044	K	FSMPGFK	A
1								44364	2	1	551.3026	1100.5906	2	1100.5932	-0.0026	0	17.19	0.21	K	FSMPGFK	A
1								44365	1	1	551.3026	1100.5906	2	1100.5932	-0.0026	0	27.46	0.02	K	FSMPGFK	A
1								44366	1	1	551.3026	1100.5906	2	1100.5932	-0.0026	0	22.81	0.058	K	FSMPGFK	A
1								44367	1	1	551.3026	1100.5906	2	1100.5932	-0.0026	0	21.03	0.088	K	FSMPGFK	A
1								44368	1	1	551.3026	1100.5906	2	1100.5932	-0.0026	0	23.66	0.048	K	FSMPGFK	A
1								44369	1	1	551.3026	1100.5906	2	1100.5932	-0.0026	0	33.79	0.0047	K	FSMPGFK	A
1								44370	1	1	551.3026	1100.5906	2	1100.5932	-0.0026	0	21.98	0.071	K	FSMPGFK	A
1								44371	1	1	551.3026	1100.5906	2	1100.5932	-0.0026	0	18.41	0.16	K	FSMPGFK	A
1								44372	1	1	551.3027	1100.5908	2	1100.5932	-0.0024	0	32.24	0.0067	K	FSMPGFK	A
1								44373	1	1	551.3027	1100.5908	2	1100.5932	-0.0024	0	33.12	0.0054	K	FSMPGFK	A
1								44374	1	1	551.3027	1100.5908	2	1100.5932	-0.0024	0	26.85	0.023	K	FSMPGFK	A
1								44375	1	1	551.3027	1100.5908	2	1100.5932	-0.0024	0	22.09	0.069	K	FSMPGFK	A
1								44376	1	1	551.3027	1100.5908	2	1100.5932	-0.0024	0	17	0.22	K	FSMPGFK	A
1								44377	1	1	551.3027	1100.5908	2	1100.5932	-0.0024	0	18.7	0.15	K	FSMPGFK	A
1								44378	1	1	551.3027	1100.5908	2	1100.5932	-0.0024	0	22.15	0.068	K	FSMPGFK	A
1								44379	1	1	551.3027	1100.5908	2	1100.5932	-0.0024	0	18.27	0.17	K	FSMPGFK	A
1								44380	1	1	551.3027	1100.5908	2	1100.5932	-0.0024	0	23.2	0.053	K	FSMPGFK	A
1								44381	1	1	551.3028	1100.591	2	1100.5932	-0.0022	0	15.86	0.29	K	FSMPGFK	A
1								44382	1	1	551.3028	1100.591	2	1100.5932	-0.0022	0	34.97	0.0036	K	FSMPGFK	A
1								44383	1	1	551.3028	1100.591	2	1100.5932	-0.0022	0	23.57	0.049	K	FSMPGFK	A
1								44384	1	1	551.3028	1100.591	2	1100.5932	-0.0022	0	3.81	4.6	K	FSMPGFK	A
1								44385	1	1	551.3028	1100.591	2	1100.5932	-0.0022	0	19.18	0.13	K	FSMPGFK	A
1								44386	1	1	551.3028	1100.591	2	1100.5932	-0.0022	0	28.69	0.015	K	FSMPGFK	A
1								44387	1	1	551.3028	1100.591	2	1100.5932	-0.0022	0	30.82	0.0092	K	FSMPGFK	A
1								44388	1	1	551.3028	1100.591	2	1100.5932	-0.0022	0	21.34	0.082	K	FSMPGFK	A
1								44389	1	1	551.3029	1100.5912	2	1100.5932	-0.002	0	23.98	0.052	K	FSMPGFK	A
1								44390	1	1	551.3029	1100.5912	2	1100.5932	-0.002	0	9.53	1.4	K	FSMPGFK	A
1								44391	1	1	551.3029	1100.5912	2	1100.5932	-0.002	0	10.04	1.3	K	FSMPGFK	A
1								44392	1	1	551.3029	1100.5912	2	1100.5932	-0.002	0	25.13	0.04	K	FSMPGFK	A
1								44393	2	1	551.3029	1100.5912	2	1100.5932	-0.002	0	18.36	0.19	K	FSMPGFK	A
1								44394	1	1	551.3029	1100.5912	2	1100.5932	-0.002	0	19.76	0.14	K	FSMPGFK	A
1								44395	1	1	551.3029	1100.5912	2	1100.5932	-0.002	0	1.56	9	K	FSMPGFK	A
1								44396	1	1	551.303	1100.5914	2	1100.5932	-0.0018	0	35.18	0.0037	K	FSMPGFK	A
1								44397	2	1	551.303	1100.5914	2	1100.5932	-0.0018	0	16.31	0.28	K	FSMPGFK	A
1								44398	1	1	551.303	1100.5914	2	1100.5932	-0.0018	0	21.83	0.079	K	FSMPGFK	A
1								44399	1	1	551.303	1100.5914	2	1100.5932	-0.0018	0	26.46	0.027	K	FSMPGFK	A
1								44400	2	1	551.303	1100.5914	2	1100.5932	-0.0018	0	4.46	4.3	K	FSMPGFK	A
1								44401	1	1	551.303	1100.5914	2	1100.5932	-0.0018	0	9.87	1.2	K	FSMPGFK	A
1								44402	1	1	551.303	1100.5914	2	1100.5932	-0.0018	0	25.32	0.036	K	FSMPGFK	A
1								44403	2	1	551.303	1100.5914	2	1100.5932	-0.0018	0	11.68	0.82	K	FSMPGFK	A
1								44404	1	1	551.3031	1100.5916	2	1100.5932	-0.0016	0	23.52	0.056	K	FSMPGFK	A
1								44405	1	1	551.3032	1100.5918	2	1100.5932	-0.0014	0	8.36	1.8	K	FSMPGFK	A
1								44406	1	1	551.3032	1100.5918	2	1100.5932	-0.0014	0	22.92	0.064	K	FSMPGFK	A
1								44407	1	1	551.3033	1100.592	2	1100.5932	-0.0012	0	3.56	5.5	K	FSMPGFK	A
1								44408	1	1	551.3034	1100.5922	2	1100.5932	-0.001	0	25.57	0.035	K	FSMPGFK	A
1								44409	1	1	551.3035	1100.5924	2	1100.5932	-0.0008	0	25.42	0.036	K	FSMPGFK	A
1								44412	1	1	551.3037	1100.5928	2	1100.5932	-0.0004	0	12.55	0.68	K	FSMPGFK	A
1								44413	1	1	551.3037	1100.5928	2	1100.5932	-0.0004	0	17.44	0.22	K	FSMPGFK	A
1								44416	1	1	551.3038	1100.593	2	1100.5932	-0.0002	0	9.84	1.3	K	FSMPGFK	A
1								44417	1	1	551.304	1100.5934	2	1100.5932	0.0002	0	13.08	0.58	K	FSMPGFK	A
1								44418	2	1	551.304	1100.5934	2	1100.5932	0.0002	0	11.14	0.91	K	FSMPGFK	A
1								44445	1	1	551.3053	1100.596	2	1100.5932	0.0028	0	17.03	0.2	K	FSMPGFK	A
1								46166	1	1	559.2997	1116.5848	2	1116.5882	-0.0033	0	19.24	0.15	K	FSMPGFK	A	Oxidation (M)	0.0020000.0
1								46953	3	1	562.3072	1122.5998	2	1122.6021	-0.0022	0	1.05	7.1	K	MPEMSIK	A
1								48075	1	1	566.3329	1130.6512	2	1130.6539	-0.0027	0	12.6	0.39	K	ADLGVSGPK	V
1								48077	1	1	566.3332	1130.6518	2	1130.6539	-0.0021	0	45.18	0.00026	K	ADLGVSGPK	V
1								48189	1	1	566.8334	1131.6522	2	1131.6565	-0.0043	0	11.42	1.5	K	MPEINIK	A
1								48195	1	1	566.8344	1131.6542	2	1131.6565	-0.0023	0	6.57	3.4	K	MPEINIK	A
1								49984	6	1	574.8333	1147.652	2	1147.6514	0.0006	0	3.77	4.8	K	MPEINIK	A	Oxidation (M)	0.2000000.0
1								50210	1	1	575.8121	1149.6096	2	1149.6129	-0.0033	0	25.89	0.037	K	MPEMNIK	V
1								50211	1	1	575.8121	1149.6096	2	1149.6129	-0.0033	0	21.15	0.11	K	MPEMNIK	V
1								50212	1	1	575.8121	1149.6096	2	1149.6129	-0.0033	0	38.25	0.0022	K	MPEMNIK	V
1								50213	7	1	575.8121	1149.6096	2	1149.6129	-0.0033	0	1.34	11	K	MPEMNIK	V
1								50218	1	1	575.8125	1149.6104	2	1149.6129	-0.0025	0	46.09	0.00034	K	MPEMNIK	V
1								50221	2	1	575.8127	1149.6108	2	1149.6129	-0.0021	0	9.46	1.7	K	MPEMNIK	V
1								50222	4	1	575.8129	1149.6112	2	1149.6129	-0.0017	0	2.17	9.2	K	MPEMNIK	V
1								50227	1	1	575.8135	1149.6124	2	1149.6129	-0.0005	0	7.53	2.5	K	MPEMNIK	V
1								50907	5	1	579.3311	1156.6476	2	1156.6518	-0.0041	0	0.4	11	K	MPDLHLK	A	Oxidation (M)	0.2000000.0
1								51234	1	1	580.3448	1158.675	2	1158.6796	-0.0046	1	0.48	8.4	K	KTMFGK	M	Oxidation (M)	0.002000.0
1								51246	1	1	580.3474	1158.6802	2	1158.6852	-0.005	0	1.86	6	K	ADVVVSGPK	V
1								51247	1	1	580.3486	1158.6826	2	1158.6852	-0.0026	0	47.64	0.0002	K	ADVVVSGPK	V
1								51249	1	1	580.35	1158.6854	2	1158.6852	0.0002	0	48.95	0.00014	K	ADVVVSGPK	V
1								51639	1	1	581.3015	1160.5884	2	1160.5917	-0.0033	0	29.25	0.0094	K	GEGPDGDVK	L
1								51640	1	1	581.3016	1160.5886	2	1160.5917	-0.0031	0	43.76	0.00033	K	GEGPDGDVK	L
1								51659	1	1	581.32	1160.6254	2	1160.6281	-0.0027	0	61.54	1.10E-05	K	GDVDVSGPK	L
1								52107	1	1	583.8094	1165.6042	2	1165.6079	-0.0036	0	41.64	0.00078	K	MPEMNIK	V	Oxidation (M)	0.2000000.0
1								52108	1	1	583.8099	1165.6052	2	1165.6079	-0.0026	0	27.83	0.018	K	MPEMNIK	V	Oxidation (M)	0.2000000.0
1								52110	1	1	583.8103	1165.606	2	1165.6079	-0.0018	0	23.15	0.055	K	MPEMNIK	V	Oxidation (M)	0.0002000.0
1								52111	1	1	583.8106	1165.6066	2	1165.6079	-0.0012	0	2.09	6.3	K	MPEMNIK	V	Oxidation (M)	0.0002000.0
1								52322	2	1	584.8001	1167.5856	2	1167.5871	-0.0015	0	0.28	6.6	K	MPDMNIK	A	2 Oxidation (M)	0.2002000.0
1								52323	1	1	584.8011	1167.5876	2	1167.5871	0.0005	0	0.61	6.6	K	MPDMNIK	A	2 Oxidation (M)	0.2002000.0
1								52532	9	1	585.3588	1168.703	2	1168.7032	-0.0002	2	2.58	5.2	K	LHRKGDR	S
1								52731	3	1	586.3437	1170.6728	2	1170.6674	0.0054	0	6.61	3.3	K	IPEMHLK	A	Oxidation (M)	0.0002000.0
1								53530	1	1	588.3271	1174.6396	2	1174.6438	-0.0041	0	63.59	6.30E-06	K	ADVDVSGPK	M
1								53532	1	1	588.3273	1174.64	2	1174.6438	-0.0037	0	66.51	3.10E-06	K	ADVDVSGPK	M
1								53533	1	1	588.3275	1174.6404	2	1174.6438	-0.0033	0	48.73	0.00019	K	GDVDVTGPK	V
1								53534	1	1	588.3275	1174.6404	2	1174.6438	-0.0033	0	52.76	7.40E-05	K	ADVDVSGPK	M
1								53535	1	1	588.3275	1174.6404	2	1174.6438	-0.0033	0	42.18	0.00085	K	ADVDVSGPK	M
1								53536	1	1	588.3276	1174.6406	2	1174.6438	-0.0031	0	37.2	0.0027	K	GDVDVSAPK	L
1								53537	1	1	588.3276	1174.6406	2	1174.6438	-0.0031	0	44.28	0.00052	K	ADVDVSGPK	M
1								53538	1	1	588.328	1174.6414	2	1174.6438	-0.0023	0	41.56	0.001	K	ADVDVSGPK	M
1								53539	1	1	588.328	1174.6414	2	1174.6438	-0.0023	0	23.84	0.061	K	GDVDVSAPK	L
1								53540	1	1	588.3281	1174.6416	2	1174.6438	-0.0021	0	42.63	0.00082	K	ADVDVSGPK	M
1								53541	1	1	588.3282	1174.6418	2	1174.6438	-0.0019	0	29.65	0.016	K	GDVDVSAPK	L
1								53542	1	1	588.3282	1174.6418	2	1174.6438	-0.0019	0	32.17	0.0091	K	ADVDVSGPK	M
1								53543	3	1	588.3287	1174.6428	2	1174.6438	-0.0009	0	1.11	12	K	ADVDVSGPK	M
1								53545	1	1	588.3297	1174.6448	2	1174.6438	0.0011	0	41.65	0.00098	K	ADVDVSGPK	M
1								53547	4	1	588.3298	1174.645	2	1174.6438	0.0013	0	4.95	4.6	K	ADVDVSGPK	M
1								54131	1	1	591.8073	1181.6	2	1181.6028	-0.0027	0	2.9	5.4	K	MPEMNIK	V	2 Oxidation (M)	0.2002000.0
1								54132	1	1	591.8076	1181.6006	2	1181.6028	-0.0021	0	7.42	2.2	K	MPEMNIK	V	2 Oxidation (M)	0.2002000.0
1								54136	1	1	591.8115	1181.6084	2	1181.6028	0.0057	0	2.37	5.4	K	MPEMNIK	V	2 Oxidation (M)	0.2002000.0
1								54722	1	1	594.8438	1187.673	2	1187.6754	-0.0023	0	40.8	0.0012	K	GNVDISAPK	I
1								54723	1	1	594.8452	1187.6758	2	1187.6754	0.0005	0	33.28	0.0058	K	GNVDISAPK	I
1								54791	1	1	595.3347	1188.6548	2	1188.6594	-0.0045	0	26.38	0.033	K	ADIDVSGPK	V
1								54794	1	1	595.3351	1188.6556	2	1188.6594	-0.0037	0	18.62	0.17	K	ADIDVSGPK	V
1								54795	1	1	595.3351	1188.6556	2	1188.6594	-0.0037	0	12.85	0.65	K	ADIDVSGPK	V
1								54796	1	1	595.3351	1188.6556	2	1188.6594	-0.0037	0	28.18	0.019	K	ADIDVSGPK	V
1								54797	5	1	595.3352	1188.6558	2	1188.6594	-0.0035	0	8.91	1.6	K	ADVDISGPK	I
1								54798	1	1	595.3353	1188.656	2	1188.6594	-0.0033	0	33.13	0.0062	K	ADIDVSGPK	V
1								54799	1	1	595.3354	1188.6562	2	1188.6594	-0.0031	0	35.36	0.0037	K	ADIDVSGPK	V
1								54800	1	1	595.3354	1188.6562	2	1188.6594	-0.0031	0	51.96	8.10E-05	K	ADIDVSGPK	V
1								54801	1	1	595.3354	1188.6562	2	1188.6594	-0.0031	0	59.12	1.60E-05	K	ADIDVSGPK	V
1								54802	1	1	595.3354	1188.6562	2	1188.6594	-0.0031	0	57.3	2.40E-05	K	ADIDVSGPK	V
1								54803	1	1	595.3354	1188.6562	2	1188.6594	-0.0031	0	45.29	0.00038	K	ADIDVSGPK	V
1								54804	1	1	595.3354	1188.6562	2	1188.6594	-0.0031	0	53.01	6.40E-05	K	ADIDVSGPK	V
1								54805	1	1	595.3354	1188.6562	2	1188.6594	-0.0031	0	54.92	4.10E-05	K	ADIDVSGPK	V
1								54806	1	1	595.3354	1188.6562	2	1188.6594	-0.0031	0	54.89	4.10E-05	K	ADIDVSGPK	V
1								54807	5	1	595.3355	1188.6564	2	1188.6594	-0.0029	0	3.02	6	K	ADVDISGPK	I
1								54808	1	1	595.3355	1188.6564	2	1188.6594	-0.0029	0	54.88	3.90E-05	K	ADIDVSGPK	V
1								54810	1	1	595.3356	1188.6566	2	1188.6594	-0.0027	0	46.72	0.00026	K	ADIDVSGPK	V
1								54811	1	1	595.3357	1188.6568	2	1188.6594	-0.0025	0	60.78	1.00E-05	K	ADIDVSGPK	V
1								54812	1	1	595.3357	1188.6568	2	1188.6594	-0.0025	0	35.72	0.0033	K	ADIDVSGPK	V
1								54813	4	1	595.3358	1188.657	2	1188.6594	-0.0023	0	8.25	1.8	K	ADVDISGPK	I
1								54814	1	1	595.3358	1188.657	2	1188.6594	-0.0023	0	51.38	8.90E-05	K	ADIDVSGPK	V
1								54815	1	1	595.3358	1188.657	2	1188.6594	-0.0023	0	56.01	3.10E-05	K	ADIDVSGPK	V
1								54816	1	1	595.3358	1188.657	2	1188.6594	-0.0023	0	53.91	5.00E-05	K	ADIDVSGPK	V
1								54817	1	1	595.3358	1188.657	2	1188.6594	-0.0023	0	56.87	2.50E-05	K	ADIDVSGPK	V
1								54818	1	1	595.3358	1188.657	2	1188.6594	-0.0023	0	41.5	0.00086	K	ADVDISGPK	I
1								54819	1	1	595.3358	1188.657	2	1188.6594	-0.0023	0	57.05	2.40E-05	K	ADIDVSGPK	V
1								54820	1	1	595.3358	1188.657	2	1188.6594	-0.0023	0	25.53	0.034	K	ADIDVSGPK	V
1								54821	1	1	595.3359	1188.6572	2	1188.6594	-0.0021	0	48.4	0.00019	K	ADIDVSGPK	V
1								54822	1	1	595.3359	1188.6572	2	1188.6594	-0.0021	0	55.5	3.70E-05	K	ADIDVSGPK	V
1								54823	1	1	595.3359	1188.6572	2	1188.6594	-0.0021	0	54.5	4.70E-05	K	ADIDVSGPK	V
1								54824	1	1	595.3359	1188.6572	2	1188.6594	-0.0021	0	53.42	6.10E-05	K	ADIDVSGPK	V
1								54825	1	1	595.336	1188.6574	2	1188.6594	-0.0019	0	17.57	0.24	K	ADIDVSGPK	V
1								54826	1	1	595.3361	1188.6576	2	1188.6594	-0.0017	0	34.26	0.0051	K	ADIDVSGPK	V
1								54828	1	1	595.3362	1188.6578	2	1188.6594	-0.0015	0	41.05	0.00095	K	ADIDVSGPK	V
1								54829	1	1	595.3362	1188.6578	2	1188.6594	-0.0015	0	11.13	0.93	K	ADIDVSGPK	V
1								54830	1	1	595.3362	1188.6578	2	1188.6594	-0.0015	0	50.86	9.90E-05	K	ADIDVSGPK	V
1								54831	1	1	595.3362	1188.6578	2	1188.6594	-0.0015	0	55.23	3.60E-05	K	ADIDVSGPK	V
1								54832	1	1	595.3362	1188.6578	2	1188.6594	-0.0015	0	40.59	0.0011	K	ADIDVSGPK	V
1								54833	1	1	595.3362	1188.6578	2	1188.6594	-0.0015	0	1.56	8.4	K	ADIDVSGPK	V
1								54834	1	1	595.3363	1188.658	2	1188.6594	-0.0013	0	31.86	0.0078	K	ADIDVSGPK	V
1								54835	1	1	595.3364	1188.6582	2	1188.6594	-0.0011	0	4.03	5.4	K	ADIDVSGPK	V
1								54836	1	1	595.3364	1188.6582	2	1188.6594	-0.0011	0	61.97	8.60E-06	K	ADIDVSGPK	V
1								54837	1	1	595.3364	1188.6582	2	1188.6594	-0.0011	0	7.76	2.3	K	ADIDVSGPK	V
1								54838	1	1	595.3369	1188.6592	2	1188.6594	-0.0001	0	10.45	1.2	K	ADIDVSGPK	V
1								54839	1	1	595.337	1188.6594	2	1188.6594	0.0001	0	27.96	0.022	K	ADIDVSGPK	V
1								54840	1	1	595.337	1188.6594	2	1188.6594	0.0001	0	31.21	0.01	K	ADIDVSGPK	V
1								54841	1	1	595.337	1188.6594	2	1188.6594	0.0001	0	46.72	0.00029	K	ADIDVSGPK	V
1								54842	1	1	595.3371	1188.6596	2	1188.6594	0.0003	0	18.73	0.18	K	ADIDVSGPK	V
1								54843	1	1	595.3371	1188.6596	2	1188.6594	0.0003	0	43.81	0.00056	K	ADIDVSGPK	V
1								54844	1	1	595.3372	1188.6598	2	1188.6594	0.0005	0	24.74	0.044	K	ADIDVSGPK	V
1								54845	1	1	595.3372	1188.6598	2	1188.6594	0.0005	0	46.8	0.00027	K	ADIDVSGPK	V
1								54846	1	1	595.338	1188.6614	2	1188.6594	0.0021	0	3.55	6.2	K	ADIDVSGPK	V
1								54847	2	1	595.3381	1188.6616	2	1188.6594	0.0023	0	9.29	1.7	K	ADVDISGPK	I
1								54848	1	1	595.3383	1188.662	2	1188.6594	0.0027	0	24.07	0.053	K	ADIDVSGPK	V
1								54849	1	1	595.3385	1188.6624	2	1188.6594	0.0031	0	21.68	0.096	K	ADIDVSGPK	V
1								54851	1	1	595.3531	1188.6916	2	1188.6958	-0.0041	0	41.92	0.001	K	VPGIDATTK	L
1								55348	1	1	597.8212	1193.6278	2	1193.6318	-0.004	0	7.36	2.4	K	MQVGGDGVK	V	Oxidation (M)	0.200000000.0
1								55352	7	1	597.8243	1193.634	2	1193.6318	0.0022	0	1.22	11	K	MQVGGDGVK	V	Oxidation (M)	0.200000000.0
1								56222	1	1	601.3536	1200.6926	2	1200.6958	-0.0031	0	38.28	0.0031	R	EVDVNLPK	A
1								56223	1	1	601.3536	1200.6926	2	1200.6958	-0.0031	0	38.17	0.0032	R	EVDVNLPK	A
1								56235	2	1	601.3715	1200.7284	2	1200.7322	-0.0037	0	11.42	0.87	K	GDVVVSLPK	V
1								56239	1	1	601.3724	1200.7302	2	1200.7322	-0.0019	0	30.97	0.0094	K	GDVVVSLPK	V
1								56242	2	1	601.373	1200.7314	2	1200.7322	-0.0007	0	13.64	0.5	K	GDVVVSLPK	V
1								56356	1	1	601.8514	1201.6882	2	1201.691	-0.0028	0	47.8	0.00018	K	ANVDISAPK	V
1								56357	1	1	601.8518	1201.689	2	1201.691	-0.002	0	24.7	0.038	K	GPQVSGELK	G
1								56358	1	1	601.8519	1201.6892	2	1201.691	-0.0018	0	34.3	0.0042	K	ANVDISAPK	V
1								56444	1	1	602.3432	1202.6718	2	1202.6751	-0.0032	0	46.75	0.00035	K	GDVDVSVPK	V
1								56445	1	1	602.3433	1202.672	2	1202.6751	-0.003	0	31.59	0.011	K	GDVDVSVPK	V
1								56446	1	1	602.3433	1202.672	2	1202.6751	-0.003	0	34.78	0.0055	K	GDVDVSVPK	V
1								56448	3	1	401.8981	1202.6725	3	1202.6751	-0.0026	0	18.98	0.2	K	GDVDVSVPK	V
1								56450	3	1	401.8983	1202.6731	3	1202.6751	-0.002	0	5.25	5	K	GDVDVSVPK	V
1								56884	1	1	403.2108	1206.6106	3	1206.6133	-0.0027	0	8.27	1.4	K	MPEMHFK	T
1								56886	1	1	604.3131	1206.6116	2	1206.6133	-0.0016	0	6.6	2	K	MPEMHFK	T
1								58113	1	1	609.3327	1216.6508	2	1216.6543	-0.0035	0	43.96	0.0005	K	GEGPEVDVK	L
1								58115	1	1	609.3329	1216.6512	2	1216.6543	-0.0031	0	54.48	4.50E-05	K	GEGPEVDVK	L
1								58116	1	1	609.3331	1216.6516	2	1216.6543	-0.0027	0	22.2	0.077	K	GEGPEVDVK	L
1								58124	1	1	609.3508	1216.687	2	1216.6907	-0.0037	0	47.65	0.00029	K	GDVDVSLPK	L
1								58129	1	1	609.351	1216.6874	2	1216.6907	-0.0033	0	24.46	0.061	K	GDVDVSLPK	L
1								58130	5	1	609.351	1216.6874	2	1216.6907	-0.0032	0	0.83	14	K	ADIEISGPK	V
1								58131	1	1	609.351	1216.6874	2	1216.6907	-0.0032	0	64.61	5.90E-06	K	ADIEISGPK	V
1								58134	1	1	609.3511	1216.6876	2	1216.6907	-0.003	0	58.17	2.60E-05	K	ADIEISGPK	V
1								58135	1	1	609.3511	1216.6876	2	1216.6907	-0.0031	0	45.03	0.00054	K	GDVDVSLPK	L
1								58136	1	1	609.3511	1216.6876	2	1216.6907	-0.0031	0	44.56	0.0006	K	GDVDVSLPK	L
1								58137	1	1	609.3512	1216.6878	2	1216.6907	-0.0029	0	53.11	8.20E-05	K	GDVDVSLPK	L
1								58138	1	1	406.5699	1216.6879	3	1216.6907	-0.0028	0	9.68	1.8	K	GDVDVSLPK	L
1								58139	5	1	406.5699	1216.6879	3	1216.6907	-0.0028	0	3.91	6.8	K	GDVDVSLPK	L
1								58141	1	1	609.3513	1216.688	2	1216.6907	-0.0026	0	17.92	0.27	K	ADIEISGPK	V
1								58142	1	1	609.3513	1216.688	2	1216.6907	-0.0027	0	54.7	5.70E-05	K	GDVDVSLPK	L
1								58143	4	1	406.57	1216.6882	3	1216.6907	-0.0025	0	12.69	0.9	K	GDVDVSLPK	L
1								58145	7	1	609.3516	1216.6886	2	1216.6907	-0.002	0	3.64	7.4	K	ADIEISGPK	V
1								58147	1	1	609.3518	1216.689	2	1216.6907	-0.0016	0	4.27	6.5	K	ADIEISGPK	V
1								58149	1	1	609.3519	1216.6892	2	1216.6907	-0.0014	0	7.35	3.2	K	ADIEISGPK	V
1								58152	1	1	609.3522	1216.6898	2	1216.6907	-0.0008	0	59.3	2.10E-05	K	ADIEISGPK	V
1								59098	1	1	408.5425	1222.6057	3	1222.6082	-0.0025	0	11.5	0.45	K	MPEMHFK	T	Oxidation (M)	0.0002000.0
1								59899	1	1	615.8344	1229.6542	2	1229.656	-0.0017	0	38.58	0.0019	K	LEVPDMNIR	G
1								59900	1	1	615.8345	1229.6544	2	1229.656	-0.0015	0	38.74	0.0018	K	LEVPDMNIR	G
1								60025	1	1	616.3588	1230.703	2	1230.7064	-0.0033	0	39.28	0.0021	K	GDVDVTLPK	V
1								60027	1	1	616.3589	1230.7032	2	1230.7064	-0.0031	0	41.33	0.0013	K	GDVDVTLPK	V
1								60028	1	1	616.3589	1230.7032	2	1230.7064	-0.0031	0	28.69	0.024	K	GDVDVTLPK	V
1								60029	1	1	616.359	1230.7034	2	1230.7063	-0.0029	0	27.67	0.031	K	GDVDISLPK	V
1								60034	1	1	616.3591	1230.7036	2	1230.7063	-0.0027	0	28.65	0.023	K	GDVDISLPK	V
1								60492	1	1	618.3297	1234.6448	2	1234.6471	-0.0023	0	30.57	0.017	K	GDMDVSVPK	V
1								61857	1	1	623.3481	1244.6816	2	1244.6856	-0.004	0	46.41	0.00031	K	GEVDVDVPK	L
1								61858	1	1	623.3483	1244.682	2	1244.6856	-0.0036	0	32.39	0.007	K	GEVDVDVPK	L
1								61868	1	1	623.3665	1244.7184	2	1244.722	-0.0035	0	48.35	0.00022	K	LEGPDVSLK	G
1								61869	1	1	623.3667	1244.7188	2	1244.722	-0.0031	0	55.49	4.20E-05	K	LEGPDVSLK	G
1								61933	1	1	623.8312	1245.6478	2	1245.6509	-0.003	0	37.01	0.0024	K	LEVPDMNIR	G	Oxidation (M)	0.000002000.0
1								61935	1	1	623.8315	1245.6484	2	1245.6509	-0.0024	0	34.77	0.0033	K	LEVPDMNIR	G	Oxidation (M)	0.000002000.0
1								61936	1	1	623.8315	1245.6484	2	1245.6509	-0.0024	0	48.66	0.00013	K	LEVPDMNIR	G	Oxidation (M)	0.000002000.0
1								61938	2	1	623.8317	1245.6488	2	1245.6509	-0.002	0	9.62	1.3	K	LEVPDMNIR	G	Oxidation (M)	0.000002000.0
1								61940	1	1	623.8318	1245.649	2	1245.6509	-0.0018	0	23.45	0.056	K	LEVPDMNIR	G	Oxidation (M)	0.000002000.0
1								61941	1	1	623.8318	1245.649	2	1245.6509	-0.0018	0	25.83	0.032	K	LEVPDMNIR	G	Oxidation (M)	0.000002000.0
1								61942	1	1	623.8318	1245.649	2	1245.6509	-0.0018	0	28.64	0.017	K	LEVPDMNIR	G	Oxidation (M)	0.000002000.0
1								61945	1	1	416.2241	1245.6505	3	1245.6509	-0.0004	0	24.25	0.039	K	LEVPDMNIR	G	Oxidation (M)	0.000002000.0
1								62052	1	1	624.3562	1246.6978	2	1246.7012	-0.0034	0	38.75	0.003	K	LEGGEVDLK	G
1								62058	1	1	624.3567	1246.6988	2	1246.7012	-0.0024	0	35.25	0.0061	K	LEGGEVDLK	G
1								62210	1	1	625.3367	1248.6588	2	1248.6628	-0.0039	0	11.93	0.78	K	GDMDVSLPK	V
1								62212	1	1	625.3373	1248.66	2	1248.6628	-0.0027	0	16	0.29	K	GDMDVSLPK	V
1								62936	5	1	626.3258	1250.637	2	1250.642	-0.005	0	3.18	5.4	K	GDMDVSVPK	V	Oxidation (M)	0.002000000.0
1								62938	1	1	626.3264	1250.6382	2	1250.642	-0.0038	0	16.41	0.25	K	GDMDVSVPK	V	Oxidation (M)	0.002000000.0
1								62939	1	1	626.3265	1250.6384	2	1250.642	-0.0036	0	28.19	0.016	K	GDMDVSVPK	V	Oxidation (M)	0.002000000.0
1								62940	1	1	626.3265	1250.6384	2	1250.642	-0.0036	0	8.21	1.6	K	GDMDVSVPK	V	Oxidation (M)	0.002000000.0
1								62941	1	1	626.3267	1250.6388	2	1250.642	-0.0032	0	20.91	0.088	K	GDMDVSVPK	V	Oxidation (M)	0.002000000.0
1								62942	1	1	626.3267	1250.6388	2	1250.642	-0.0032	0	28.19	0.016	K	GDMDVSVPK	V	Oxidation (M)	0.002000000.0
1								62945	1	1	417.8871	1250.6395	3	1250.642	-0.0026	0	24.4	0.039	K	GDMDVSVPK	V	Oxidation (M)	0.002000000.0
1								62948	3	1	626.3274	1250.6402	2	1250.642	-0.0018	0	0.84	9.8	K	GDMDVSVPK	V	Oxidation (M)	0.002000000.0
1								62967	1	1	626.343	1250.6714	2	1250.6751	-0.0036	0	39.96	0.001	K	GDFDVSVPK	V
1								62970	1	1	417.8981	1250.6725	3	1250.6751	-0.0026	0	21.51	0.097	K	GDFDVSVPK	V
1								62972	1	1	626.3436	1250.6726	2	1250.6751	-0.0024	0	23.6	0.06	K	GDFDVSVPK	V
1								62973	1	1	626.3436	1250.6726	2	1250.6751	-0.0024	0	13.61	0.6	K	GDFDVSVPK	V
1								62974	1	1	626.3438	1250.673	2	1250.6751	-0.002	0	22.9	0.071	K	GDFDVSVPK	V
1								63825	1	1	629.8546	1257.6946	2	1257.6961	-0.0015	0	40.57	0.0012	K	FGTFGGLGSK	S
1								63829	1	1	629.8558	1257.697	2	1257.6961	0.0009	0	16.27	0.51	K	FGTFGGLGSK	S
1								64312	1	1	631.3638	1260.713	2	1260.7169	-0.0039	0	41.14	0.0017	K	TDVDVSLPK	V
1								64316	1	1	631.3641	1260.7136	2	1260.7169	-0.0033	0	56.21	5.00E-05	K	TDVDVSLPK	V
1								64320	1	1	631.3646	1260.7146	2	1260.7169	-0.0023	0	34.06	0.008	K	TDVDVSLPK	V
1								64567	1	1	632.3453	1262.676	2	1262.6784	-0.0024	0	16.46	0.48	K	GDMDISLPK	V
1								64985	1	1	633.334	1264.6534	2	1264.6577	-0.0042	0	28.2	0.018	K	GDMDVSLPK	V	Oxidation (M)	0.002000000.0
1								64987	1	1	633.3344	1264.6542	2	1264.6577	-0.0034	0	29.82	0.012	K	GDMDISVPK	L	Oxidation (M)	0.002000000.0
1								64988	1	1	633.3344	1264.6542	2	1264.6577	-0.0034	0	28.42	0.016	K	GDMDVSLPK	V	Oxidation (M)	0.002000000.0
1								64991	1	1	633.3345	1264.6544	2	1264.6577	-0.0032	0	31.01	0.009	K	GDMDVSLPK	V	Oxidation (M)	0.002000000.0
1								64992	1	1	633.3345	1264.6544	2	1264.6577	-0.0032	0	27.88	0.019	K	GDMDVSLPK	V	Oxidation (M)	0.002000000.0
1								64993	1	1	633.3345	1264.6544	2	1264.6577	-0.0032	0	15.82	0.3	K	GDMDISVPK	L	Oxidation (M)	0.002000000.0
1								65001	4	1	422.5591	1264.6555	3	1264.6577	-0.0022	0	6.25	3.1	K	GDMDVSLPK	V	Oxidation (M)	0.002000000.0
1								65831	1	1	636.8539	1271.6932	2	1271.6965	-0.0033	0	57.82	1.70E-05	K	GPEVDVSGPK	L
1								65832	1	1	636.8541	1271.6936	2	1271.6965	-0.0029	0	53.66	4.50E-05	K	GPEVDVSGPK	L
1								65853	1	1	424.9056	1271.695	3	1271.6965	-0.0015	0	25.02	0.036	K	GPEVDVSGPK	L
1								66621	1	1	640.3409	1278.6672	2	1278.67	-0.0027	0	42.63	0.00065	R	LDFEGPDAK	L
1								66622	1	1	640.3409	1278.6672	2	1278.67	-0.0027	0	53.85	4.90E-05	R	LDFEGPDAK	L
1								66623	1	1	427.2298	1278.6676	3	1278.67	-0.0024	0	9.42	1.4	R	LDFEGPDAK	L
1								66625	1	1	640.3411	1278.6676	2	1278.67	-0.0023	0	45.04	0.00038	R	LDFEGPDAK	L
1								66626	1	1	640.3412	1278.6678	2	1278.67	-0.0021	0	46.55	0.00027	R	LDFEGPDAK	L
1								66628	1	1	640.3422	1278.6698	2	1278.67	-0.0001	0	59.02	1.60E-05	R	LDFEGPDAK	L
1								66630	1	1	640.3425	1278.6704	2	1278.6733	-0.0029	0	29.66	0.013	K	GDMDISLPK	V	Oxidation (M)	0.002000000.0
1								66632	1	1	640.3439	1278.6732	2	1278.67	0.0033	0	15.03	0.29	R	LDFEGPDAK	L
1								66899	1	1	641.3483	1280.682	2	1280.6856	-0.0036	0	25.94	0.03	K	GDYDVTVPK	V
1								66908	1	1	641.3492	1280.6838	2	1280.6856	-0.0018	0	14.6	0.48	K	GDYDVTVPK	V
1								67728	1	1	645.3732	1288.7318	2	1288.7343	-0.0025	0	52.75	9.30E-05	K	VGGSGVNVNAK	G
1								68657	1	1	648.3561	1294.6976	2	1294.7013	-0.0036	0	19.73	0.11	K	GEYDVTVPK	L
1								68659	1	1	648.3563	1294.698	2	1294.7013	-0.0032	0	21.23	0.074	K	GEYDVTVPK	L
1								68672	4	1	648.3578	1294.701	2	1294.7013	-0.0002	0	5.93	2.4	K	GEYDVTVPK	L
1								68952	1	1	649.8779	1297.7412	2	1297.7476	-0.0063	0	11.49	1.3	K	LNVGAPDVTLR	G
1								68955	1	1	649.8802	1297.7458	2	1297.7476	-0.0017	0	18.89	0.21	K	LNVGAPDVTLR	G
1								68956	1	1	649.8803	1297.746	2	1297.7476	-0.0015	0	18.53	0.23	K	LNVGAPDVTLR	G
1								68957	1	1	649.8804	1297.7462	2	1297.7476	-0.0013	0	14.16	0.58	K	LNVGAPDVTLR	G
1								68958	1	1	649.8805	1297.7464	2	1297.7476	-0.0011	0	28.29	0.023	K	LNVGAPDVTLR	G
1								68959	1	1	649.8806	1297.7466	2	1297.7476	-0.0009	0	29.4	0.018	K	LNVGAPDVTLR	G
1								68960	1	1	649.8807	1297.7468	2	1297.7476	-0.0007	0	36.4	0.0036	K	LNVGAPDVTLR	G
1								68961	1	1	649.8807	1297.7468	2	1297.7476	-0.0007	0	31.67	0.011	K	LNVGAPDVTLR	G
1								68962	1	1	649.8807	1297.7468	2	1297.7476	-0.0007	0	27.84	0.026	K	LNVGAPDVTLR	G
1								68963	1	1	649.8807	1297.7468	2	1297.7476	-0.0007	0	18.63	0.22	K	LNVGAPDVTLR	G
1								68964	1	1	649.8808	1297.747	2	1297.7476	-0.0005	0	36.67	0.0034	K	LNVGAPDVTLR	G
1								68965	1	1	649.881	1297.7474	2	1297.7476	-0.0001	0	10.34	1.5	K	LNVGAPDVTLR	G
1								68966	1	1	649.8811	1297.7476	2	1297.7476	0.0001	0	16.75	0.32	K	LNVGAPDVTLR	G
1								68967	1	1	649.8811	1297.7476	2	1297.7476	0.0001	0	35.47	0.0044	K	LNVGAPDVTLR	G
1								68968	1	1	649.8811	1297.7476	2	1297.7476	0.0001	0	37.28	0.0029	K	LNVGAPDVTLR	G
1								68969	1	1	649.8812	1297.7478	2	1297.7476	0.0003	0	26.19	0.037	K	LNVGAPDVTLR	G
1								68970	1	1	649.8812	1297.7478	2	1297.7476	0.0003	0	32.52	0.0086	K	LNVGAPDVTLR	G
1								68971	1	1	649.8813	1297.748	2	1297.7476	0.0005	0	30.25	0.015	K	LNVGAPDVTLR	G
1								68972	1	1	649.8818	1297.749	2	1297.7476	0.0015	0	23.67	0.055	K	LNVGAPDVTLR	G
1								68973	1	1	649.8818	1297.749	2	1297.7476	0.0015	0	20.61	0.11	K	LNVGAPDVTLR	G
1								68975	1	1	649.8824	1297.7502	2	1297.7476	0.0027	0	19.94	0.13	K	LNVGAPDVTLR	G
1								69080	3	1	433.9301	1298.7685	3	1298.7712	-0.0028	0	5.11	3.7	K	FNFSKPK	G
1								69867	1	1	651.8768	1301.739	2	1301.7435	-0.0044	0	6.82	3.7	K	VQTPEVDVK	G
1								69868	1	1	651.8775	1301.7404	2	1301.7435	-0.003	0	25.77	0.043	K	VQTPEVDVK	G
1								69869	1	1	651.8777	1301.7408	2	1301.7435	-0.0026	0	18.59	0.23	K	VQTPEVDVK	G
1								72455	1	1	662.86	1323.7054	2	1323.7101	-0.0046	0	20.85	0.15	K	MPTFSTPGAK	G
1								72456	1	1	662.8617	1323.7088	2	1323.7101	-0.0012	0	36.57	0.0043	K	MPTFSTPGAK	G
1								72457	1	1	662.8618	1323.709	2	1323.7101	-0.001	0	32.49	0.011	K	MPTFSTPGAK	G
1								72459	1	1	662.8625	1323.7104	2	1323.7101	0.0004	0	51.07	0.00012	K	MPTFSTPGAK	G
1								72480	5	1	662.8643	1323.714	2	1323.7101	0.004	0	0.45	13	K	MPTFSTPGAK	G
1								72513	4	1	662.8646	1323.7146	2	1323.7101	0.0046	0	2.06	9.2	K	MPTFSTPGAK	G
1								72545	6	1	662.865	1323.7154	2	1323.7101	0.0054	0	2.76	8	K	MPTFSTPGAK	G
1								72546	6	1	662.8651	1323.7156	2	1323.7101	0.0056	0	1.79	10	K	MPTFSTPGAK	G
1								72771	1	1	663.3619	1324.7092	2	1324.7109	-0.0016	0	20.43	0.12	R	VTAYTVDVTGR	E
1								72772	1	1	663.362	1324.7094	2	1324.7109	-0.0014	0	50.85	0.00011	R	VTAYTVDVTGR	E
1								72774	1	1	663.3621	1324.7096	2	1324.7109	-0.0012	0	31.09	0.01	R	VTAYTVDVTGR	E
1								72903	1	1	664.343	1326.6714	2	1326.6733	-0.0019	0	16.54	0.22	K	GEYDVTMPK	V
1								74356	1	1	672.3398	1342.665	2	1342.6682	-0.0032	0	28.92	0.01	K	GEYDVTMPK	V	Oxidation (M)	0.000000200.0
1								74357	1	1	672.3401	1342.6656	2	1342.6682	-0.0026	0	18.8	0.1	K	GEYDMTVPK	L	Oxidation (M)	0.000020000.0
1								74358	6	1	448.5626	1342.666	3	1342.6682	-0.0023	0	2.88	4	K	GEYDMTVPK	L	Oxidation (M)	0.000020000.0
1								74359	1	1	672.3403	1342.666	2	1342.6682	-0.0022	0	37.89	0.0013	K	GEYDVTMPK	V	Oxidation (M)	0.000000200.0
1								74360	1	1	672.3405	1342.6664	2	1342.6682	-0.0018	0	30.5	0.0078	K	GEYDVTMPK	V	Oxidation (M)	0.000000200.0
1								74361	1	1	672.3412	1342.6678	2	1342.6682	-0.0004	0	17.42	0.13	K	GEYDMTVPK	L	Oxidation (M)	0.000020000.0
1								74480	1	1	672.8887	1343.7628	2	1343.7653	-0.0024	0	42.25	0.00082	K	VSAPGVQGDVK	G
1								74481	1	1	672.89	1343.7654	2	1343.7653	0.0002	0	23.54	0.061	K	VSAPGVQGDVK	G
1								74482	1	1	672.8905	1343.7664	2	1343.7653	0.0012	0	66.03	3.20E-06	K	VSAPGVQGDVK	G
1								75504	1	1	678.8647	1355.7148	2	1355.7167	-0.0018	0	42.23	0.00075	K	VDINAPDVDVR	G
1								75505	1	1	678.8648	1355.715	2	1355.7167	-0.0016	0	39.86	0.0012	K	VDINAPDVDVR	G
1								75506	1	1	678.8649	1355.7152	2	1355.7167	-0.0014	0	19.38	0.14	K	VDINAPDVDVR	G
1								75507	1	1	452.9124	1355.7154	3	1355.7167	-0.0013	0	4.76	4.1	K	VDINAPDVDVR	G
1								75509	1	1	678.865	1355.7154	2	1355.7167	-0.0012	0	66.28	2.90E-06	K	VDINAPDVDVR	G
1								75510	1	1	678.8651	1355.7156	2	1355.7167	-0.001	0	37.4	0.0025	K	VDINAPDVDVR	G
1								75511	1	1	678.8651	1355.7156	2	1355.7167	-0.001	0	67.77	2.30E-06	K	VDINAPDVDVR	G
1								75512	1	1	678.8652	1355.7158	2	1355.7167	-0.0008	0	63.77	5.80E-06	K	VDINAPDVDVR	G
1								75513	1	1	678.8655	1355.7164	2	1355.7167	-0.0002	0	35.12	0.0043	K	VDINAPDVDVR	G
1								75515	1	1	678.866	1355.7174	2	1355.7167	0.0008	0	29.3	0.015	K	VDINAPDVDVR	G
1								77381	2	1	459.5929	1375.7569	3	1375.7625	-0.0056	0	6.27	3.1	K	MPSLEISAPK	V	Oxidation (M)	0.2000000000.0
1								77788	1	1	461.9452	1382.8138	3	1382.8125	0.0012	1	7.94	2	K	VPDVDIRGPK	V
1								77790	1	1	461.9459	1382.8159	3	1382.8125	0.0033	1	8.04	1.8	K	VPEVDVRGPK	V
1								79356	1	1	466.6031	1396.7875	3	1396.7918	-0.0043	0	26.77	0.036	R	VSAPEVSVGHK	G
1								79357	1	1	466.6036	1396.789	3	1396.7918	-0.0028	0	13.99	0.62	R	VSAPEVSVGHK	G
1								80489	1	1	702.8846	1403.7546	2	1403.7574	-0.0028	0	41.43	0.0011	K	MPDVDISVPK	I	Oxidation (M)	0.2000000000.0
1								80491	1	1	702.8847	1403.7548	2	1403.7574	-0.0026	0	59.5	1.80E-05	K	MPDVDISVPK	I	Oxidation (M)	0.2000000000.0
1								80500	1	1	702.8853	1403.756	2	1403.7574	-0.0014	0	23.79	0.069	K	MPDVDISVPK	I	Oxidation (M)	0.2000000000.0
1								80501	1	1	702.8853	1403.756	2	1403.7574	-0.0014	0	31.11	0.013	K	MPDVDISVPK	I	Oxidation (M)	0.2000000000.0
1								80517	1	1	702.8862	1403.7578	2	1403.7574	0.0004	0	0.9	12	K	MPDVDISVPK	I	Oxidation (M)	0.2000000000.0
1								80520	3	1	702.8862	1403.7578	2	1403.7574	0.0004	0	6.89	3.1	K	MPDVDISVPK	I	Oxidation (M)	0.2000000000.0
1								80525	4	1	702.8862	1403.7578	2	1403.7574	0.0004	0	1.59	10	K	MPDVDISVPK	I	Oxidation (M)	0.2000000000.0
1								80551	1	1	702.8882	1403.7618	2	1403.7574	0.0044	0	9.54	1.8	K	MPDVDISVPK	I	Oxidation (M)	0.2000000000.0
1								80563	3	1	702.8892	1403.7638	2	1403.7574	0.0064	0	5.45	4	K	MPDVDISVPK	I	Oxidation (M)	0.2000000000.0
1								80566	3	1	702.8892	1403.7638	2	1403.7574	0.0064	0	8.02	2.2	K	MPDVDISVPK	I	Oxidation (M)	0.2000000000.0
1								80960	1	1	704.3718	1406.729	2	1406.7319	-0.0029	0	42.81	0.00066	K	GDLDASVPSMK	V
1								80961	1	1	469.9171	1406.7295	3	1406.7319	-0.0024	0	8.82	1.7	K	GDLDASVPSMK	V
1								80962	1	1	704.3722	1406.7298	2	1406.7319	-0.0021	0	45.07	0.00041	K	GDLDASVPSMK	V
1								82457	1	1	712.3693	1422.724	2	1422.7268	-0.0028	0	44.64	0.00024	K	GDLDASVPSMK	V	Oxidation (M)	0.00000000020.0
1								82458	1	1	712.3694	1422.7242	2	1422.7268	-0.0026	0	53.86	2.90E-05	K	GDLDASVPSMK	V	Oxidation (M)	0.00000000020.0
1								82459	1	1	475.2488	1422.7246	3	1422.7268	-0.0022	0	15.7	0.19	K	GDLDASVPSMK	V	Oxidation (M)	0.00000000020.0
1								82460	2	1	712.3699	1422.7252	2	1422.7268	-0.0016	0	0.14	7.1	K	GDLDASVPSMK	V	Oxidation (M)	0.00000000020.0
1								82461	1	1	712.3707	1422.7268	2	1422.7268	0	0	44.3	0.0003	K	GDLDASVPSMK	V	Oxidation (M)	0.00000000020.0
1								82462	2	1	475.2507	1422.7303	3	1422.7268	0.0034	0	7.74	1.7	K	GDLDASVPSMK	V	Oxidation (M)	0.00000000020.0
1								84966	1	1	480.2596	1437.757	3	1437.7595	-0.0025	0	44.38	0.00042	K	DIDISSPEFK	I
1								84967	1	1	719.8859	1437.7572	2	1437.7595	-0.0022	0	41.07	0.00098	K	DIDISSPEFK	I
1								84969	1	1	719.886	1437.7574	2	1437.7595	-0.002	0	52.82	6.50E-05	K	DIDISSPEFK	I
1								84970	1	1	719.886	1437.7574	2	1437.7595	-0.002	0	57.08	2.40E-05	K	DIDISSPEFK	I
1								84971	1	1	719.8864	1437.7582	2	1437.7595	-0.0012	0	53.61	5.30E-05	K	DIDISSPEFK	I
1								86708	3	1	486.9508	1457.8306	3	1457.8333	-0.0028	0	2.19	8.9	K	VSGPDLDLNLK	G
1								86709	1	1	486.951	1457.8312	3	1457.8333	-0.0022	0	43.45	0.00066	K	VSGPDLDLNLK	G
1								86711	1	1	486.951	1457.8312	3	1457.8333	-0.0022	0	14.87	0.48	K	VSGPDLDLNLK	G
1								86712	1	1	486.9511	1457.8315	3	1457.8333	-0.0019	0	15.99	0.38	K	VSGPDLDLNLK	G
1								86713	1	1	729.9231	1457.8316	2	1457.8333	-0.0017	0	76.58	3.30E-07	K	VSGPDLDLNLK	G
1								86714	1	1	729.9231	1457.8316	2	1457.8333	-0.0017	0	65.09	4.60E-06	K	VSGPDLDLNLK	G
1								86715	1	1	729.9231	1457.8316	2	1457.8333	-0.0017	0	61.64	1.00E-05	K	VSGPDLDLNLK	G
1								86716	1	1	729.9241	1457.8336	2	1457.8333	0.0003	0	63	8.70E-06	K	VSGPDLDLNLK	G
1								88461	2	1	491.2993	1470.8761	3	1470.8772	-0.0011	1	5.53	2.3	K	APDVDIKGPK	V
1								88804	4	1	492.291	1473.8512	3	1473.8469	0.0043	0	3.42	8.4	K	ISMPDVGLNLK	A
1								91832	1	1	499.9297	1496.7673	3	1496.7683	-0.001	1	6.89	2.2	R	LGSPSGKTGTCR	I
1								91932	1	1	500.2825	1497.8257	3	1497.8282	-0.0026	0	40.41	0.0018	K	AEGPDVAVDLPK	G
1								91933	1	1	500.2826	1497.826	3	1497.8282	-0.0023	0	10.17	1.8	K	AEGPDVAVDLPK	G
1								91934	1	1	749.9204	1497.8262	2	1497.8282	-0.002	0	65.54	5.10E-06	K	AEGPDVAVDLPK	G
1								91935	1	1	500.2827	1497.8263	3	1497.8282	-0.002	0	12.86	0.94	K	AEGPDVAVDLPK	G
1								91936	1	1	500.2828	1497.8266	3	1497.8282	-0.0017	0	45.8	0.00049	K	AEGPDVAVDLPK	G
1								91937	1	1	749.9206	1497.8266	2	1497.8282	-0.0016	0	58.16	2.80E-05	K	AEGPDVAVDLPK	G
1								91938	1	1	749.9206	1497.8266	2	1497.8282	-0.0016	0	21.06	0.15	K	AEGPDVAVDLPK	G
1								91939	1	1	749.9215	1497.8284	2	1497.8282	0.0002	0	63.56	7.80E-06	K	AEGPDVAVDLPK	G
1								92051	2	1	500.6422	1498.9048	3	1498.9085	-0.0037	1	4	3.1	K	VPDVDIKGPK	V
1								92052	3	1	500.6425	1498.9057	3	1498.9085	-0.0028	1	3.29	3.5	K	VPDVDIKGPK	V
1								92118	1	1	750.9093	1499.804	2	1499.8075	-0.0035	0	28.39	0.022	K	GEGPDVDVSLPK	A
1								92119	1	1	500.9423	1499.8051	3	1499.8075	-0.0025	0	35.09	0.0048	K	GEGPDVDVSLPK	A
1								92120	7	1	500.9423	1499.8051	3	1499.8075	-0.0025	0	1.41	11	K	GEGPDVDVSLPK	A
1								92121	1	1	750.9099	1499.8052	2	1499.8075	-0.0023	0	70.11	1.40E-06	K	GEGPDVDVSLPK	A
1								92122	1	1	500.9424	1499.8054	3	1499.8075	-0.0022	0	12.35	0.84	K	GEGPDVDVSLPK	A
1								92123	3	1	500.9424	1499.8054	3	1499.8075	-0.0022	0	1.75	9.7	K	GEGPDVDVSLPK	A
1								92124	1	1	750.91	1499.8054	2	1499.8075	-0.0021	0	70.97	1.10E-06	K	GEGPDVDVSLPK	A
1								92125	1	1	750.91	1499.8054	2	1499.8075	-0.0021	0	34.44	0.0051	K	GEGPDVDVSLPK	A
1								92126	1	1	500.9426	1499.806	3	1499.8075	-0.0016	0	9.81	1.6	K	GEGPDVDVSLPK	A
1								92130	1	1	500.9428	1499.8066	3	1499.8075	-0.001	0	5.54	3.9	K	GEGPDVDVSLPK	A
1								92132	1	1	750.9112	1499.8078	2	1499.8075	0.0003	0	41.52	0.00097	K	GEGPDVDVSLPK	A
1								92133	1	1	750.9114	1499.8082	2	1499.8075	0.0007	0	41.56	0.00092	K	GEGPDVDVSLPK	A
1								93794	1	1	757.8992	1513.7838	2	1513.7868	-0.0029	0	36.26	0.003	K	GPEVDIEGPEGK	L
1								93842	7	1	505.6042	1513.7908	3	1513.7868	0.004	0	0.28	15	K	GPEVDIEGPEGK	L
1								93866	1	1	505.6141	1513.8205	3	1513.8232	-0.0027	0	25.99	0.05	K	GEGPDVDVTLPK	A
1								93867	1	1	505.6141	1513.8205	3	1513.8232	-0.0027	0	4.16	7.6	K	GEGPDVDVTLPK	A
1								93869	1	1	757.9177	1513.8208	2	1513.8232	-0.0023	0	48.56	0.00024	K	GEGPDVDVTLPK	A
1								93870	1	1	757.918	1513.8214	2	1513.8232	-0.0017	0	44.74	0.00064	K	GEGPDVDVTLPK	A
1								93871	1	1	757.918	1513.8214	2	1513.8232	-0.0017	0	39.91	0.0019	K	GEGPDVDVTLPK	A
1								93872	1	1	757.9181	1513.8216	2	1513.8232	-0.0015	0	58.55	2.60E-05	K	GEGPDVDVTLPK	A
1								93873	1	1	757.9182	1513.8218	2	1513.8232	-0.0013	0	61.14	1.40E-05	K	GEGPDVDVTLPK	A
1								93874	1	1	757.9184	1513.8222	2	1513.8232	-0.0009	0	26.03	0.045	K	GEGPDVDVTLPK	A
1								93973	1	1	758.4461	1514.8776	2	1514.8799	-0.0023	0	49.66	0.00013	K	ISIPDVDLDLK	G
1								93974	1	1	505.9665	1514.8777	3	1514.8799	-0.0023	0	17.5	0.21	K	ISIPDVDLDLK	G
1								93976	1	1	758.4463	1514.878	2	1514.8799	-0.0019	0	97.82	2.20E-09	K	ISIPDVDLDLK	G
1								93977	1	1	758.4469	1514.8792	2	1514.8799	-0.0007	0	32.92	0.0062	K	ISIPDVDLDLK	G
1								93992	2	1	505.9746	1514.902	3	1514.9034	-0.0014	0	0.91	12	K	KPDIDITGPK	V
1								94241	3	1	506.9513	1517.8321	3	1517.8367	-0.0046	0	1.43	13	K	VSMPDVDLNLK	G
1								94243	2	1	506.9518	1517.8336	3	1517.8367	-0.0031	0	7.44	3.4	K	VSMPDVDLNLK	G
1								94357	1	1	760.3718	1518.729	2	1518.7237	0.0054	0	0.16	5.3	K	MPDMHVNMPK	I	2 Oxidation (M)	0.0002000200.0
1								94993	1	1	764.4152	1526.8158	2	1526.8184	-0.0026	0	46.26	0.00032	K	GEGPDVDVNLPK	A
1								94994	1	1	509.9459	1526.8159	3	1526.8184	-0.0025	0	52.15	8.20E-05	K	GEGPDVDVNLPK	A
1								94995	1	1	764.4153	1526.816	2	1526.8184	-0.0024	0	79.19	1.60E-07	K	GEGPDVDVNLPK	A
1								94996	1	1	764.4153	1526.816	2	1526.8184	-0.0024	0	90.01	1.30E-08	K	GEGPDVDVNLPK	A
1								94997	1	1	509.946	1526.8162	3	1526.8184	-0.0022	0	47.3	0.00024	K	GEGPDVDVNLPK	A
1								94998	1	1	509.946	1526.8162	3	1526.8184	-0.0022	0	52.11	8.00E-05	K	GEGPDVDVNLPK	A
1								94999	1	1	509.946	1526.8162	3	1526.8184	-0.0022	0	45.46	0.00037	K	GEGPDVDVNLPK	A
1								95002	1	1	764.4156	1526.8166	2	1526.8184	-0.0018	0	62.45	7.20E-06	K	GEGPDVDVNLPK	A
1								95005	1	1	764.4163	1526.818	2	1526.8184	-0.0004	0	65.07	3.80E-06	K	GEGPDVDVNLPK	A
1								95006	1	1	764.4164	1526.8182	2	1526.8184	-0.0002	0	41.67	0.00091	K	GEGPDVDVNLPK	A
1								95007	1	1	764.4165	1526.8184	2	1526.8184	0	0	5.44	3.8	K	GEGPDVDVNLPK	A
1								95008	1	1	764.4166	1526.8186	2	1526.8184	0.0002	0	54.03	5.30E-05	K	GEGPDVDVNLPK	A
1								95011	1	1	764.417	1526.8194	2	1526.8184	0.001	0	37.87	0.0022	K	GEGPDVDVNLPK	A
1								95012	7	1	509.9478	1526.8216	3	1526.8184	0.0032	0	0.92	11	K	GEGPDVDVNLPK	A
1								95014	2	1	509.9685	1526.8837	3	1526.8912	-0.0075	0	4.64	4.7	K	LPTGQISGPEIK	G
1								95016	1	1	509.9704	1526.8894	3	1526.8912	-0.0018	0	6.29	2.7	K	LPTGQISGPEIK	G
1								95017	1	1	509.9705	1526.8897	3	1526.8912	-0.0015	0	9.72	1.2	K	LPTGQISGPEIK	G
1								95018	1	1	509.9709	1526.8909	3	1526.8912	-0.0003	0	15.04	0.32	K	LPTGQISGPEIK	G
1								95019	2	1	509.971	1526.8912	3	1526.8912	0	0	5.69	2.8	K	LPTGQISGPEIK	G
1								95020	1	1	764.4547	1526.8948	2	1526.8912	0.0037	0	56.05	2.70E-05	K	LPTGQISGPEIK	G
1								95062	1	1	764.9258	1527.837	2	1527.8388	-0.0018	0	34.36	0.006	K	GEGPEVDVTLPK	A
1								95063	1	1	764.9259	1527.8372	2	1527.8388	-0.0016	0	64.89	5.30E-06	K	GEGPEVDVTLPK	A
1								95064	1	1	764.9261	1527.8376	2	1527.8388	-0.0012	0	78.3	2.40E-07	K	GEGPEVDVTLPK	A
1								95068	1	1	764.9288	1527.843	2	1527.8388	0.0042	0	35.38	0.0047	K	GEGPEVDVTLPK	A
1								95356	1	1	766.4398	1530.865	2	1530.8683	-0.0033	0	9.46	1.8	K	ISMPDVNLNLK	G
1								95450	1	1	766.9316	1531.8486	2	1531.8523	-0.0037	0	3.65	5.7	K	VSMPDVELNLK	S
1								95452	1	1	766.9318	1531.849	2	1531.8523	-0.0033	0	41.39	0.00099	K	VSMPDVELNLK	S
1								95454	1	1	511.6239	1531.8499	3	1531.8523	-0.0025	0	29.98	0.014	K	ISMPDVDLNLK	G
1								95457	1	1	766.9326	1531.8506	2	1531.8523	-0.0017	0	54.6	4.80E-05	K	VSMPDVELNLK	S
1								95458	1	1	766.9331	1531.8516	2	1531.8523	-0.0007	0	78.55	1.90E-07	K	ISMPDVDLNLK	G
1								95460	1	1	766.9335	1531.8524	2	1531.8523	0.0001	0	49.89	0.00014	K	ISMPDVDLNLK	G
1								95506	2	1	511.65	1531.9282	3	1531.9243	0.0038	2	1.5	7.4	K	TKKTMFGK	M	Oxidation (M)	0.00002000.0
1								95578	1	1	767.4249	1532.8352	2	1532.8364	-0.0011	0	32.35	0.0097	K	MSLPDVDLDLK	G
1								95629	6	1	512.2835	1533.8287	3	1533.8316	-0.0029	0	0.73	13	K	VSMPDVDLNLK	G	Oxidation (M)	0.00200000000.0
1								95630	1	1	512.2835	1533.8287	3	1533.8316	-0.0029	0	7.44	2.8	K	VSMPDVDLNLK	G	Oxidation (M)	0.00200000000.0
1								95632	1	1	767.9223	1533.83	2	1533.8316	-0.0016	0	47.06	0.0003	K	VSMPDVDLNLK	G	Oxidation (M)	0.00200000000.0
1								95633	1	1	767.9224	1533.8302	2	1533.8316	-0.0014	0	50.3	0.00014	K	VSMPDVDLNLK	G	Oxidation (M)	0.00200000000.0
1								95635	2	1	512.2861	1533.8365	3	1533.8316	0.0049	0	7.99	3.1	K	VSMPDVDLNLK	G	Oxidation (M)	0.00200000000.0
1								96276	5	1	514.6168	1540.8286	3	1540.8341	-0.0055	0	4.09	6.7	K	GEGPEVDVNLPK	A
1								96279	1	1	771.423	1540.8314	2	1540.8341	-0.0026	0	41.06	0.0013	K	GEGPEVDVNLPK	A
1								96280	1	1	771.4231	1540.8316	2	1540.8341	-0.0024	0	63.53	7.50E-06	K	GEGPEVDVNLPK	A
1								96281	1	1	514.6179	1540.8319	3	1540.8341	-0.0022	0	72.99	8.00E-07	K	GEGPEVDVNLPK	A
1								96282	1	1	514.6179	1540.8319	3	1540.8341	-0.0022	0	54.11	6.20E-05	K	GEGPEVDVNLPK	A
1								96283	1	1	514.6179	1540.8319	3	1540.8341	-0.0022	0	24.84	0.052	K	GEGPEVDVNLPK	A
1								96284	1	1	514.618	1540.8322	3	1540.8341	-0.0019	0	7.42	2.9	K	GEGPEVDVNLPK	A
1								96285	1	1	771.4235	1540.8324	2	1540.8341	-0.0016	0	92.91	8.10E-09	K	GEGPEVDVNLPK	A
1								96286	1	1	771.4235	1540.8324	2	1540.8341	-0.0016	0	96.57	3.50E-09	K	GEGPEVDVNLPK	A
1								96287	1	1	514.6181	1540.8325	3	1540.8341	-0.0016	0	59.05	2.00E-05	K	GEGPEVDVNLPK	A
1								96290	1	1	771.4237	1540.8328	2	1540.8341	-0.0012	0	56.33	3.20E-05	K	GEGPEVDVNLPK	A
1								96291	1	1	771.4238	1540.833	2	1540.8341	-0.001	0	28.17	0.021	K	GEGPEVDVNLPK	A
1								96293	1	1	771.4244	1540.8342	2	1540.8341	0.0002	0	61.04	1.20E-05	K	GEGPEVDVNLPK	A
1								96704	4	1	516.2948	1545.8626	3	1545.868	-0.0054	0	3.4	6.3	K	ISMPDIDLNLK	G
1								96705	6	1	516.2952	1545.8638	3	1545.868	-0.0042	0	1.63	9.1	K	ISMPDIDLNLK	G
1								96709	2	1	516.2957	1545.8653	3	1545.868	-0.0027	0	4.44	6.5	K	ISMPDIDLNLK	G
1								96710	1	1	773.94	1545.8654	2	1545.868	-0.0025	0	25.59	0.051	K	ISMPEVDLNLK	G
1								96711	3	1	516.2958	1545.8656	3	1545.868	-0.0024	0	9.22	2.2	K	ISMPEVDLNLK	G
1								96712	2	1	516.2958	1545.8656	3	1545.868	-0.0024	0	10.53	1.6	K	ISMPEVDLNLK	G
1								96713	1	1	516.2958	1545.8656	3	1545.868	-0.0024	0	18.3	0.27	K	ISMPDIDLNLK	G
1								96714	1	1	516.2958	1545.8656	3	1545.868	-0.0024	0	17.28	0.34	K	ISMPDIDLNLK	G
1								96715	1	1	773.9402	1545.8658	2	1545.868	-0.0021	0	67.2	3.30E-06	K	ISMPDIDLNLK	G
1								96716	1	1	773.9402	1545.8658	2	1545.868	-0.0021	0	32.81	0.0091	K	ISMPDIDLNLK	G
1								96717	1	1	516.2959	1545.8659	3	1545.868	-0.0021	0	34.19	0.0066	K	ISMPDIDLNLK	G
1								96718	1	1	516.296	1545.8662	3	1545.868	-0.0018	0	40.23	0.0017	K	ISMPDIDLNLK	G
1								96719	3	1	516.296	1545.8662	3	1545.868	-0.0018	0	9.91	1.8	K	ISMPDIDLNLK	G
1								96720	5	1	516.296	1545.8662	3	1545.868	-0.0018	0	3.39	8.1	K	ISMPEVDLNLK	G
1								96721	1	1	516.296	1545.8662	3	1545.868	-0.0018	0	4.78	5.9	K	ISMPDIDLNLK	G
1								96722	8	1	516.296	1545.8662	3	1545.868	-0.0018	0	3.74	7.5	K	ISMPEVDLNLK	G
1								96723	1	1	773.9404	1545.8662	2	1545.868	-0.0017	0	67.3	3.30E-06	K	ISMPDIDLNLK	G
1								96724	1	1	773.9404	1545.8662	2	1545.868	-0.0017	0	51.9	0.00011	K	ISMPDIDLNLK	G
1								96725	1	1	773.9406	1545.8666	2	1545.868	-0.0013	0	66.85	3.60E-06	K	ISMPDIDLNLK	G
1								96726	1	1	773.9408	1545.867	2	1545.868	-0.0009	0	89.21	2.10E-08	K	ISMPEVDLNLK	G
1								96727	1	1	773.9408	1545.867	2	1545.868	-0.0009	0	78.87	2.20E-07	K	ISMPDIDLNLK	G
1								96728	1	1	773.9409	1545.8672	2	1545.868	-0.0007	0	37.29	0.0034	K	ISMPDIDLNLK	G
1								96735	1	1	516.3088	1545.9046	3	1545.9092	-0.0046	1	29.99	0.017	K	VKGDADVSVPK	L
1								96737	1	1	773.9623	1545.91	2	1545.9092	0.0009	1	19.31	0.12	K	VKGDADVSVPK	L
1								96738	1	1	773.9625	1545.9104	2	1545.9092	0.0013	1	31.3	0.0075	K	LKGDVDVSGPK	L
1								96793	1	1	516.6091	1546.8055	3	1546.7992	0.0063	1	4.55	3.9	K	MPEMHFRAPK	M	Oxidation (M)	0.2000000000.0
1								96866	1	1	774.9293	1547.844	2	1547.8473	-0.0032	0	66.89	3.50E-06	K	ISMPDVDLNLK	G	Oxidation (M)	0.00200000000.0
1								96867	1	1	516.9554	1547.8444	3	1547.8473	-0.0029	0	16.3	0.4	K	VSMPDVELNLK	S	Oxidation (M)	0.00200000000.0
1								96868	1	1	516.9554	1547.8444	3	1547.8473	-0.0029	0	19.57	0.19	K	ISMPDVDLNLK	G	Oxidation (M)	0.00200000000.0
1								96869	1	1	516.9554	1547.8444	3	1547.8473	-0.0029	0	20.34	0.16	K	ISMPDVDLNLK	G	Oxidation (M)	0.00200000000.0
1								96870	1	1	774.9297	1547.8448	2	1547.8473	-0.0024	0	80.08	1.70E-07	K	ISMPDVDLNLK	G	Oxidation (M)	0.00200000000.0
1								96872	1	1	774.9299	1547.8452	2	1547.8473	-0.002	0	48.16	0.00026	K	ISMPDVDLNLK	G	Oxidation (M)	0.00200000000.0
1								96873	1	1	774.93	1547.8454	2	1547.8473	-0.0018	0	64.22	6.40E-06	K	VSMPDVELNLK	S	Oxidation (M)	0.00200000000.0
1								96874	1	1	774.9301	1547.8456	2	1547.8473	-0.0016	0	56.34	3.90E-05	K	VSMPDVELNLK	S	Oxidation (M)	0.00200000000.0
1								96876	1	1	774.931	1547.8474	2	1547.8473	0.0002	0	11.07	1.6	K	ISMPDVDLNLK	G	Oxidation (M)	0.00200000000.0
1								96937	2	1	517.2824	1548.8254	3	1548.8313	-0.0059	0	7.26	2.2	K	MSLPDVDLDLK	G	Oxidation (M)	0.20000000000.0
1								96942	6	1	517.2829	1548.8269	3	1548.8313	-0.0044	0	2.65	6.1	K	MSLPDVDLDLK	G	Oxidation (M)	0.20000000000.0
1								96945	1	1	517.2831	1548.8275	3	1548.8313	-0.0038	0	9.68	1.3	K	MSLPDVDLDLK	G	Oxidation (M)	0.20000000000.0
1								96950	3	1	517.2835	1548.8287	3	1548.8313	-0.0026	0	3.57	5.5	K	MSLPDVDLDLK	G	Oxidation (M)	0.20000000000.0
1								96951	1	1	517.2835	1548.8287	3	1548.8313	-0.0026	0	27.96	0.02	K	MSLPDVDLDLK	G	Oxidation (M)	0.20000000000.0
1								96952	1	1	775.4217	1548.8288	2	1548.8313	-0.0024	0	57.44	2.30E-05	K	MSLPDVDLDLK	G	Oxidation (M)	0.20000000000.0
1								96953	1	1	775.4225	1548.8304	2	1548.8313	-0.0008	0	38.03	0.0021	K	MSLPDVDLDLK	G	Oxidation (M)	0.20000000000.0
1								97623	1	1	778.4307	1554.8468	2	1554.8497	-0.0029	0	35.82	0.0041	K	AEGPEVDVNLPK	A
1								97628	1	1	778.4312	1554.8478	2	1554.8497	-0.0019	0	73.48	7.00E-07	K	AEGPEVDVNLPK	A
1								97629	1	1	519.2899	1554.8479	3	1554.8497	-0.0018	0	54.4	5.60E-05	K	AEGPEVDVNLPK	A
1								97630	1	1	519.2899	1554.8479	3	1554.8497	-0.0018	0	50.88	0.00013	K	AEGPEVDVNLPK	A
1								97633	1	1	519.29	1554.8482	3	1554.8497	-0.0015	0	46.28	0.00035	K	AEGPEVDVNLPK	A
1								97634	1	1	778.4314	1554.8482	2	1554.8497	-0.0015	0	74.89	5.00E-07	K	AEGPEVDVNLPK	A
1								97635	1	1	778.4315	1554.8484	2	1554.8497	-0.0013	0	55.32	4.60E-05	K	AEGPEVDVNLPK	A
1								97636	1	1	778.4315	1554.8484	2	1554.8497	-0.0013	0	45.87	0.00041	K	AEGPEVDVNLPK	A
1								97637	1	1	778.4317	1554.8488	2	1554.8497	-0.0009	0	55.5	4.20E-05	K	AEGPEVDVNLPK	A
1								97638	2	1	519.2941	1554.8605	3	1554.8627	-0.0023	1	8.49	2.3	K	FKMPDMNIK	A
1								97639	1	1	519.2957	1554.8653	3	1554.8683	-0.0031	0	38.68	0.0025	K	ISMPDVDLHLK	G
1								97640	1	1	519.2957	1554.8653	3	1554.8627	0.0025	1	8.6	2.6	K	FKMPDMNIK	A
1								97641	1	1	778.4401	1554.8656	2	1554.8683	-0.0027	0	12.65	1.2	K	ISMPDVDLHLK	G
1								97642	3	1	519.296	1554.8662	3	1554.8627	0.0034	1	4.84	7	K	FKMPDMNIK	A
1								97643	1	1	519.2972	1554.8698	3	1554.8627	0.007	1	20.72	0.16	K	FKMPDMNIK	A
1								97975	1	1	520.9808	1559.9206	3	1559.9248	-0.0043	1	33.48	0.0087	K	IKGDVDVSAPK	L
1								97976	1	1	520.9808	1559.9206	3	1559.9249	-0.0043	1	22.3	0.11	K	IKGDVDVTGPK	V
1								97977	1	1	780.9713	1559.928	2	1559.9248	0.0032	1	24.65	0.056	K	IKGDVDVSAPK	L
1								98151	1	1	781.9369	1561.8592	2	1561.8629	-0.0037	0	33.92	0.0068	K	ISMPEVDLNLK	G	Oxidation (M)	0.00200000000.0
1								98153	1	1	781.9371	1561.8596	2	1561.8629	-0.0033	0	23.91	0.069	K	ISMPDIDLNLK	G	Oxidation (M)	0.00200000000.0
1								98156	3	1	521.6273	1561.8601	3	1561.8629	-0.0028	0	2.34	9.9	K	ISMPEVDLNLK	G	Oxidation (M)	0.00200000000.0
1								98157	1	1	521.6274	1561.8604	3	1561.8629	-0.0025	0	32.39	0.01	K	ISMPDIDLNLK	G	Oxidation (M)	0.00200000000.0
1								98160	8	1	521.6274	1561.8604	3	1561.8629	-0.0025	0	1.65	12	K	ISMPDIDLNLK	G	Oxidation (M)	0.00200000000.0
1								98162	1	1	781.9375	1561.8604	2	1561.8629	-0.0025	0	45.94	0.00044	K	ISMPDIDLNLK	G	Oxidation (M)	0.00200000000.0
1								98163	1	1	781.9376	1561.8606	2	1561.8629	-0.0023	0	51.37	0.00012	K	ISMPEVDLNLK	G	Oxidation (M)	0.00200000000.0
1								98164	1	1	781.9376	1561.8606	2	1561.8629	-0.0023	0	44.32	0.00063	K	ISMPEVDLNLK	G	Oxidation (M)	0.00200000000.0
1								98165	1	1	521.6275	1561.8607	3	1561.8629	-0.0022	0	41.17	0.0013	K	ISMPDIDLNLK	G	Oxidation (M)	0.00200000000.0
1								98166	1	1	521.6275	1561.8607	3	1561.8629	-0.0022	0	4.95	5.5	K	ISMPDIDLNLK	G	Oxidation (M)	0.00200000000.0
1								98168	1	1	781.9377	1561.8608	2	1561.8629	-0.0021	0	38.26	0.0025	K	ISMPDIDLNLK	G	Oxidation (M)	0.00200000000.0
1								98169	1	1	521.6276	1561.861	3	1561.8629	-0.0019	0	38.98	0.0021	K	ISMPDIDLNLK	G	Oxidation (M)	0.00200000000.0
1								98170	1	1	521.6276	1561.861	3	1561.8629	-0.0019	0	43.38	0.00076	K	ISMPDIDLNLK	G	Oxidation (M)	0.00200000000.0
1								98180	1	1	781.938	1561.8614	2	1561.8629	-0.0015	0	42.82	0.00089	K	ISMPDIDLNLK	G	Oxidation (M)	0.00200000000.0
1								98181	1	1	781.9382	1561.8618	2	1561.8629	-0.0011	0	42.94	0.00082	K	ISMPDIDLNLK	G	Oxidation (M)	0.00200000000.0
1								98182	1	1	521.6279	1561.8619	3	1561.8629	-0.001	0	28.37	0.023	K	ISMPDIDLNLK	G	Oxidation (M)	0.00200000000.0
1								98183	1	1	521.6279	1561.8619	3	1561.8629	-0.001	0	7.15	3.1	K	ISMPEVDLNLK	G	Oxidation (M)	0.00200000000.0
1								98185	1	1	781.9383	1561.862	2	1561.8629	-0.0009	0	9.23	2.2	K	ISMPDIDLNLK	G	Oxidation (M)	0.00200000000.0
1								98600	2	1	522.9521	1565.8345	3	1565.8367	-0.0022	0	8.16	2.3	K	ISMPDVDFNLK	G
1								98602	1	1	783.925	1565.8354	2	1565.8367	-0.0013	0	31.5	0.011	K	ISMPDVDFNLK	G
1								98603	1	1	783.9252	1565.8358	2	1565.8367	-0.0009	0	58.17	2.10E-05	K	ISMPDVDFNLK	G
1								99476	4	1	524.6262	1570.8568	3	1570.8633	-0.0065	0	4.68	5.2	K	ISMPDVDLHLK	G	Oxidation (M)	0.00200000000.0
1								99477	1	1	524.6265	1570.8577	3	1570.8633	-0.0056	0	11.46	1	K	ISMPDVDLHLK	G	Oxidation (M)	0.00200000000.0
1								99478	1	1	524.6266	1570.858	3	1570.8633	-0.0053	0	11.83	0.94	K	ISMPDVDLHLK	G	Oxidation (M)	0.00200000000.0
1								99479	1	1	524.6268	1570.8586	3	1570.8633	-0.0047	0	16.17	0.35	K	ISMPDVDLHLK	G	Oxidation (M)	0.00200000000.0
1								99482	1	1	524.627	1570.8592	3	1570.8633	-0.0041	0	19.28	0.17	K	ISMPDVDLHLK	G	Oxidation (M)	0.00200000000.0
1								99483	1	1	524.627	1570.8592	3	1570.8633	-0.0041	0	3.56	6.2	K	ISMPDVDLHLK	G	Oxidation (M)	0.00200000000.0
1								99486	1	1	524.6272	1570.8598	3	1570.8633	-0.0035	0	9.69	1.7	K	ISMPDVDLHLK	G	Oxidation (M)	0.00200000000.0
1								99487	1	1	524.6273	1570.8601	3	1570.8633	-0.0032	0	9.63	1.7	K	ISMPDVDLHLK	G	Oxidation (M)	0.00200000000.0
1								99489	5	1	524.6273	1570.8601	3	1570.8633	-0.0032	0	1.39	11	K	ISMPDVDLHLK	G	Oxidation (M)	0.00200000000.0
1								99490	1	1	524.6273	1570.8601	3	1570.8633	-0.0032	0	6.49	3.4	K	ISMPDVDLHLK	G	Oxidation (M)	0.00200000000.0
1								99492	1	1	524.6275	1570.8607	3	1570.8633	-0.0026	0	15.06	0.53	K	ISMPDVDLHLK	G	Oxidation (M)	0.00200000000.0
1								99494	1	1	524.6276	1570.861	3	1570.8633	-0.0023	0	6.22	4	K	ISMPDVDLHLK	G	Oxidation (M)	0.00200000000.0
1								99495	6	1	524.6277	1570.8613	3	1570.8633	-0.002	0	0.8	14	K	ISMPDVDLHLK	G	Oxidation (M)	0.00200000000.0
1								99496	1	1	524.628	1570.8622	3	1570.8633	-0.0011	0	1.96	11	K	ISMPDVDLHLK	G	Oxidation (M)	0.00200000000.0
1								99497	1	1	786.4386	1570.8626	2	1570.8633	-0.0006	0	18.38	0.25	K	ISMPDVDLHLK	G	Oxidation (M)	0.00200000000.0
1								99499	1	1	524.6285	1570.8637	3	1570.8633	0.0004	0	6.49	4.4	K	ISMPDVDLHLK	G	Oxidation (M)	0.00200000000.0
1								99713	1	1	525.6279	1573.8619	3	1573.8573	0.0045	1	2.69	9.7	K	FKMPEMSIK	A	2 Oxidation (M)	0.002002000.0
1								99751	2	1	525.6512	1573.9318	3	1573.938	-0.0062	1	0.7	9.2	K	FKIPEMHLK	A
1								99753	2	1	525.6514	1573.9324	3	1573.938	-0.0056	1	1.4	7.9	K	FKIPEMHLK	A
1								100172	1	1	527.2775	1578.8107	3	1578.8133	-0.0027	0	50.87	0.00013	K	GEGPEFDVNLSK	A
1								100173	1	1	527.2776	1578.811	3	1578.8133	-0.0024	0	33.37	0.0069	K	GEGPEFDVNLSK	A
1								100174	1	1	790.413	1578.8114	2	1578.8133	-0.0019	0	84.66	5.00E-08	K	GEGPEFDVNLSK	A
1								100177	1	1	790.4136	1578.8126	2	1578.8133	-0.0007	0	68.82	1.90E-06	K	GEGPEFDVNLSK	A
1								100178	1	1	790.4137	1578.8128	2	1578.8133	-0.0005	0	55.13	4.50E-05	K	GEGPEFDVNLSK	A
1								100263	1	1	527.624	1579.8502	3	1579.8523	-0.0022	0	37.6	0.0028	K	ISMPDIDFNLK	G
1								100264	1	1	527.624	1579.8502	3	1579.8523	-0.0022	0	21.1	0.12	K	ISMPDFDLNLK	G
1								100265	1	1	527.624	1579.8502	3	1579.8523	-0.0022	0	19.13	0.19	K	ISMPDIDFNLK	G
1								100267	1	1	527.6241	1579.8505	3	1579.8523	-0.0019	0	3.13	7.7	K	ISMPDFDLNLK	G
1								100268	1	1	527.6241	1579.8505	3	1579.8523	-0.0019	0	19.33	0.18	K	ISMPDFDLNLK	G
1								100269	1	1	790.9332	1579.8518	2	1579.8523	-0.0005	0	47.59	0.00029	K	ISMPDFDLNLK	G
1								100270	1	1	790.9332	1579.8518	2	1579.8523	-0.0005	0	25.94	0.042	K	ISMPDIDFNLK	G
1								100272	1	1	527.6247	1579.8523	3	1579.8523	-0.0001	0	23.91	0.064	K	ISMPDIDFNLK	G
1								100419	3	1	528.283	1581.8272	3	1581.8316	-0.0044	0	2.13	9.1	K	ISMPDVDFNLK	G	Oxidation (M)	0.00200000000.0
1								100421	1	1	528.2836	1581.829	3	1581.8316	-0.0026	0	24.02	0.061	K	ISMPDVDFNLK	G	Oxidation (M)	0.00200000000.0
1								100422	1	1	528.2836	1581.829	3	1581.8316	-0.0026	0	23.15	0.075	K	ISMPDVDFNLK	G	Oxidation (M)	0.00200000000.0
1								100424	1	1	528.2838	1581.8296	3	1581.8316	-0.002	0	8.44	2.2	K	ISMPDVDFNLK	G	Oxidation (M)	0.00200000000.0
1								100425	1	1	791.9221	1581.8296	2	1581.8316	-0.002	0	47.35	0.00028	K	ISMPDVDFNLK	G	Oxidation (M)	0.00200000000.0
1								100426	1	1	791.9222	1581.8298	2	1581.8316	-0.0018	0	59.89	1.60E-05	K	ISMPDVDFNLK	G	Oxidation (M)	0.00200000000.0
1								100427	1	1	791.9225	1581.8304	2	1581.8316	-0.0012	0	59.87	1.60E-05	K	ISMPDVDFNLK	G	Oxidation (M)	0.00200000000.0
1								100927	1	1	530.3115	1587.9127	3	1587.9198	-0.0071	1	10.21	1.5	K	AKGEVDVDVPK	L
1								100944	1	1	530.3239	1587.9499	3	1587.9561	-0.0063	1	15.88	0.29	K	VKGDVDVSLPK	L
1								100945	3	1	530.3239	1587.9499	3	1587.9561	-0.0063	1	6.32	2.6	K	VKGDVDVSLPK	L
1								100946	1	1	530.324	1587.9502	3	1587.9561	-0.006	1	22.36	0.06	K	VKGDVDVSLPK	L
1								100947	1	1	530.3241	1587.9505	3	1587.9561	-0.0057	1	22.37	0.062	K	VKGDVDVSLPK	L
1								100948	1	1	530.3242	1587.9508	3	1587.9561	-0.0054	1	43.43	0.00049	K	VKGDVDVSLPK	L
1								100949	1	1	530.3242	1587.9508	3	1587.9561	-0.0054	1	6.92	2.2	K	VKGDVDVSLPK	L
1								100950	1	1	530.3243	1587.9511	3	1587.9561	-0.0051	1	42.13	0.00066	K	VKGDVDVSLPK	L
1								100951	1	1	530.3243	1587.9511	3	1587.9561	-0.0051	1	14.85	0.36	K	VKGDVDVSLPK	L
1								100952	1	1	530.3244	1587.9514	3	1587.9561	-0.0048	1	5.58	3.1	K	VKGDVDVSLPK	L
1								100953	1	1	530.3246	1587.952	3	1587.9561	-0.0042	1	6.43	2.3	K	VKGDVDVSLPK	L
1								100954	8	1	530.3246	1587.952	3	1587.9561	-0.0042	1	0.44	9.1	K	VKGDVDVSLPK	L
1								100955	1	1	530.3247	1587.9523	3	1587.9561	-0.0039	1	54.14	3.70E-05	K	VKGDVDVSLPK	L
1								100956	1	1	530.3247	1587.9523	3	1587.9561	-0.0039	1	19.94	0.098	K	VKGDVDVSLPK	L
1								100957	1	1	794.9839	1587.9532	2	1587.9561	-0.0029	1	53.52	4.40E-05	K	VKGDVDVSLPK	L
1								100958	1	1	794.9839	1587.9532	2	1587.9561	-0.0029	1	21.99	0.062	K	VKGDVDVSLPK	L
1								100959	1	1	530.3251	1587.9535	3	1587.9561	-0.0027	1	11.08	0.77	K	VKGDVDVSLPK	L
1								100960	1	1	530.3253	1587.9541	3	1587.9561	-0.0021	1	10.58	0.89	K	VKGDVDVSLPK	L
1								100961	1	1	530.3256	1587.955	3	1587.9561	-0.0012	1	18.84	0.12	K	VKGDVDVSLPK	L
1								100962	1	1	794.9849	1587.9552	2	1587.9561	-0.0009	1	30.66	0.0071	K	VKGDVDVSLPK	L
1								100963	1	1	794.9849	1587.9552	2	1587.9561	-0.0009	1	23.44	0.037	K	VKGDVDVSLPK	L
1								100964	1	1	530.3258	1587.9556	3	1587.9561	-0.0006	1	16.06	0.21	K	VKGDVDVSLPK	L
1								100965	2	1	530.3262	1587.9568	3	1587.9561	0.0006	1	5.96	1.9	K	VKGDVDVSLPK	L
1								100966	1	1	530.3263	1587.9571	3	1587.9561	0.0009	1	8.68	1	K	VKGDVDVSLPK	L
1								100967	1	1	794.9866	1587.9586	2	1587.9561	0.0025	1	16.99	0.15	K	VKGDVDVSLPK	L
1								100979	1	1	795.4048	1588.795	2	1588.801	-0.006	0	10.58	0.61	K	GEGPEVDMNLPK	A	Oxidation (M)	0.000000020000.0
1								100988	8	1	530.6065	1588.7977	3	1588.801	-0.0034	0	1.72	5	K	GEGPEVDMNLPK	A	Oxidation (M)	0.000000020000.0
1								100992	1	1	530.6068	1588.7986	3	1588.801	-0.0025	0	34.59	0.0029	K	GEGPEVDMNLPK	A	Oxidation (M)	0.000000020000.0
1								100994	1	1	795.4069	1588.7992	2	1588.801	-0.0018	0	63.04	4.40E-06	K	GEGPEVDMNLPK	A	Oxidation (M)	0.000000020000.0
1								100995	1	1	795.407	1588.7994	2	1588.801	-0.0016	0	53.07	4.30E-05	K	GEGPEVDMNLPK	A	Oxidation (M)	0.000000020000.0
1								100996	1	1	795.4072	1588.7998	2	1588.801	-0.0012	0	58.6	1.20E-05	K	GEGPEVDMNLPK	A	Oxidation (M)	0.000000020000.0
1								101121	8	1	530.9827	1589.9263	3	1589.9329	-0.0066	1	1.41	8.5	K	FKIPEMHLK	A	Oxidation (M)	0.000002000.0
1								101632	1	1	532.9556	1595.845	3	1595.8473	-0.0023	0	12.18	0.93	K	ISMPDFDLNLK	G	Oxidation (M)	0.00200000000.0
1								101633	1	1	798.9299	1595.8452	2	1595.8473	-0.002	0	71.28	1.10E-06	K	ISMPDFDLNLK	G	Oxidation (M)	0.00200000000.0
1								101634	1	1	798.9299	1595.8452	2	1595.8473	-0.002	0	57.2	2.90E-05	K	ISMPDIDFNLK	G	Oxidation (M)	0.00200000000.0
1								101635	1	1	532.9557	1595.8453	3	1595.8473	-0.002	0	9.48	1.7	K	ISMPDFDLNLK	G	Oxidation (M)	0.00200000000.0
1								101636	1	1	532.9557	1595.8453	3	1595.8473	-0.002	0	43.84	0.00063	K	ISMPDIDFNLK	G	Oxidation (M)	0.00200000000.0
1								101639	1	1	532.9558	1595.8456	3	1595.8473	-0.0017	0	25.05	0.047	K	ISMPDIDFNLK	G	Oxidation (M)	0.00200000000.0
1								101640	1	1	532.9558	1595.8456	3	1595.8473	-0.0017	0	16.38	0.35	K	ISMPDIDFNLK	G	Oxidation (M)	0.00200000000.0
1								101641	1	1	798.9301	1595.8456	2	1595.8473	-0.0016	0	60.01	1.50E-05	K	ISMPDFDLNLK	G	Oxidation (M)	0.00200000000.0
1								101642	1	1	798.9302	1595.8458	2	1595.8473	-0.0014	0	66.63	3.30E-06	K	ISMPDIDFNLK	G	Oxidation (M)	0.00200000000.0
1								101643	1	1	798.9302	1595.8458	2	1595.8473	-0.0014	0	35.12	0.0046	K	ISMPDFDLNLK	G	Oxidation (M)	0.00200000000.0
1								101644	1	1	798.9303	1595.846	2	1595.8473	-0.0012	0	84.66	5.10E-08	K	ISMPDIDFNLK	G	Oxidation (M)	0.00200000000.0
1								101645	1	1	798.9305	1595.8464	2	1595.8473	-0.0008	0	7.97	2.4	K	ISMPDIDFNLK	G	Oxidation (M)	0.00200000000.0
1								101648	1	1	798.9312	1595.8478	2	1595.8473	0.0006	0	25.33	0.043	K	ISMPDIDFNLK	G	Oxidation (M)	0.00200000000.0
1								102499	1	1	535.2958	1602.8656	3	1602.8683	-0.0028	0	55.94	4.20E-05	K	ISMPDFDLHLK	G
1								102500	1	1	535.296	1602.8662	3	1602.8683	-0.0022	0	20.25	0.15	K	ISMPDFDLHLK	G
1								102501	1	1	535.2962	1602.8668	3	1602.8683	-0.0016	0	33.57	0.0073	K	ISMPDFDLHLK	G
1								102670	5	1	535.947	1604.8192	3	1604.8146	0.0046	0	0.27	11	K	ISMPDVDLHMK	G	2 Oxidation (M)	0.00200000020.0
1								102919	1	1	536.3096	1605.907	3	1605.9126	-0.0056	1	19.7	0.17	K	VKGDMDVSVPK	V
1								102921	1	1	803.9628	1605.911	2	1605.9126	-0.0015	1	39.97	0.0016	K	VKGDMDVSVPK	V
1								103514	2	1	538.6356	1612.885	3	1612.8891	-0.0041	0	3.18	8.2	K	IPMPDFDLHLK	G
1								103515	1	1	538.6362	1612.8868	3	1612.8891	-0.0023	0	25.42	0.044	K	IPMPDFDLHLK	G
1								103516	1	1	538.6363	1612.8871	3	1612.8891	-0.002	0	21.11	0.12	K	IPMPDFDLHLK	G
1								103877	1	1	539.9568	1616.8486	3	1616.8501	-0.0016	0	15.43	0.4	K	GDVDVSVPEVEGK	L
1								103878	1	1	809.4317	1616.8488	2	1616.8501	-0.0013	0	38.59	0.0019	K	GDVDVSVPEVEGK	L
1								103881	1	1	539.9572	1616.8498	3	1616.8501	-0.0004	0	30.66	0.011	K	GDVDVSVPEVEGK	L
1								103882	1	1	809.4322	1616.8498	2	1616.8501	-0.0003	0	40.71	0.0011	K	GDVDVSVPEVEGK	L
1								103884	4	1	539.9578	1616.8516	3	1616.8501	0.0014	0	1.98	8.1	K	GDVDVSVPEVEGK	L
1								103995	1	1	540.6272	1618.8598	3	1618.8633	-0.0035	0	18.05	0.29	K	ISMPDFDLHLK	G	Oxidation (M)	0.00200000000.0
1								103996	6	1	540.6275	1618.8607	3	1618.8633	-0.0026	0	2.45	9.7	K	ISMPDFDLHLK	G	Oxidation (M)	0.00200000000.0
1								103999	1	1	540.6285	1618.8637	3	1618.8633	0.0004	0	3.39	8.2	K	ISMPDFDLHLK	G	Oxidation (M)	0.00200000000.0
1								104000	2	1	540.6288	1618.8646	3	1618.8633	0.0013	0	1.62	11	K	ISMPDFDLHLK	G	Oxidation (M)	0.00200000000.0
1								104091	2	1	540.9822	1619.9248	3	1619.9282	-0.0034	1	10.75	1.4	K	VKGDMDVSLPK	V
1								104093	1	1	810.97	1619.9254	2	1619.9282	-0.0028	1	15.45	0.48	K	MKGDVDVSLPK	V
1								104095	2	1	540.9834	1619.9284	3	1619.9282	0.0002	1	4.29	7.8	K	MKGDVDVSLPK	V
1								104182	1	1	811.4348	1620.855	2	1620.8563	-0.0012	0	82.76	8.20E-08	K	GGVTGSPEASISGSK	G
1								104312	1	1	541.6418	1621.9036	3	1621.9075	-0.0039	1	10.4	1.3	K	VKGDMDVSVPK	V	Oxidation (M)	0.00002000000.0
1								104553	3	1	814.9326	1627.8506	2	1627.858	-0.0074	1	4.37	4.3	K	FKMPDMHFK	A	Oxidation (M)	0.002000000.0
1								104555	1	1	543.6251	1627.8535	3	1627.858	-0.0045	1	4.66	4.6	K	FKMPDMHFK	A	Oxidation (M)	0.002000000.0
1								104682	5	1	543.968	1628.8822	3	1628.884	-0.0018	0	5.61	4.6	K	IPMPDFDLHLK	G	Oxidation (M)	0.00200000000.0
1								104686	1	1	815.45	1628.8854	2	1628.884	0.0015	0	13.59	0.76	K	IPMPDFDLHLK	G	Oxidation (M)	0.00200000000.0
1								104689	2	1	815.451	1628.8874	2	1628.884	0.0035	0	0.51	15	K	IPMPDFDLHLK	G	Oxidation (M)	0.00200000000.0
1								105222	3	1	545.6576	1633.951	3	1633.9438	0.0071	1	1.86	11	K	IKGDMDISVPK	L
1								106364	1	1	822.9226	1643.8306	2	1643.8311	-0.0004	0	36.44	0.0024	K	IEGEMQVPDVDIR	G
1								106368	1	1	822.9229	1643.8312	2	1643.8311	0.0002	0	47.9	0.00018	K	IEGEMQVPDVDIR	G
1								106369	1	1	822.9229	1643.8312	2	1643.8311	0.0002	0	48.12	0.00017	K	IEGEMQVPDVDIR	G
1								106370	1	1	822.923	1643.8314	2	1643.8311	0.0004	0	66.17	2.70E-06	K	IEGEMQVPDVDIR	G
1								106538	1	1	549.672	1645.9942	3	1645.998	-0.0038	1	2.85	5.8	K	LKTDVDVSLPK	V
1								106539	1	1	549.672	1645.9942	3	1645.998	-0.0038	1	8.61	1.5	K	LKTDVDVSLPK	V
1								106540	1	1	549.6723	1645.9951	3	1645.998	-0.0029	1	2.49	6	K	LKTDVDVSLPK	V
1								106816	3	1	550.6342	1648.8808	3	1648.8795	0.0013	1	0.57	13	K	MPDMHFKAPK	I	Oxidation (M)	0.0002000000.0
1								106819	1	1	550.6355	1648.8847	3	1648.8795	0.0052	1	2.07	11	K	MPDMHFKAPK	I	Oxidation (M)	0.0002000000.0
1								106820	3	1	550.6355	1648.8847	3	1648.8795	0.0052	1	3.76	7.3	K	MPDMHFKAPK	I	Oxidation (M)	0.0002000000.0
1								106828	2	1	550.6365	1648.8877	3	1648.8795	0.0082	1	2.92	7.7	K	MPDMHFKAPK	I	Oxidation (M)	0.0002000000.0
1								107199	9	1	550.986	1649.9362	3	1649.9388	-0.0026	1	0.67	12	K	VKGDMDISLPK	V	Oxidation (M)	0.00002000000.0
1								108263	1	1	554.2821	1659.8245	3	1659.826	-0.0015	0	9.49	1	K	IEGEMQVPDVDIR	G	Oxidation (M)	0.0000200000000.0
1								108264	1	1	554.2823	1659.8251	3	1659.826	-0.0009	0	39.56	0.001	K	IEGEMQVPDVDIR	G	Oxidation (M)	0.0000200000000.0
1								108265	1	1	554.2824	1659.8254	3	1659.826	-0.0006	0	40.08	0.00088	K	IEGEMQVPDVDIR	G	Oxidation (M)	0.0000200000000.0
1								108266	1	1	830.9202	1659.8258	2	1659.826	-0.0001	0	66.65	1.90E-06	K	IEGEMQVPDVDIR	G	Oxidation (M)	0.0000200000000.0
1								108267	1	1	830.9203	1659.826	2	1659.826	0.0001	0	68.38	1.30E-06	K	IEGEMQVPDVDIR	G	Oxidation (M)	0.0000200000000.0
1								108268	1	1	830.9205	1659.8264	2	1659.826	0.0005	0	40.7	0.00078	K	IEGEMQVPDVDIR	G	Oxidation (M)	0.0000200000000.0
1								108269	1	1	554.283	1659.8272	3	1659.826	0.0012	0	9.76	1.1	K	IEGEMQVPDVDIR	G	Oxidation (M)	0.0000200000000.0
1								108270	1	1	830.9213	1659.828	2	1659.826	0.0021	0	28.1	0.015	K	IEGEMQVPDVDIR	G	Oxidation (M)	0.0000200000000.0
1								108271	1	1	830.9216	1659.8286	2	1659.826	0.0027	0	26.97	0.019	K	IEGEMQVPDVDIR	G	Oxidation (M)	0.0000200000000.0
1								108807	3	1	832.4522	1662.8898	2	1662.8951	-0.0053	1	2.57	9.5	K	MPEMHFKAPK	I	Oxidation (M)	0.0002000000.0
1								108809	2	1	555.304	1662.8902	3	1662.8951	-0.0049	1	2.19	11	K	MPEMHFKAPK	I	Oxidation (M)	0.2000000000.0
1								108817	3	1	832.4538	1662.893	2	1662.8951	-0.0021	1	3.45	7.4	K	MPEMHFKAPK	I	Oxidation (M)	0.0002000000.0
1								109871	1	1	836.4596	1670.9046	2	1670.9083	-0.0036	0	10.73	1.4	K	VDINAPDVEVQGK	V
1								109873	1	1	557.9756	1670.905	3	1670.9083	-0.0033	0	17	0.34	K	VDINAPDVEVQGK	V
1								109874	3	1	557.9756	1670.905	3	1670.9083	-0.0033	0	0.98	14	K	VDINAPDVEVQGK	V
1								109878	1	1	557.9759	1670.9059	3	1670.9083	-0.0024	0	20.08	0.18	K	VDINAPDVEVQGK	V
1								109879	1	1	557.976	1670.9062	3	1670.9083	-0.0021	0	59.36	2.00E-05	K	VDINAPDVEVQGK	V
1								109881	1	1	557.976	1670.9062	3	1670.9083	-0.0021	0	16.39	0.4	K	VDINAPDVEVQGK	V
1								109884	1	1	836.4607	1670.9068	2	1670.9083	-0.0014	0	84.78	5.40E-08	K	VDINAPDVEVQGK	V
1								109886	1	1	836.461	1670.9074	2	1670.9083	-0.0008	0	68.08	2.50E-06	K	VDINAPDVEVQGK	V
1								109888	1	1	836.4617	1670.9088	2	1670.9083	0.0006	0	54.88	5.30E-05	K	VDINAPDVEVQGK	V
1								109889	1	1	557.9771	1670.9095	3	1670.9083	0.0012	0	4.94	5	K	VDINAPDVEVQGK	V
1								111780	2	1	564.6244	1690.8514	3	1690.852	-0.0006	0	5.44	3.4	K	MYFPDVEFDIK	S
1								111783	1	1	846.4333	1690.852	2	1690.852	0	0	65.11	3.70E-06	K	MYFPDVEFDIK	S
1								111785	1	1	846.4351	1690.8556	2	1690.852	0.0036	0	32.82	0.0074	K	MYFPDVEFDIK	S
1								111982	3	1	565.3069	1692.8989	3	1692.9057	-0.0068	1	4.17	5.9	K	MPEMHFKTPK	I	Oxidation (M)	0.0002000000.0
1								112568	1	1	567.3353	1698.9841	3	1698.9882	-0.0041	1	7.61	2.5	K	GEGPEVDVKLPK	A
1								112569	2	1	567.3353	1698.9841	3	1698.9882	-0.0041	1	6.94	2.9	K	GEGPEVDVKLPK	A
1								112594	6	1	567.3356	1698.985	3	1698.9882	-0.0032	1	2	8.8	K	GEGPEVDVKLPK	A
1								112752	2	1	567.6484	1699.9234	3	1699.918	0.0053	1	2.1	9.8	K	MKGDYDVTVPK	V	Oxidation (M)	0.20000000000.0
1								113237	2	1	569.9549	1706.8429	3	1706.8469	-0.0041	0	3.62	4.3	K	MYFPDVEFDIK	S	Oxidation (M)	0.20000000000.0
1								113238	1	1	854.4295	1706.8444	2	1706.8469	-0.0025	0	43	0.00053	K	MYFPDVEFDIK	S	Oxidation (M)	0.20000000000.0
1								113240	1	1	854.4302	1706.8458	2	1706.8469	-0.0011	0	45.51	0.00031	K	MYFPDVEFDIK	S	Oxidation (M)	0.20000000000.0
1								113243	1	1	854.4305	1706.8464	2	1706.8469	-0.0005	0	21.23	0.081	K	MYFPDVEFDIK	S	Oxidation (M)	0.20000000000.0
1								113244	1	1	569.9561	1706.8465	3	1706.8469	-0.0005	0	24.98	0.035	K	MYFPDVEFDIK	S	Oxidation (M)	0.20000000000.0
1								113245	1	1	854.4307	1706.8468	2	1706.8469	-0.0001	0	48.29	0.00016	K	MYFPDVEFDIK	S	Oxidation (M)	0.20000000000.0
1								113247	6	1	854.4316	1706.8486	2	1706.8469	0.0017	0	2.48	6.3	K	MYFPDVEFDIK	S	Oxidation (M)	0.20000000000.0
1								113887	1	1	572.3228	1713.9466	3	1713.9505	-0.0039	1	32.5	0.011	K	VEGDLKGPEVDIR	G
1								113889	1	1	572.3229	1713.9469	3	1713.9505	-0.0036	1	24.59	0.067	K	VEGDLKGPEVDIR	G
1								113893	1	1	572.3231	1713.9475	3	1713.9505	-0.003	1	25.69	0.05	K	VEGDLKGPEVDIR	G
1								113895	1	1	857.9812	1713.9478	2	1713.9505	-0.0026	1	50.08	0.00019	K	VEGDLKGPEVDIR	G
1								113896	1	1	572.3233	1713.9481	3	1713.9505	-0.0024	1	32.18	0.012	K	VEGDLKGPEVDIR	G
1								113901	1	1	857.9824	1713.9502	2	1713.9505	-0.0002	1	31.32	0.013	K	VEGDLKGPEVDIR	G
1								113902	1	1	857.983	1713.9514	2	1713.9505	0.001	1	19.51	0.19	K	VEGDLKGPEVDIR	G
1								114580	1	1	574.9347	1721.7823	3	1721.7826	-0.0003	0	9.14	0.3	K	SEDGVEGDLGETQSR	T
1								114581	1	1	861.8988	1721.783	2	1721.7826	0.0005	0	38.53	0.00036	K	SEDGVEGDLGETQSR	T
1								116645	2	1	581.6538	1741.9396	3	1741.9445	-0.0049	0	1.62	13	R	GGVQVPAVDISSSLGGR	A
1								116646	1	1	581.6542	1741.9408	3	1741.9445	-0.0037	0	14.07	0.67	R	GGVQVPAVDISSSLGGR	A
1								116647	1	1	581.6544	1741.9414	3	1741.9445	-0.0031	0	11.63	1.1	R	GGVQVPAVDISSSLGGR	A
1								116648	1	1	581.655	1741.9432	3	1741.9445	-0.0013	0	29.23	0.02	R	GGVQVPAVDISSSLGGR	A
1								116649	1	1	871.9798	1741.945	2	1741.9445	0.0006	0	8.65	2.1	R	GGVQVPAVDISSSLGGR	A
1								116650	1	1	871.9802	1741.9458	2	1741.9445	0.0014	0	25.83	0.038	R	GGVQVPAVDISSSLGGR	A
1								116651	1	1	871.9805	1741.9464	2	1741.9445	0.002	0	39.63	0.0016	R	GGVQVPAVDISSSLGGR	A
1								116652	1	1	871.9806	1741.9466	2	1741.9445	0.0022	0	19.86	0.15	R	GGVQVPAVDISSSLGGR	A
1								116653	1	1	871.9807	1741.9468	2	1741.9445	0.0024	0	15.43	0.43	R	GGVQVPAVDISSSLGGR	A
1								116654	1	1	871.9807	1741.9468	2	1741.9445	0.0024	0	10.69	1.3	R	GGVQVPAVDISSSLGGR	A
1								116655	1	1	871.9808	1741.947	2	1741.9445	0.0026	0	29.22	0.019	R	GGVQVPAVDISSSLGGR	A
1								116656	1	1	871.9811	1741.9476	2	1741.9445	0.0032	0	15.02	0.48	R	GGVQVPAVDISSSLGGR	A
1								116657	1	1	871.9814	1741.9482	2	1741.9445	0.0038	0	18.39	0.23	R	GGVQVPAVDISSSLGGR	A
1								116658	1	1	871.9817	1741.9488	2	1741.9445	0.0044	0	4.36	5.5	R	GGVQVPAVDISSSLGGR	A
1								116659	1	1	871.9837	1741.9528	2	1741.9445	0.0084	0	22.81	0.092	R	GGVQVPAVDISSSLGGR	A
1								116741	1	1	581.9673	1742.8801	3	1742.8808	-0.0008	0	8.31	1.6	K	GEIDASVPELEGDLR	G
1								116742	1	1	581.9677	1742.8813	3	1742.8808	0.0004	0	32.73	0.0057	K	GEIDASVPELEGDLR	G
1								116743	1	1	581.9677	1742.8813	3	1742.8808	0.0004	0	12	0.67	K	GEIDASVPELEGDLR	G
1								116744	1	1	872.4482	1742.8818	2	1742.8808	0.001	0	40.49	0.00098	K	GEIDASVPELEGDLR	G
1								116745	1	1	581.9681	1742.8825	3	1742.8808	0.0016	0	12.09	0.69	K	GEIDASVPELEGDLR	G
1								116746	1	1	872.4487	1742.8828	2	1742.8808	0.002	0	49.43	0.00013	K	GEIDASVPELEGDLR	G
1								116748	1	1	872.4495	1742.8844	2	1742.8808	0.0036	0	40.35	0.00096	K	GEIDASVPELEGDLR	G
1								116788	4	1	582.326	1743.9562	3	1743.9611	-0.0049	0	0.53	14	R	GPSLQGDLAVSGDIK	C
1								116789	1	1	582.3265	1743.9577	3	1743.9611	-0.0034	0	22.7	0.086	R	GPSLQGDLAVSGDIK	C
1								116790	1	1	582.3266	1743.958	3	1743.9611	-0.0031	0	12.46	0.95	R	GPSLQGDLAVSGDIK	C
1								116791	1	1	582.3266	1743.958	3	1743.9611	-0.0031	0	18.15	0.26	R	GPSLQGDLAVSGDIK	C
1								116794	1	1	582.3268	1743.9586	3	1743.9611	-0.0025	0	24.64	0.058	R	GPSLQGDLAVSGDIK	C
1								116795	1	1	582.3268	1743.9586	3	1743.9611	-0.0025	0	19.85	0.17	R	GPSLQGDLAVSGDIK	C
1								116797	1	1	872.9868	1743.959	2	1743.9611	-0.002	0	61.35	1.20E-05	R	GPSLQGDLAVSGDIK	C
1								116798	1	1	582.327	1743.9592	3	1743.9611	-0.0019	0	25.74	0.042	R	GPSLQGDLAVSGDIK	C
1								116799	1	1	582.327	1743.9592	3	1743.9611	-0.0019	0	20.51	0.14	R	GPSLQGDLAVSGDIK	C
1								116800	1	1	872.9873	1743.96	2	1743.9611	-0.001	0	15.34	0.45	R	GPSLQGDLAVSGDIK	C
1								116801	3	1	582.3274	1743.9604	3	1743.9611	-0.0007	0	0.83	13	R	GPSLQGDLAVSGDIK	C
1								116802	1	1	582.3275	1743.9607	3	1743.9611	-0.0004	0	13.58	0.67	R	GPSLQGDLAVSGDIK	C
1								116803	1	1	872.9878	1743.961	2	1743.9611	0	0	42.28	0.00087	R	GPSLQGDLAVSGDIK	C
1								116804	1	1	872.9882	1743.9618	2	1743.9611	0.0008	0	40.93	0.0012	R	GPSLQGDLAVSGDIK	C
1								116805	1	1	872.9887	1743.9628	2	1743.9611	0.0018	0	36.36	0.0037	R	GPSLQGDLAVSGDIK	C
1								116806	1	1	582.3299	1743.9679	3	1743.9611	0.0068	0	6.88	3.8	R	GPSLQGDLAVSGDIK	C
1								116983	4	1	582.9756	1745.905	3	1745.9113	-0.0064	0	2.81	7.4	K	VEGDMQVPDLDIK	G
1								116994	3	1	582.9759	1745.9059	3	1745.9113	-0.0055	0	3.97	5.7	K	VEGDMQVPDLDIK	G
1								117014	2	1	873.9608	1745.907	2	1745.9113	-0.0043	0	7.12	2.5	K	VEGDMQVPDLDIK	G
1								117061	2	1	582.9791	1745.9155	3	1745.9113	0.0041	0	5.19	4.6	K	VEGDMQVPDLDIK	G
1								118600	2	1	587.9906	1760.95	3	1760.9586	-0.0086	0	3.7	6.5	R	ISMSEVDLNVAAPK	V
1								118601	1	1	881.483	1760.9514	2	1760.9586	-0.0071	0	7.9	2.4	R	ISMSEVDLNVAAPK	V
1								118607	3	1	587.9925	1760.9557	3	1760.9586	-0.0029	0	1.48	12	R	ISMSEVDLNVAAPK	V
1								118610	1	1	881.4879	1760.9612	2	1760.9586	0.0027	0	27.5	0.034	R	ISMSEVDLNVAAPK	V
1								118680	1	1	881.9579	1761.9012	2	1761.9063	-0.005	0	2.78	6.2	K	VEGDMQVPDLDIK	G	Oxidation (M)	0.0000200000000.0
1								118681	2	1	588.3077	1761.9013	3	1761.9063	-0.005	0	2.53	6.7	K	VEGDMQVPDLDIK	G	Oxidation (M)	0.0000200000000.0
1								118684	1	1	588.3088	1761.9046	3	1761.9063	-0.0017	0	26.8	0.028	K	VEGDMQVPDLDIK	G	Oxidation (M)	0.0000200000000.0
1								118685	1	1	588.3088	1761.9046	3	1761.9063	-0.0017	0	32.71	0.0072	K	VEGDMQVPDLDIK	G	Oxidation (M)	0.0000200000000.0
1								118686	1	1	881.9598	1761.905	2	1761.9063	-0.0012	0	63.79	5.50E-06	K	VEGDMQVPDLDIK	G	Oxidation (M)	0.0000200000000.0
1								118687	1	1	881.9601	1761.9056	2	1761.9063	-0.0006	0	55.37	3.90E-05	K	VEGDMQVPDLDIK	G	Oxidation (M)	0.0000200000000.0
1								118688	1	1	588.3092	1761.9058	3	1761.9063	-0.0005	0	9.07	1.7	K	VEGDMQVPDLDIK	G	Oxidation (M)	0.0000200000000.0
1								118689	1	1	588.3096	1761.907	3	1761.9063	0.0007	0	10.91	1.2	K	VEGDMQVPDLDIK	G	Oxidation (M)	0.0000200000000.0
1								118690	2	1	588.3097	1761.9073	3	1761.9063	0.001	0	3.63	6.3	K	VEGDMQVPDLDIK	G	Oxidation (M)	0.0000200000000.0
1								118691	1	1	881.9617	1761.9088	2	1761.9063	0.0026	0	29.72	0.015	K	VEGDMQVPDLDIK	G	Oxidation (M)	0.0000200000000.0
1								118692	1	1	881.9618	1761.909	2	1761.9063	0.0028	0	32.61	0.0077	K	VEGDMQVPDLDIK	G	Oxidation (M)	0.0000200000000.0
1								119667	3	1	889.4804	1776.9462	2	1776.9535	-0.0073	0	3.13	6.4	R	ISMSEVDLNVAAPK	V	Oxidation (M)	0.00200000000000.0
1								119669	1	1	593.324	1776.9502	3	1776.9535	-0.0033	0	1.68	10	R	ISMSEVDLNVAAPK	V	Oxidation (M)	0.00200000000000.0
1								119670	1	1	593.3242	1776.9508	3	1776.9535	-0.0027	0	17.15	0.32	R	ISMSEVDLNVAAPK	V	Oxidation (M)	0.00200000000000.0
1								119672	3	1	593.3242	1776.9508	3	1776.9535	-0.0027	0	2.33	9.6	K	ISMQDVDLSLGSPK	L
1								119675	1	1	593.3246	1776.952	3	1776.9535	-0.0015	0	13.94	0.7	R	ISMSEVDLNVAAPK	V	Oxidation (M)	0.00200000000000.0
1								119676	3	1	593.3246	1776.952	3	1776.9535	-0.0015	0	2.31	10	R	ISMSEVDLNVAAPK	V	Oxidation (M)	0.00200000000000.0
1								119678	7	1	593.3248	1776.9526	3	1776.9535	-0.0009	0	0.1	18	R	ISMSEVDLNVAAPK	V	Oxidation (M)	0.00200000000000.0
1								119681	1	1	889.4838	1776.953	2	1776.9535	-0.0005	0	55.03	5.80E-05	R	ISMSEVDLNVAAPK	V	Oxidation (M)	0.00200000000000.0
1								119682	1	1	889.4841	1776.9536	2	1776.9535	0.0001	0	54.67	6.30E-05	K	ISMQDVDLSLGSPK	L
1								119685	1	1	889.4844	1776.9542	2	1776.9535	0.0007	0	31.06	0.015	R	ISMSEVDLNVAAPK	V	Oxidation (M)	0.00200000000000.0
1								119686	1	1	889.485	1776.9554	2	1776.9535	0.0019	0	31.1	0.014	R	ISMSEVDLNVAAPK	V	Oxidation (M)	0.00200000000000.0
1								119853	1	1	594.95	1781.8282	3	1781.8312	-0.003	0	48.41	5.50E-05	K	GHYEVTGSDDETGK	L
1								119854	1	1	594.95	1781.8282	3	1781.8312	-0.003	0	51.41	2.70E-05	K	GHYEVTGSDDETGK	L
1								119855	1	1	891.9222	1781.8298	2	1781.8312	-0.0013	0	28.33	0.0063	K	GHYEVTGSDDETGK	L
1								119880	2	1	891.9978	1781.981	2	1781.9879	-0.0069	1	1.48	11	K	GPKVDINAPDVDVR	G
1								120204	1	1	893.9744	1785.9342	2	1785.9343	0	0	28.69	0.02	R	LPSGSGAASPTGSAVDIR	A
1								120352	1	1	894.9896	1787.9646	2	1787.9661	-0.0015	0	30.85	0.015	R	ISAPNVDFNLEGPK	V
1								120353	1	1	894.9897	1787.9648	2	1787.9661	-0.0013	0	77.63	3.00E-07	R	ISAPNVDFNLEGPK	V
1								120354	1	1	894.9919	1787.9692	2	1787.9661	0.0031	0	21.46	0.13	R	ISAPNVDFNLEGPK	V
1								120470	2	1	597.6565	1789.9477	3	1789.9488	-0.0011	1	3.88	7.5	K	VEGEMKVPDVDIR	G	Oxidation (M)	0.0000200000000.0
1								120732	4	1	598.6539	1792.9399	3	1792.9484	-0.0086	0	1.69	12	K	ISMQDVDLSLGSPK	L	Oxidation (M)	0.00200000000000.0
1								120734	5	1	598.6541	1792.9405	3	1792.9484	-0.008	0	1.09	13	K	ISMQDVDLSLGSPK	L	Oxidation (M)	0.00200000000000.0
1								120736	1	1	598.6561	1792.9465	3	1792.9484	-0.002	0	33.1	0.0087	K	ISMQDVDLSLGSPK	L	Oxidation (M)	0.00200000000000.0
1								120737	1	1	598.6562	1792.9468	3	1792.9484	-0.0017	0	32.76	0.0093	K	ISMQDVDLSLGSPK	L	Oxidation (M)	0.00200000000000.0
1								120739	1	1	897.4815	1792.9484	2	1792.9484	0	0	73.89	6.90E-07	K	ISMQDVDLSLGSPK	L	Oxidation (M)	0.00200000000000.0
1								120740	1	1	897.4819	1792.9492	2	1792.9484	0.0008	0	37.83	0.0029	K	ISMQDVDLSLGSPK	L	Oxidation (M)	0.00200000000000.0
1								120741	1	1	897.4821	1792.9496	2	1792.9484	0.0012	0	32.78	0.0093	K	ISMQDVDLSLGSPK	L	Oxidation (M)	0.00200000000000.0
1								121035	4	1	600.3368	1797.9886	3	1797.9903	-0.0017	0	4.17	7.6	K	GPGVDLPSVNLSMPK	V
1								121213	6	1	601.655	1801.9432	3	1801.9454	-0.0022	0	0.24	13	K	APDVEGQGLDWSLK	I
1								121216	1	1	601.6552	1801.9438	3	1801.9454	-0.0016	0	32.61	0.008	K	APDVEGQGLDWSLK	I
1								121217	1	1	601.6552	1801.9438	3	1801.9454	-0.0016	0	53.17	7.00E-05	K	APDVEGQGLDWSLK	I
1								121218	1	1	901.9794	1801.9442	2	1801.9454	-0.0012	0	71.02	1.10E-06	K	APDVEGQGLDWSLK	I
1								121219	1	1	901.9794	1801.9442	2	1801.9454	-0.0012	0	46.23	0.00032	K	APDVEGQGLDWSLK	I
1								121221	1	1	601.6555	1801.9447	3	1801.9454	-0.0007	0	58.65	1.90E-05	K	APDVEGQGLDWSLK	I
1								121225	1	1	901.98	1801.9454	2	1801.9454	0	0	32.11	0.0092	K	APDVEGQGLDWSLK	I
1								121227	1	1	601.6564	1801.9474	3	1801.9454	0.002	0	15.59	0.41	K	APDVEGQGLDWSLK	I
1								121258	1	1	601.6773	1802.0101	3	1802.0151	-0.005	1	33.4	0.0078	K	VEGDLKGPEADIK	G
1								121259	1	1	601.6774	1802.0104	3	1802.0151	-0.0047	1	27.06	0.034	K	VEGDLKGPEADIK	G
1								121260	7	1	451.51	1802.0109	4	1802.0151	-0.0042	1	4.62	6.2	K	VEGDLKGPEADIK	G
1								121263	1	1	902.0137	1802.0128	2	1802.0151	-0.0022	1	8.69	2.4	K	VEGDLKGPEADIK	G
1								121264	1	1	902.0148	1802.015	2	1802.0151	0	1	12.16	1	K	VEGDLKGPEADIK	G
1								122332	1	1	907.9962	1813.9778	2	1813.9851	-0.0073	0	32.33	0.0083	K	APNISMPDVDLNLK	G
1								122333	4	1	605.6675	1813.9807	3	1813.9851	-0.0045	0	0.87	12	K	APNISMPDVDLNLK	G
1								122334	1	1	907.9991	1813.9836	2	1813.9851	-0.0015	0	32.52	0.0083	K	APNISMPDVDLNLK	G
1								122335	1	1	605.6685	1813.9837	3	1813.9851	-0.0015	0	51.72	0.0001	K	APNISMPDVDLNLK	G
1								122336	1	1	605.6685	1813.9837	3	1813.9851	-0.0015	0	26.79	0.031	K	APNISMPDVDLNLK	G
1								122453	1	1	606.3615	1816.0627	3	1816.0671	-0.0045	1	22.89	0.058	K	VEGTLKGPEVDLK	G
1								122454	1	1	606.3617	1816.0633	3	1816.0671	-0.0039	1	22.98	0.059	K	VEGTLKGPEVDLK	G
1								122510	1	1	606.6677	1816.9813	3	1816.9848	-0.0035	0	54.7	5.50E-05	K	ISMPDIDLNLTGPK	I	Oxidation (M)	0.00200000000000.0
1								122512	1	1	606.6679	1816.9819	3	1816.9848	-0.0029	0	24.1	0.065	K	ISMPDIDLNLTGPK	I	Oxidation (M)	0.00200000000000.0
1								122513	1	1	606.668	1816.9822	3	1816.9848	-0.0026	0	40.95	0.0014	K	ISMPDIDLNLTGPK	I	Oxidation (M)	0.00200000000000.0
1								122514	1	1	909.4985	1816.9824	2	1816.9848	-0.0024	0	62.66	9.00E-06	K	ISMPDIDLNLTGPK	I	Oxidation (M)	0.00200000000000.0
1								122515	1	1	606.6681	1816.9825	3	1816.9848	-0.0023	0	36.94	0.0033	K	ISMPDIDLNLTGPK	I	Oxidation (M)	0.00200000000000.0
1								122516	1	1	909.4986	1816.9826	2	1816.9848	-0.0022	0	10.43	1.6	K	ISMPDIDLNLTGPK	I	Oxidation (M)	0.00200000000000.0
1								122517	1	1	909.499	1816.9834	2	1816.9848	-0.0014	0	87.77	2.90E-08	K	ISMPDIDLNLTGPK	I	Oxidation (M)	0.00200000000000.0
1								122518	1	1	909.4991	1816.9836	2	1816.9848	-0.0012	0	11.51	1.3	K	ISMPDIDLNLTGPK	I	Oxidation (M)	0.00200000000000.0
1								122519	1	1	606.6686	1816.984	3	1816.9848	-0.0008	0	39.35	0.0022	K	ISMPDIDLNLTGPK	I	Oxidation (M)	0.00200000000000.0
1								122520	2	1	606.6686	1816.984	3	1816.9848	-0.0008	0	6.8	3.9	K	ISMPDIDLNLTGPK	I	Oxidation (M)	0.00200000000000.0
1								122521	1	1	909.4993	1816.984	2	1816.9848	-0.0008	0	79.2	2.20E-07	K	ISMPDIDLNLTGPK	I	Oxidation (M)	0.00200000000000.0
1								122525	3	1	606.6719	1816.9939	3	1816.9848	0.0091	0	1.86	12	K	ISMPDIDLNLTGPK	I	Oxidation (M)	0.00200000000000.0
1								123930	1	1	915.9961	1829.9776	2	1829.9801	-0.0024	0	5.78	4	K	APNISMPDVDLNLK	G	Oxidation (M)	0.00000200000000.0
1								123932	1	1	611.0001	1829.9785	3	1829.9801	-0.0016	0	50.02	0.00015	K	APNISMPDVDLNLK	G	Oxidation (M)	0.00000200000000.0
1								123933	1	1	915.9966	1829.9786	2	1829.9801	-0.0014	0	28.79	0.02	K	APNISMPDVDLNLK	G	Oxidation (M)	0.00000200000000.0
1								123934	1	1	915.9973	1829.98	2	1829.9801	0	0	80.96	1.50E-07	K	APNISMPDVDLNLK	G	Oxidation (M)	0.00000200000000.0
1								123959	1	1	611.0211	1830.0415	3	1830.0464	-0.0049	1	27.85	0.026	K	VEGDLKGPEVDIK	G
1								123960	1	1	611.0211	1830.0415	3	1830.0464	-0.0049	1	30.57	0.014	K	VEGDLKGPEVDIK	G
1								123961	1	1	611.0212	1830.0418	3	1830.0464	-0.0046	1	22.78	0.081	K	VEGDLKGPEVDIK	G
1								123962	1	1	611.0213	1830.0421	3	1830.0464	-0.0043	1	27.14	0.03	K	VEGDLKGPEVDIK	G
1								123963	1	1	611.0213	1830.0421	3	1830.0464	-0.0043	1	27.92	0.025	K	VEGDLKGPEVDIK	G
1								123965	1	1	611.0214	1830.0424	3	1830.0464	-0.004	1	31.87	0.01	K	VEGDLKGPEVDIK	G
1								123968	1	1	458.518	1830.0429	4	1830.0464	-0.0035	1	33.83	0.0068	K	VEGDLKGPEVDIK	G
1								123969	4	1	458.518	1830.0429	4	1830.0464	-0.0035	1	6.81	3.4	K	VEGDLKGPEVDIK	G
1								123970	1	1	611.0216	1830.043	3	1830.0464	-0.0034	1	10.32	1.5	K	VEGDLKGPEVDIK	G
1								123971	1	1	458.5181	1830.0433	4	1830.0464	-0.0031	1	27.9	0.027	K	VEGDLKGPEVDIK	G
1								123972	8	1	458.5181	1830.0433	4	1830.0464	-0.0031	1	0.74	14	K	VEGDLKGPEVDIK	G
1								123973	1	1	916.0291	1830.0436	2	1830.0464	-0.0028	1	50.54	0.00015	K	VEGDLKGPEVDIK	G
1								123974	1	1	916.0291	1830.0436	2	1830.0464	-0.0028	1	10.19	1.6	K	VEGDLKGPEVDIK	G
1								123976	1	1	916.0292	1830.0438	2	1830.0464	-0.0026	1	42.28	0.00098	K	VEGDLKGPEVDIK	G
1								123978	1	1	611.0222	1830.0448	3	1830.0464	-0.0016	1	30.98	0.013	K	VEGDLKGPEVDIK	G
1								123979	1	1	916.0298	1830.045	2	1830.0464	-0.0014	1	33.54	0.0072	K	VEGDLKGPEVDIK	G
1								123980	1	1	916.0301	1830.0456	2	1830.0464	-0.0008	1	27.85	0.025	K	VEGDLKGPEVDIK	G
1								124140	1	1	611.6651	1831.9735	3	1831.9771	-0.0036	0	22.32	0.099	K	GEVDVSLANVEGDLK	G
1								124141	1	1	611.6656	1831.975	3	1831.9771	-0.0021	0	55.04	5.50E-05	K	GEVDVSLANVEGDLK	G
1								124143	1	1	611.6666	1831.978	3	1831.9771	0.0009	0	22.06	0.11	K	GEVDVSLANVEGDLK	G
1								124144	1	1	916.9963	1831.978	2	1831.9771	0.001	0	29.11	0.021	K	GEVDVSLANVEGDLK	G
1								124156	1	1	916.9985	1831.9824	2	1831.9771	0.0054	0	19.09	0.23	K	GEVDVSLANVEGDLK	G
1								125417	6	1	615.6917	1844.0533	3	1844.062	-0.0088	1	2.22	9.1	K	VEGDLKGPEIDIK	G
1								125418	2	1	923.0343	1844.054	2	1844.062	-0.008	1	10.22	1.5	K	VEGDLKGPEIDIK	G
1								125419	3	1	923.0348	1844.055	2	1844.062	-0.007	1	1.3	12	K	VEGDLKGPEIDIK	G
1								125420	1	1	615.693	1844.0572	3	1844.062	-0.0049	1	25.19	0.044	K	VEGEIKAPDVDIK	G
1								125421	1	1	615.6932	1844.0578	3	1844.062	-0.0043	1	24.11	0.056	K	LEGDLKGPEVDIK	G
1								125422	1	1	923.0363	1844.058	2	1844.062	-0.004	1	16.44	0.33	K	LEGDLKGPEVDIK	G
1								125423	1	1	615.6933	1844.0581	3	1844.062	-0.004	1	20.49	0.13	K	VEGDLKGPEIDIK	G
1								125424	1	1	615.6934	1844.0584	3	1844.062	-0.0037	1	12.21	0.87	K	LEGDLKGPEVDIK	G
1								125426	1	1	462.0219	1844.0585	4	1844.062	-0.0035	1	31.89	0.0096	K	VEGDLKGPEIDIK	G
1								125428	1	1	615.6935	1844.0587	3	1844.062	-0.0034	1	25.55	0.042	K	LEGDLKGPEVDIK	G
1								125429	2	1	615.6936	1844.059	3	1844.062	-0.0031	1	8.71	2	K	LEGDLKGPEVDIK	G
1								125430	3	1	615.6937	1844.0593	3	1844.062	-0.0028	1	5.45	4	K	LEGDLKGPEVDIK	G
1								125432	1	1	923.0375	1844.0604	2	1844.062	-0.0016	1	32.26	0.0078	K	VEGDLKGPEIDIK	G
1								125434	3	1	615.6944	1844.0614	3	1844.062	-0.0007	1	9.26	1.5	K	LEGDLKGPEVDIK	G
1								125435	1	1	615.6946	1844.062	3	1844.062	-0.0001	1	15.75	0.33	K	VEGDLKGPEIDIK	G
1								125436	1	1	923.0396	1844.0646	2	1844.062	0.0026	1	24.13	0.053	K	LEGDLKGPEVDIK	G
1								125784	1	1	616.9896	1847.947	3	1847.9509	-0.0039	0	39.38	0.0016	K	GDLDIAGPNLEGDFK	G
1								125785	1	1	616.9902	1847.9488	3	1847.9509	-0.0021	0	63.83	5.40E-06	K	GDLDIAGPNLEGDFK	G
1								125786	1	1	616.9902	1847.9488	3	1847.9509	-0.0021	0	37.12	0.0025	K	GDLDIAGPNLEGDFK	G
1								125787	1	1	924.9823	1847.95	2	1847.9509	-0.0008	0	44.49	0.00045	K	GDLDIAGPNLEGDFK	G
1								125788	1	1	924.9828	1847.951	2	1847.9509	0.0002	0	47.66	0.00022	K	GDLDIAGPNLEGDFK	G
1								125794	1	1	925.0007	1847.9868	2	1847.9906	-0.0038	0	7.96	2.8	K	SPQISMSDIDLNLK	G
1								125795	1	1	617.0035	1847.9887	3	1847.9906	-0.0019	0	62.47	1.00E-05	K	SPQISMSDIDLNLK	G
1								125796	1	1	617.0037	1847.9893	3	1847.9906	-0.0013	0	49.97	0.00019	K	SPQISMSDIDLNLK	G
1								125798	1	1	925.0043	1847.994	2	1847.9906	0.0034	0	6.75	3.8	K	SPQISMSDIDLNLK	G
1								126181	4	1	618.6776	1853.011	3	1853.0138	-0.0028	0	0.75	14	K	APDVDVNIAGPDAALK	V
1								126182	1	1	618.6778	1853.0116	3	1853.0138	-0.0022	0	24.13	0.065	K	APDVDVNIAGPDAALK	V
1								126183	1	1	618.6779	1853.0119	3	1853.0138	-0.0019	0	24.71	0.055	K	APDVDVNIAGPDAALK	V
1								126184	1	1	927.5138	1853.013	2	1853.0138	-0.0008	0	70.47	1.40E-06	K	APDVDVNIAGPDAALK	V
1								126185	1	1	927.5139	1853.0132	2	1853.0138	-0.0006	0	56.44	3.30E-05	K	APDVDVNIAGPDAALK	V
1								126284	2	1	619.3339	1854.9799	3	1854.9809	-0.001	0	5.12	4.5	R	VDIETPNLEGTLTGPR	L
1								126286	1	1	619.334	1854.9802	3	1854.9809	-0.0007	0	43.36	0.00067	R	VDIETPNLEGTLTGPR	L
1								126287	1	1	928.4976	1854.9806	2	1854.9809	-0.0002	0	34.09	0.0057	R	VDIETPNLEGTLTGPR	L
1								126288	1	1	619.3342	1854.9808	3	1854.9809	-0.0001	0	49.94	0.00015	R	VDIETPNLEGTLTGPR	L
1								126290	1	1	928.4978	1854.981	2	1854.9809	0.0002	0	54.4	5.40E-05	R	VDIETPNLEGTLTGPR	L
1								126292	1	1	928.4984	1854.9822	2	1854.9809	0.0014	0	21.89	0.095	R	VDIETPNLEGTLTGPR	L
1								126293	1	1	928.4986	1854.9826	2	1854.9809	0.0018	0	36.28	0.0035	R	VDIETPNLEGTLTGPR	L
1								126294	1	1	928.4992	1854.9838	2	1854.9809	0.003	0	16.7	0.32	R	VDIETPNLEGTLTGPR	L
1								126565	1	1	620.3334	1857.9784	3	1857.9829	-0.0045	0	13.08	0.82	K	GSEVGFHGAAPDISVK	G
1								126566	1	1	620.3336	1857.979	3	1857.9829	-0.0039	0	45.03	0.00051	K	GSEVGFHGAAPDISVK	G
1								126581	1	1	930.0438	1858.073	2	1858.0777	-0.0046	1	16.8	0.3	K	LEGELKGPELDVK	G
1								126584	1	1	620.3654	1858.0744	3	1858.0777	-0.0033	1	29.35	0.017	K	LEGELKGPELDVK	G
1								126585	1	1	620.3655	1858.0747	3	1858.0777	-0.003	1	15.14	0.46	K	LEGELKGPELDVK	G
1								126586	1	1	930.0452	1858.0758	2	1858.0777	-0.0018	1	10.26	1.4	K	LEGELKGPELDVK	G
1								127296	1	1	933.0001	1863.9856	2	1863.9855	0.0001	0	56.37	3.70E-05	K	SPQISMSDIDLNLK	G	Oxidation (M)	0.00000200000000.0
1								127297	1	1	933.0007	1863.9868	2	1863.9855	0.0013	0	63.27	7.70E-06	K	SPQISMSDIDLNLK	G	Oxidation (M)	0.00000200000000.0
1								127623	1	1	935.5298	1869.045	2	1869.0451	-0.0001	0	26.31	0.038	K	GPQITGPSLEGDLGLK	G
1								128666	1	1	626.3507	1876.0303	3	1876.0341	-0.0039	1	21.53	0.11	K	VEGDMKVPDVDIK	G
1								128872	1	1	627.0102	1878.0088	3	1878.0134	-0.0046	1	23.72	0.068	K	MEGDLKGPEVDIK	G	Oxidation (M)	0.2000000000000.0
1								128875	1	1	940.0123	1878.01	2	1878.0134	-0.0033	1	20.87	0.14	K	MEGDLKGPEVDIK	G	Oxidation (M)	0.2000000000000.0
1								129751	2	1	629.7057	1886.0953	3	1886.0968	-0.0015	0	3.71	5.6	K	VGIQLPEVELSVSTK	K
1								130177	2	1	631.3221	1890.9445	3	1890.9488	-0.0044	0	15.47	0.37	K	GDVDVSLPEVEGEMK	V
1								130286	1	1	631.6823	1892.0251	3	1892.029	-0.004	1	19.77	0.2	K	MEGDLKAPEVDIK	G	Oxidation (M)	0.2000000000000.0
1								130287	1	1	631.6824	1892.0254	3	1892.0291	-0.0037	1	16.78	0.39	K	VEGDMKVPDVDIK	G	Oxidation (M)	0.0000200000000.0
1								130288	1	1	947.0202	1892.0258	2	1892.029	-0.0032	1	32.84	0.0099	K	MEGDLKAPEVDIK	G	Oxidation (M)	0.2000000000000.0
1								130291	1	1	631.6831	1892.0275	3	1892.0291	-0.0016	1	14.37	0.73	K	VEGDMKVPDVDIK	G	Oxidation (M)	0.0000200000000.0
1								130295	1	1	631.6844	1892.0314	3	1892.0291	0.0023	1	14.52	0.72	K	VEGDMKVPDVDIK	G	Oxidation (M)	0.0000200000000.0
1								130756	1	1	633.3325	1896.9757	3	1896.9785	-0.0028	0	68.72	2.10E-06	R	AVEVQGPSLESGDHGK	I
1								130757	1	1	633.3328	1896.9766	3	1896.9785	-0.0019	0	38.26	0.0024	R	AVEVQGPSLESGDHGK	I
1								130759	1	1	633.3331	1896.9775	3	1896.9785	-0.001	0	48.15	0.00023	R	AVEVQGPSLESGDHGK	I
1								130761	1	1	949.4965	1896.9784	2	1896.9785	-0.0001	0	44.57	0.00052	R	AVEVQGPSLESGDHGK	I
1								130824	1	1	633.6846	1898.032	3	1898.0353	-0.0033	0	23.84	0.093	K	VNVEAPDVNLEGLGGK	L
1								130825	1	1	633.6848	1898.0326	3	1898.0353	-0.0027	0	28.28	0.036	K	VNVEAPDVNLEGLGGK	L
1								130826	1	1	633.6849	1898.0329	3	1898.0353	-0.0024	0	78.9	3.10E-07	K	VNVEAPDVNLEGLGGK	L
1								130828	1	1	633.6852	1898.0338	3	1898.0353	-0.0015	0	75.93	5.90E-07	K	VNVEAPDVNLEGLGGK	L
1								130829	1	1	950.0242	1898.0338	2	1898.0353	-0.0014	0	89.31	2.70E-08	K	VNVEAPDVNLEGLGGK	L
1								130830	1	1	633.6854	1898.0344	3	1898.0353	-0.0009	0	49.67	0.00025	K	VNVEAPDVNLEGLGGK	L
1								130831	1	1	950.0251	1898.0356	2	1898.0353	0.0004	0	118.39	3.20E-11	K	VNVEAPDVNLEGLGGK	L
1								130833	1	1	950.0264	1898.0382	2	1898.0353	0.003	0	52.22	0.00015	K	VNVEAPDVNLEGLGGK	L
1								131766	1	1	636.3544	1906.0414	3	1906.0447	-0.0033	1	25.93	0.032	K	VEGEMKVPDVDIK	G	Oxidation (M)	0.0000200000000.0
1								131768	1	1	636.3553	1906.0441	3	1906.0447	-0.0006	1	7.99	2.4	K	VEGEMKVPDVDIK	G	Oxidation (M)	0.0000200000000.0
1								131769	1	1	954.0319	1906.0492	2	1906.0447	0.0046	1	11.83	1.1	K	VEGEMKVPDVDIK	G	Oxidation (M)	0.0000200000000.0
1								133338	1	1	639.7123	1916.1151	3	1916.1196	-0.0045	1	27.09	0.024	K	VESEIKVPDVELK	S
1								133339	1	1	639.7125	1916.1157	3	1916.1196	-0.0039	1	28.51	0.017	K	VESEIKVPDVELK	S
1								133341	1	1	959.0655	1916.1164	2	1916.1196	-0.0031	1	27.52	0.021	K	VESEIKVPDVELK	S
1								133342	1	1	639.7128	1916.1166	3	1916.1196	-0.003	1	31.67	0.008	K	VESEIKVPDVELK	S
1								133343	1	1	639.7132	1916.1178	3	1916.1196	-0.0018	1	19.11	0.14	K	VESEIKVPDVELK	S
1								133344	1	1	959.0668	1916.119	2	1916.1196	-0.0005	1	21.35	0.081	K	VESEIKVPDVELK	S
1								133730	4	1	481.0215	1920.0569	4	1920.0603	-0.0034	1	4.94	5.7	K	VEGEMKVPDVEIK	G	Oxidation (M)	0.0000200000000.0
1								134134	1	1	642.6789	1925.0149	3	1925.0228	-0.008	1	2.96	8.9	K	FKMPSMNIQTHK	I	2 Oxidation (M)	0.002002000000.0
1								134135	1	1	642.6803	1925.0191	3	1925.021	-0.0019	0	42.47	0.0009	R	AGAISASGPELQGAGHSK	L
1								134136	1	1	642.6807	1925.0203	3	1925.021	-0.0007	0	33.75	0.0065	R	AGAISASGPELQGAGHSK	L
1								134138	1	1	642.685	1925.0332	3	1925.035	-0.0018	0	10.99	1.4	K	VGVEVPDVNIEGPEGK	L
1								134139	1	1	642.685	1925.0332	3	1925.035	-0.0018	0	47.02	0.00036	K	VGVEVPDVNIEGPEGK	L
1								134140	1	1	642.685	1925.0332	3	1925.035	-0.0018	0	82.27	1.10E-07	K	VGVEVPDVNIEGPEGK	L
1								134141	1	1	642.6851	1925.0335	3	1925.035	-0.0015	0	63.14	8.50E-06	K	VGVEVPDVNIEGPEGK	L
1								134143	1	1	963.5249	1925.0352	2	1925.035	0.0003	0	83.99	7.00E-08	K	VGVEVPDVNIEGPEGK	L
1								134144	1	1	963.5265	1925.0384	2	1925.035	0.0035	0	32.12	0.012	K	VGVEVPDVNIEGPEGK	L
1								134174	4	1	642.9832	1925.9278	3	1925.9332	-0.0055	0	0.53	6.5	K	GHYEVTGSDDETGK	L	iTRAQ4plex (Y)	0.00100000000000.0
1								134183	4	1	642.9844	1925.9314	3	1925.9332	-0.0019	0	1.87	5.6	K	GHYEVTGSDDETGK	L	iTRAQ4plex (Y)	0.00100000000000.0
1								134285	1	1	643.6708	1927.9906	3	1927.9982	-0.0077	0	4.96	5.1	K	VDIDAPDVSIEGPDAK	L
1								134287	1	1	643.672	1927.9942	3	1927.9982	-0.0041	0	22.4	0.11	K	VDIDAPDVSIEGPDAK	L
1								134288	1	1	643.6726	1927.996	3	1927.9982	-0.0023	0	32.42	0.01	K	VDIDAPDVSIEGPDAK	L
1								134289	1	1	643.6726	1927.996	3	1927.9982	-0.0023	0	37.57	0.0031	K	VDIDAPDVSIEGPDAK	L
1								134290	1	1	643.6728	1927.9966	3	1927.9982	-0.0017	0	11.67	1.2	K	VDIDAPDVSIEGPDAK	L
1								134291	1	1	643.673	1927.9972	3	1927.9982	-0.0011	0	87.09	3.40E-08	K	VDIDAPDVSIEGPDAK	L
1								134292	1	1	643.673	1927.9972	3	1927.9982	-0.0011	0	51.24	0.00013	K	VDIDAPDVSIEGPDAK	L
1								134293	1	1	643.6732	1927.9978	3	1927.9982	-0.0005	0	3.51	8.4	K	VDIDAPDVSIEGPDAK	L
1								134294	1	1	965.0062	1927.9978	2	1927.9982	-0.0004	0	56.93	3.80E-05	K	VDIDAPDVSIEGPDAK	L
1								134295	1	1	965.0063	1927.998	2	1927.9982	-0.0002	0	43.08	0.00087	K	VDIDAPDVSIEGPDAK	L
1								134296	1	1	643.6733	1927.9981	3	1927.9982	-0.0002	0	58.9	2.30E-05	K	VDIDAPDVSIEGPDAK	L
1								134297	4	1	643.6733	1927.9981	3	1927.9982	-0.0002	0	0.75	15	K	VDIDAPDVSIEGPDAK	L
1								134299	1	1	643.6734	1927.9984	3	1927.9982	0.0001	0	84.82	5.90E-08	K	VDIDAPDVSIEGPDAK	L
1								134300	1	1	965.0067	1927.9988	2	1927.9982	0.0006	0	66.39	4.00E-06	K	VDIDAPDVSIEGPDAK	L
1								134302	1	1	965.007	1927.9994	2	1927.9982	0.0012	0	64.57	6.00E-06	K	VDIDAPDVSIEGPDAK	L
1								134304	1	1	643.6738	1927.9996	3	1927.9982	0.0013	0	20.42	0.16	K	VDIDAPDVSIEGPDAK	L
1								134305	1	1	965.0073	1928	2	1927.9982	0.0018	0	65.11	5.30E-06	K	VDIDAPDVSIEGPDAK	L
1								134314	1	1	643.6743	1928.0011	3	1927.9982	0.0028	0	17.28	0.34	K	VDIDAPDVSIEGPDAK	L
1								134324	1	1	965.0082	1928.0018	2	1927.9982	0.0036	0	41.42	0.0014	K	VDIDAPDVSIEGPDAK	L
1								134332	1	1	643.6754	1928.0044	3	1927.9982	0.0061	0	23.88	0.077	K	VDIDAPDVSIEGPDAK	L
1								134333	1	1	965.0099	1928.0052	2	1927.9982	0.007	0	10.92	1.6	K	VDIDAPDVSIEGPDAK	L
1								134391	1	1	643.9969	1928.9689	3	1928.9757	-0.0068	0	13.22	0.51	K	LDADMPEVAVEGPNGK	W
1								134395	1	1	644.0003	1928.9791	3	1928.9757	0.0034	0	13.82	0.77	K	LDADMPEVAVEGPNGK	W
1								134397	1	1	644.0007	1928.9803	3	1928.9757	0.0046	0	10.77	1.6	K	LDADMPEVAVEGPNGK	W
1								134399	2	1	644.0011	1928.9815	3	1928.9757	0.0058	0	6.11	4.7	K	LDADMPEVAVEGPNGK	W
1								134401	3	1	965.4995	1928.9844	2	1928.9757	0.0087	0	2.18	12	K	LDADMPEVAVEGPNGK	W
1								134402	2	1	965.4996	1928.9846	2	1928.9757	0.0089	0	2.84	10	K	LDADMPEVAVEGPNGK	W
1								134403	3	1	644.0042	1928.9908	3	1928.9935	-0.0027	0	0.68	17	K	VDTNAPDLSLEGPEGK	L
1								134404	1	1	644.0043	1928.9911	3	1928.9935	-0.0024	0	33.43	0.0091	K	VDTNAPDLSLEGPEGK	L
1								134405	1	1	644.0045	1928.9917	3	1928.9935	-0.0018	0	25	0.065	K	VDTNAPDLSLEGPEGK	L
1								134406	1	1	644.0046	1928.992	3	1928.9935	-0.0015	0	52.45	0.00011	K	VDTNAPDLSLEGPEGK	L
1								134407	1	1	644.0048	1928.9926	3	1928.9935	-0.0009	0	75.15	6.20E-07	K	VDTNAPDLSLEGPEGK	L
1								134408	1	1	644.0048	1928.9926	3	1928.9935	-0.0009	0	104.94	6.60E-10	K	VDTNAPDLSLEGPEGK	L
1								134410	4	1	644.0051	1928.9935	3	1928.9935	0	0	1.1	16	K	VDTNAPDLSLEGPEGK	L
1								134412	1	1	965.5041	1928.9936	2	1928.9935	0.0002	0	51.95	0.00014	K	VDTNAPDLSLEGPEGK	L
1								134413	1	1	965.5042	1928.9938	2	1928.9935	0.0004	0	88.72	2.90E-08	K	VDTNAPDLSLEGPEGK	L
1								134415	1	1	644.0054	1928.9944	3	1928.9935	0.0009	0	42.47	0.001	K	VDTNAPDLSLEGPEGK	L
1								134416	1	1	965.5045	1928.9944	2	1928.9935	0.001	0	106.44	4.00E-10	K	VDTNAPDLSLEGPEGK	L
1								134418	1	1	965.5052	1928.9958	2	1928.9935	0.0024	0	57.3	3.20E-05	K	VDTNAPDLSLEGPEGK	L
1								136132	1	1	648.0043	1940.9911	3	1940.9935	-0.0024	0	72.23	8.70E-07	K	VDVEGPDVNIEGPEGK	L
1								136133	1	1	648.0045	1940.9917	3	1940.9935	-0.0018	0	44.94	0.0005	K	VDVEGPDVNIEGPEGK	L
1								136134	1	1	648.0045	1940.9917	3	1940.9935	-0.0018	0	73.41	7.00E-07	K	VDVEGPDVNIEGPEGK	L
1								136135	1	1	648.0046	1940.992	3	1940.9935	-0.0015	0	54.4	5.70E-05	K	VDVEGPDVNIEGPEGK	L
1								136137	1	1	648.0048	1940.9926	3	1940.9935	-0.0009	0	36.06	0.0039	K	VDVEGPDVNIEGPEGK	L
1								136138	1	1	648.0049	1940.9929	3	1940.9935	-0.0006	0	41.51	0.0011	K	VDVEGPDVNIEGPEGK	L
1								136139	1	1	971.504	1940.9934	2	1940.9935	0	0	118.16	2.50E-11	K	VDVEGPDVNIEGPEGK	L
1								136140	1	1	971.5043	1940.994	2	1940.9935	0.0006	0	39.15	0.002	K	VDVEGPDVNIEGPEGK	L
1								136143	1	1	971.5051	1940.9956	2	1940.9935	0.0022	0	98.66	2.20E-09	K	VDVEGPDVNIEGPEGK	L
1								136169	1	1	648.0565	1941.1477	3	1941.1512	-0.0035	1	34.49	0.0035	K	ISIPDVDLDLKGPK	V
1								136212	1	1	648.3441	1942.0105	3	1942.0139	-0.0034	0	26.61	0.032	K	VDIEAPDVSLEGPEGK	L
1								136214	1	1	648.3445	1942.0117	3	1942.0139	-0.0022	0	30.66	0.011	K	VDIEAPDVSLEGPEGK	L
1								136215	1	1	648.3446	1942.012	3	1942.0139	-0.0019	0	33.04	0.0065	K	VDIEAPDVSLEGPEGK	L
1								136216	1	1	972.0134	1942.0122	2	1942.0139	-0.0016	0	83.38	6.00E-08	K	VDIEAPDVSLEGPEGK	L
1								136217	1	1	648.3447	1942.0123	3	1942.0139	-0.0016	0	81.74	8.70E-08	K	VDIEAPDVSLEGPEGK	L
1								136218	7	1	486.5104	1942.0125	4	1942.0139	-0.0014	0	3.66	5.6	K	VDIEAPDVSLEGPEGK	L
1								136219	2	1	648.3448	1942.0126	3	1942.0139	-0.0013	0	9.06	1.6	K	VDIEAPDVSLEGPEGK	L
1								136222	1	1	648.345	1942.0132	3	1942.0139	-0.0007	0	47.24	0.00024	K	VDIEAPDVSLEGPEGK	L
1								136223	1	1	972.014	1942.0134	2	1942.0139	-0.0004	0	119.19	1.60E-11	K	VDIEAPDVSLEGPEGK	L
1								136224	1	1	648.3451	1942.0135	3	1942.0139	-0.0004	0	72.47	7.40E-07	K	VDIEAPDVSLEGPEGK	L
1								136228	1	1	972.0152	1942.0158	2	1942.0139	0.002	0	49.72	0.00014	K	VDIEAPDVSLEGPEGK	L
1								136258	1	1	648.3475	1942.0207	3	1942.0139	0.0068	0	15.36	0.48	K	VDIEAPDVSLEGPEGK	L
1								136391	1	1	649.3311	1944.9715	3	1944.9706	0.0008	0	14.53	0.43	K	LDADMPEVAVEGPNGK	W	Oxidation (M)	0.0000200000000000.0
1								136392	4	1	649.3311	1944.9715	3	1944.9706	0.0008	0	3.82	5.1	K	LDADMPEVAVEGPNGK	W	Oxidation (M)	0.0000200000000000.0
1								136724	1	1	651.0163	1950.0271	3	1950.0302	-0.0031	0	45.78	0.00043	K	VGIDTPDIDIHGPEGK	L
1								136726	1	1	651.0165	1950.0277	3	1950.0302	-0.0025	0	69.04	2.00E-06	K	VGIDTPDIDIHGPEGK	L
1								136727	1	1	651.0165	1950.0277	3	1950.0302	-0.0025	0	65.95	4.10E-06	K	VGIDTPDIDIHGPEGK	L
1								136728	1	1	651.0167	1950.0283	3	1950.0302	-0.0019	0	72.65	8.80E-07	K	VGIDTPDIDIHGPEGK	L
1								136729	1	1	651.0167	1950.0283	3	1950.0302	-0.0019	0	61.87	1.10E-05	K	VGIDTPDIDIHGPEGK	L
1								136730	1	1	651.0168	1950.0286	3	1950.0302	-0.0016	0	65.24	4.90E-06	K	VGIDTPDIDIHGPEGK	L
1								136732	1	1	976.0216	1950.0286	2	1950.0302	-0.0016	0	38.27	0.0024	K	VGIDTPDIDIHGPEGK	L
1								136733	1	1	976.0217	1950.0288	2	1950.0302	-0.0014	0	58.86	2.10E-05	K	VGIDTPDIDIHGPEGK	L
1								136735	1	1	651.0169	1950.0289	3	1950.0302	-0.0013	0	36.07	0.0039	K	VGIDTPDIDIHGPEGK	L
1								136737	1	1	976.0225	1950.0304	2	1950.0302	0.0002	0	25.53	0.039	K	VGIDTPDIDIHGPEGK	L
1								136738	1	1	651.0178	1950.0316	3	1950.0302	0.0014	0	12.48	0.82	K	VGIDTPDIDIHGPEGK	L
1								136979	6	1	651.6878	1952.0416	3	1952.049	-0.0074	2	0.1	17	K	GPKFKMPEMHFR	A	Oxidation (M)	0.000002000000.0
1								136986	4	1	651.6882	1952.0428	3	1952.049	-0.0062	2	0.65	14	K	GPKFKMPEMHFR	A	Oxidation (M)	0.000002000000.0
1								136989	6	1	651.6885	1952.0437	3	1952.049	-0.0053	2	2.31	9.7	K	GPKFKMPEMHFR	A	Oxidation (M)	0.000002000000.0
1								137040	3	1	651.6932	1952.0578	3	1952.049	0.0088	2	0.84	15	K	GPKFKMPEMHFR	A	Oxidation (M)	0.000002000000.0
1								137045	5	1	651.6932	1952.0578	3	1952.049	0.0088	2	0.38	17	K	GPKFKMPEMHFR	A	Oxidation (M)	0.000002000000.0
1								137563	2	1	652.6761	1955.0065	3	1955.0091	-0.0027	0	2.97	8.4	K	VDIEGPDVNIEGPEGK	L
1								137564	1	1	652.6765	1955.0077	3	1955.0091	-0.0015	0	74.08	6.20E-07	K	VDIEGPDVNIEGPEGK	L
1								137565	1	1	652.6765	1955.0077	3	1955.0091	-0.0015	0	54.44	5.70E-05	K	VDIEGPDVNIEGPEGK	L
1								137566	1	1	978.5114	1955.0082	2	1955.0091	-0.0009	0	52.75	8.50E-05	K	VDIEGPDVNIEGPEGK	L
1								137567	1	1	652.6767	1955.0083	3	1955.0091	-0.0009	0	58.2	2.40E-05	K	VDIEGPDVNIEGPEGK	L
1								137569	2	1	652.6769	1955.0089	3	1955.0091	-0.0003	0	14.4	0.58	K	VDIEGPDVNIEGPEGK	L
1								137572	1	1	978.5119	1955.0092	2	1955.0091	0.0001	0	88.02	2.50E-08	K	VDIEGPDVNIEGPEGK	L
1								137573	1	1	652.6772	1955.0098	3	1955.0091	0.0006	0	13.73	0.66	K	VDIEGPDVNIEGPEGK	L
1								137574	1	1	978.5123	1955.01	2	1955.0091	0.0009	0	84.22	5.70E-08	K	VDIEGPDVNIEGPEGK	L
1								137575	1	1	978.5124	1955.0102	2	1955.0091	0.0011	0	47.26	0.00028	K	VDIEGPDVNIEGPEGK	L
1								137576	1	1	978.5126	1955.0106	2	1955.0091	0.0015	0	81.04	1.20E-07	K	VDIEGPDVNIEGPEGK	L
1								137577	1	1	652.678	1955.0122	3	1955.0091	0.003	0	27.26	0.03	K	VDIEGPDVNIEGPEGK	L
1								137579	1	1	652.6788	1955.0146	3	1955.0091	0.0054	0	10.89	1.3	K	VDIEGPDVNIEGPEGK	L
1								137601	1	1	489.7983	1955.1641	4	1955.1668	-0.0027	1	4.57	2.4	K	APKISIPDVDLDLK	G
1								137676	1	1	653.0139	1956.0199	3	1956.0295	-0.0097	0	5.51	4.3	K	VDVEVPDVSLEGPEGK	L
1								137679	1	1	979.0187	1956.0228	2	1956.0295	-0.0067	0	15.53	0.48	K	VDVEVPDVSLEGPEGK	L
1								137680	1	1	653.015	1956.0232	3	1956.0295	-0.0064	0	28.95	0.022	K	VDVEVPDVSLEGPEGK	L
1								137681	1	1	653.0151	1956.0235	3	1956.0295	-0.0061	0	20.85	0.14	K	VDVEVPDVSLEGPEGK	L
1								137682	1	1	653.0156	1956.025	3	1956.0295	-0.0046	0	15.41	0.5	K	VDVEVPDVSLEGPEGK	L
1								137683	2	1	653.0157	1956.0253	3	1956.0295	-0.0043	0	6.73	3.7	K	VDVEVPDVSLEGPEGK	L
1								137686	1	1	979.0202	1956.0258	2	1956.0295	-0.0037	0	48.77	0.00024	K	VDVEVPDVSLEGPEGK	L
1								137689	1	1	653.016	1956.0262	3	1956.0295	-0.0034	0	16.2	0.44	K	VDVEVPDVSLEGPEGK	L
1								137690	2	1	653.016	1956.0262	3	1956.0295	-0.0034	0	3.32	8.6	K	VDVEVPDVSLEGPEGK	L
1								137691	1	1	653.0162	1956.0268	3	1956.0295	-0.0028	0	8.46	2.5	K	VDVEVPDVSLEGPEGK	L
1								137693	1	1	653.0164	1956.0274	3	1956.0295	-0.0022	0	75.75	4.60E-07	K	VDVEVPDVSLEGPEGK	L
1								137694	1	1	653.0164	1956.0274	3	1956.0295	-0.0022	0	84.7	5.80E-08	K	VDVEVPDVSLEGPEGK	L
1								137695	1	1	653.0164	1956.0274	3	1956.0295	-0.0022	0	21.62	0.12	K	VDVEVPDVSLEGPEGK	L
1								137696	1	1	653.0164	1956.0274	3	1956.0295	-0.0022	0	87.46	3.10E-08	K	VDVEVPDVSLEGPEGK	L
1								137697	1	1	653.0165	1956.0277	3	1956.0295	-0.0019	0	65.74	4.70E-06	K	VDVEVPDVSLEGPEGK	L
1								137698	1	1	653.0165	1956.0277	3	1956.0295	-0.0019	0	46.3	0.00041	K	VDVEVPDVSLEGPEGK	L
1								137700	1	1	653.0165	1956.0277	3	1956.0295	-0.0019	0	74.26	6.60E-07	K	VDVEVPDVSLEGPEGK	L
1								137701	3	1	490.0142	1956.0277	4	1956.0295	-0.0018	0	3.92	7.1	K	VDVEVPDVSLEGPEGK	L
1								137702	1	1	979.0212	1956.0278	2	1956.0295	-0.0017	0	50.71	0.00015	K	VDVEVPDVSLEGPEGK	L
1								137703	1	1	653.0166	1956.028	3	1956.0295	-0.0016	0	22.88	0.088	K	VDVEVPDVSLEGPEGK	L
1								137704	1	1	653.0166	1956.028	3	1956.0295	-0.0016	0	74.45	6.20E-07	K	VDVEVPDVSLEGPEGK	L
1								137705	1	1	653.0166	1956.028	3	1956.0295	-0.0016	0	39	0.0022	K	VDVEVPDVSLEGPEGK	L
1								137706	1	1	653.0167	1956.0283	3	1956.0295	-0.0013	0	39.45	0.0019	K	VDVEVPDVSLEGPEGK	L
1								137707	1	1	653.0167	1956.0283	3	1956.0295	-0.0013	0	66.32	4.00E-06	K	VDVEVPDVSLEGPEGK	L
1								137708	1	1	653.0167	1956.0283	3	1956.0295	-0.0013	0	64.62	5.90E-06	K	VDVEVPDVSLEGPEGK	L
1								137709	1	1	653.0167	1956.0283	3	1956.0295	-0.0013	0	75.3	5.00E-07	K	VDVEVPDVSLEGPEGK	L
1								137710	2	1	653.0167	1956.0283	3	1956.0295	-0.0013	0	4.02	6.7	K	VDVEVPDVSLEGPEGK	L
1								137711	1	1	979.0215	1956.0284	2	1956.0295	-0.0011	0	93.84	7.00E-09	K	VDVEVPDVSLEGPEGK	L
1								137712	1	1	653.0168	1956.0286	3	1956.0295	-0.001	0	88.63	2.40E-08	K	VDVEVPDVSLEGPEGK	L
1								137713	1	1	979.0217	1956.0288	2	1956.0295	-0.0007	0	61.8	1.20E-05	K	VDVEVPDVSLEGPEGK	L
1								137714	1	1	653.0169	1956.0289	3	1956.0295	-0.0007	0	31.81	0.012	K	VDVEVPDVSLEGPEGK	L
1								137715	1	1	979.0218	1956.029	2	1956.0295	-0.0005	0	87.94	2.80E-08	K	VDVEVPDVSLEGPEGK	L
1								137717	1	1	653.017	1956.0292	3	1956.0295	-0.0004	0	33.55	0.0078	K	VDVEVPDVSLEGPEGK	L
1								137718	1	1	653.0172	1956.0298	3	1956.0295	0.0002	0	44.95	0.00055	K	VDVEVPDVSLEGPEGK	L
1								137719	1	1	653.0172	1956.0298	3	1956.0295	0.0002	0	22.45	0.098	K	VDVEVPDVSLEGPEGK	L
1								137720	1	1	653.0172	1956.0298	3	1956.0295	0.0002	0	17.14	0.33	K	VDVEVPDVSLEGPEGK	L
1								137721	1	1	653.0173	1956.0301	3	1956.0295	0.0005	0	37.4	0.0032	K	VDVEVPDVSLEGPEGK	L
1								137722	1	1	653.0173	1956.0301	3	1956.0295	0.0005	0	29.25	0.021	K	VDVEVPDVSLEGPEGK	L
1								137723	4	1	653.0175	1956.0307	3	1956.0295	0.0011	0	1.11	13	K	VDVEVPDVSLEGPEGK	L
1								137724	1	1	979.0228	1956.031	2	1956.0295	0.0015	0	22.54	0.092	K	VDVEVPDVSLEGPEGK	L
1								137725	2	1	653.0177	1956.0313	3	1956.0295	0.0017	0	4	6.5	K	VDVEVPDVSLEGPEGK	L
1								137726	3	1	653.0178	1956.0316	3	1956.0295	0.002	0	5.24	5.1	K	VDVEVPDVSLEGPEGK	L
1								137727	1	1	653.018	1956.0322	3	1956.0295	0.0026	0	5.78	4.6	K	VDVEVPDVSLEGPEGK	L
1								137728	1	1	653.018	1956.0322	3	1956.0295	0.0026	0	12.48	0.98	K	VDVEVPDVSLEGPEGK	L
1								137733	1	1	653.0183	1956.0331	3	1956.0295	0.0035	0	18.09	0.27	K	VDVEVPDVSLEGPEGK	L
1								137734	1	1	653.0183	1956.0331	3	1956.0295	0.0035	0	39.84	0.0018	K	VDVEVPDVSLEGPEGK	L
1								137738	1	1	653.0192	1956.0358	3	1956.0295	0.0062	0	15.02	0.57	K	VDVEVPDVSLEGPEGK	L
1								137751	10	1	490.0168	1956.0381	4	1956.0295	0.0086	0	0.14	16	K	VDVEVPDVSLEGPEGK	L
1								138003	1	1	654.0416	1959.103	3	1959.1076	-0.0046	1	41.1	0.0012	K	MSLPDVDLDLKGPK	M
1								138005	1	1	654.042	1959.1042	3	1959.1076	-0.0034	1	27.15	0.03	K	MSLPDVDLDLKGPK	M
1								138075	1	1	654.3743	1960.1011	3	1960.1029	-0.0018	1	2.91	9.9	K	VSMPDVDLNLKGPK	L	Oxidation (M)	0.00200000000000.0
1								138603	1	1	656.6914	1967.0524	3	1967.0577	-0.0053	1	36.72	0.004	R	EGAKDIDISSPEFK	I
1								138657	2	1	657.3462	1969.0168	3	1969.0248	-0.008	0	1.1	10	K	VDVDVPDVNIEGPDAK	L
1								138658	1	1	657.3466	1969.018	3	1969.0248	-0.0068	0	36.1	0.0033	K	VDVDVPDVNIEGPDAK	L
1								138659	1	1	657.3469	1969.0189	3	1969.0248	-0.0059	0	6.72	2.8	K	VDVDVPDVNIEGPDAK	L
1								138660	1	1	657.3473	1969.0201	3	1969.0248	-0.0047	0	51.39	0.0001	K	VDVDVPDVNIEGPDAK	L
1								138661	1	1	657.3474	1969.0204	3	1969.0248	-0.0044	0	24.13	0.055	K	VDVDVPDVNIEGPDAK	L
1								138663	1	1	985.5178	1969.021	2	1969.0248	-0.0037	0	10.61	1.3	K	VDVDVPDVNIEGPDAK	L
1								138664	1	1	985.5178	1969.021	2	1969.0248	-0.0037	0	7.1	2.8	K	VDVDVPDVNIEGPDAK	L
1								138666	1	1	657.3478	1969.0216	3	1969.0248	-0.0032	0	61.72	9.60E-06	K	VDVDVPDVNIEGPDAK	L
1								138668	1	1	657.348	1969.0222	3	1969.0248	-0.0026	0	25.59	0.039	K	VDVDVPDVNIEGPDAK	L
1								138669	1	1	657.348	1969.0222	3	1969.0248	-0.0026	0	31.28	0.01	K	VDVDVPDVNIEGPDAK	L
1								138670	1	1	657.348	1969.0222	3	1969.0248	-0.0026	0	29.4	0.016	K	VDVDVPDVNIEGPDAK	L
1								138671	1	1	657.3482	1969.0228	3	1969.0248	-0.002	0	35.83	0.004	K	VDVDVPDVNIEGPDAK	L
1								138672	3	1	493.263	1969.0229	4	1969.0248	-0.0019	0	3.77	6.4	K	VDVDVPDVNIEGPDAK	L
1								138673	1	1	493.263	1969.0229	4	1969.0248	-0.0019	0	12.03	0.95	K	VDVDVPDVNIEGPDAK	L
1								138674	1	1	657.3483	1969.0231	3	1969.0248	-0.0017	0	38.81	0.002	K	VDVDVPDVNIEGPDAK	L
1								138675	1	1	985.5189	1969.0232	2	1969.0248	-0.0015	0	55.5	4.30E-05	K	VDVDVPDVNIEGPDAK	L
1								138676	1	1	657.3484	1969.0234	3	1969.0248	-0.0014	0	84.31	5.70E-08	K	VDVDVPDVNIEGPDAK	L
1								138677	1	1	657.3484	1969.0234	3	1969.0248	-0.0014	0	59.41	1.80E-05	K	VDVDVPDVNIEGPDAK	L
1								138678	1	1	657.3484	1969.0234	3	1969.0248	-0.0014	0	92.02	9.60E-09	K	VDVDVPDVNIEGPDAK	L
1								138679	1	1	657.3485	1969.0237	3	1969.0248	-0.0011	0	92.16	9.60E-09	K	VDVDVPDVNIEGPDAK	L
1								138680	1	1	657.3485	1969.0237	3	1969.0248	-0.0011	0	12.22	0.95	K	VDVDVPDVNIEGPDAK	L
1								138681	1	1	657.3485	1969.0237	3	1969.0248	-0.0011	0	13.19	0.76	K	VDVDVPDVNIEGPDAK	L
1								138682	1	1	657.3486	1969.024	3	1969.0248	-0.0008	0	76.44	3.70E-07	K	VDVDVPDVNIEGPDAK	L
1								138683	1	1	657.3486	1969.024	3	1969.0248	-0.0008	0	83.81	6.80E-08	K	VDVDVPDVNIEGPDAK	L
1								138684	1	1	657.3486	1969.024	3	1969.0248	-0.0008	0	87.41	3.00E-08	K	VDVDVPDVNIEGPDAK	L
1								138685	1	1	657.3486	1969.024	3	1969.0248	-0.0008	0	83.55	7.20E-08	K	VDVDVPDVNIEGPDAK	L
1								138686	1	1	657.3486	1969.024	3	1969.0248	-0.0008	0	76.13	4.00E-07	K	VDVDVPDVNIEGPDAK	L
1								138687	1	1	985.5193	1969.024	2	1969.0248	-0.0007	0	80.35	1.50E-07	K	VDVDVPDVNIEGPDAK	L
1								138688	1	1	657.3487	1969.0243	3	1969.0248	-0.0005	0	90.7	1.40E-08	K	VDVDVPDVNIEGPDAK	L
1								138689	1	1	657.3487	1969.0243	3	1969.0248	-0.0005	0	100.27	1.50E-09	K	VDVDVPDVNIEGPDAK	L
1								138690	1	1	657.3487	1969.0243	3	1969.0248	-0.0005	0	12.79	0.84	K	VDVDVPDVNIEGPDAK	L
1								138692	1	1	657.3488	1969.0246	3	1969.0248	-0.0002	0	82.09	1.00E-07	K	VDVDVPDVNIEGPDAK	L
1								138694	1	1	657.3489	1969.0249	3	1969.0248	0.0001	0	39.16	0.0019	K	VDVDVPDVNIEGPDAK	L
1								138695	1	1	657.3489	1969.0249	3	1969.0248	0.0001	0	4.6	5.5	K	VDVDVPDVNIEGPDAK	L
1								138696	1	1	657.3489	1969.0249	3	1969.0248	0.0001	0	20.51	0.14	K	VDVDVPDVNIEGPDAK	L
1								138699	1	1	985.5198	1969.025	2	1969.0248	0.0003	0	80.38	1.40E-07	K	VDVDVPDVNIEGPDAK	L
1								138700	1	1	985.5198	1969.025	2	1969.0248	0.0003	0	51.96	9.90E-05	K	VDVDVPDVNIEGPDAK	L
1								138701	1	1	985.5198	1969.025	2	1969.0248	0.0003	0	48.28	0.00023	K	VDVDVPDVNIEGPDAK	L
1								138702	1	1	657.3491	1969.0255	3	1969.0248	0.0007	0	47.27	0.00029	K	VDVDVPDVNIEGPDAK	L
1								138703	1	1	657.3491	1969.0255	3	1969.0248	0.0007	0	8.84	2.1	K	VDVDVPDVNIEGPDAK	L
1								138704	1	1	657.3491	1969.0255	3	1969.0248	0.0007	0	6.03	3.9	K	VDVDVPDVNIEGPDAK	L
1								138705	1	1	985.5201	1969.0256	2	1969.0248	0.0009	0	48.07	0.00023	K	VDVDVPDVNIEGPDAK	L
1								138707	1	1	985.5206	1969.0266	2	1969.0248	0.0019	0	19.83	0.16	K	VDVDVPDVNIEGPDAK	L
1								138708	1	1	657.3495	1969.0267	3	1969.0248	0.0019	0	19.72	0.16	K	VDVDVPDVNIEGPDAK	L
1								138709	1	1	657.3495	1969.0267	3	1969.0248	0.0019	0	21.44	0.11	K	VDVDVPDVNIEGPDAK	L
1								138710	1	1	657.3496	1969.027	3	1969.0248	0.0022	0	32.44	0.0088	K	VDVDVPDVNIEGPDAK	L
1								138711	1	1	985.5208	1969.027	2	1969.0248	0.0023	0	55.59	4.30E-05	K	VDVDVPDVNIEGPDAK	L
1								138712	1	1	657.3498	1969.0276	3	1969.0248	0.0028	0	29.97	0.015	K	VDVDVPDVNIEGPDAK	L
1								138713	1	1	657.35	1969.0282	3	1969.0248	0.0034	0	24.67	0.05	K	VDVDVPDVNIEGPDAK	L
1								138715	1	1	657.3502	1969.0288	3	1969.0248	0.004	0	59.24	1.80E-05	K	VDVDVPDVNIEGPDAK	L
1								138716	1	1	657.3502	1969.0288	3	1969.0248	0.004	0	24.62	0.051	K	VDVDVPDVNIEGPDAK	L
1								138717	1	1	985.5219	1969.0292	2	1969.0248	0.0045	0	21.9	0.095	K	VDVDVPDVNIEGPDAK	L
1								138719	1	1	657.3508	1969.0306	3	1969.0248	0.0058	0	16.3	0.35	K	VDVDVPDVNIEGPDAK	L
1								138720	1	1	657.351	1969.0312	3	1969.0248	0.0064	0	6.19	3.7	K	VDVDVPDVNIEGPDAK	L
1								138721	1	1	657.3511	1969.0315	3	1969.0248	0.0067	0	29.39	0.018	K	VDVDVPDVNIEGPDAK	L
1								138967	1	1	658.3853	1972.1341	3	1972.1392	-0.0052	1	34.61	0.005	K	ISMPDIDLNLKGPK	V
1								139151	1	1	988.4975	1974.9804	2	1974.9812	-0.0008	0	61.59	5.90E-06	K	MDVNVGDIDIEGPEGK	L
1								139152	1	1	659.3343	1974.9811	3	1974.9812	-0.0001	0	73.06	4.40E-07	K	MDVNVGDIDIEGPEGK	L
1								139153	1	1	659.3344	1974.9814	3	1974.9812	0.0002	0	87.08	1.70E-08	K	MDVNVGDIDIEGPEGK	L
1								139154	1	1	659.3348	1974.9826	3	1974.9812	0.0014	0	28.95	0.012	K	MDVNVGDIDIEGPEGK	L
1								139155	1	1	988.4989	1974.9832	2	1974.9812	0.002	0	62.09	6.20E-06	K	MDVNVGDIDIEGPEGK	L
1								139185	1	1	659.6644	1975.9714	3	1975.9721	-0.0008	0	18.72	0.17	R	DDGVFVQEVTQNSPAAR	T
1								139186	1	1	659.6646	1975.972	3	1975.9721	-0.0002	0	75.48	3.60E-07	R	DDGVFVQEVTQNSPAAR	T
1								139187	1	1	659.6647	1975.9723	3	1975.9721	0.0001	0	90.69	1.10E-08	R	DDGVFVQEVTQNSPAAR	T
1								139188	1	1	659.6647	1975.9723	3	1975.9721	0.0001	0	42.02	0.00083	R	DDGVFVQEVTQNSPAAR	T
1								139189	1	1	988.9936	1975.9726	2	1975.9721	0.0005	0	78	2.00E-07	R	DDGVFVQEVTQNSPAAR	T
1								139190	1	1	988.994	1975.9734	2	1975.9721	0.0013	0	64.24	4.90E-06	R	DDGVFVQEVTQNSPAAR	T
1								139191	1	1	988.9941	1975.9736	2	1975.9721	0.0015	0	49.36	0.00015	R	DDGVFVQEVTQNSPAAR	T
1								139413	1	1	660.347	1978.0192	3	1978.0251	-0.0059	0	18.73	0.2	K	IDVDAPDIDIHGPDAK	L
1								139415	2	1	660.3475	1978.0207	3	1978.0251	-0.0044	0	8.55	1.9	K	IDVDAPDIDIHGPDAK	L
1								139421	4	1	495.5127	1978.0217	4	1978.0251	-0.0034	0	3.39	6.1	K	IDVDAPDIDIHGPDAK	L
1								139429	1	1	990.0187	1978.0228	2	1978.0251	-0.0023	0	51.17	9.50E-05	K	IDVDAPDIDIHGPDAK	L
1								139430	1	1	660.3483	1978.0231	3	1978.0251	-0.002	0	66.09	3.00E-06	K	IDVDAPDIDIHGPDAK	L
1								139431	1	1	660.3483	1978.0231	3	1978.0251	-0.002	0	41.72	0.00082	K	IDVDAPDIDIHGPDAK	L
1								139432	1	1	660.3484	1978.0234	3	1978.0251	-0.0017	0	54.48	4.40E-05	K	IDVDAPDIDIHGPDAK	L
1								139433	1	1	660.3484	1978.0234	3	1978.0251	-0.0017	0	73.26	5.80E-07	K	IDVDAPDIDIHGPDAK	L
1								139435	1	1	660.3485	1978.0237	3	1978.0251	-0.0014	0	54.47	4.40E-05	K	IDVDAPDIDIHGPDAK	L
1								139444	1	1	495.5132	1978.0237	4	1978.0251	-0.0014	0	11.63	0.86	K	IDVDAPDIDIHGPDAK	L
1								139445	1	1	660.3486	1978.024	3	1978.0251	-0.0011	0	48.57	0.00018	K	IDVDAPDIDIHGPDAK	L
1								139454	8	1	495.5137	1978.0257	4	1978.0251	0.0006	0	1.86	8.9	K	IDVDAPDIDIHGPDAK	L
1								139463	1	1	990.0211	1978.0276	2	1978.0251	0.0025	0	47.8	0.00024	K	IDVDAPDIDIHGPDAK	L
1								139468	5	1	660.3502	1978.0288	3	1978.0251	0.0037	0	4.36	5.4	K	IDVDAPDIDIHGPDAK	L
1								140483	1	1	662.0176	1983.031	3	1983.0404	-0.0095	0	21.34	0.13	K	VDIDVPDVNIEGPDAK	L
1								140485	1	1	662.0177	1983.0313	3	1983.0404	-0.0092	0	14.5	0.61	K	VDIDVPDVNIEGPDAK	L
1								140486	1	1	662.0186	1983.034	3	1983.0404	-0.0065	0	30.05	0.017	K	VDVDIPDVNIEGPDAK	L
1								140487	1	1	662.0186	1983.034	3	1983.0404	-0.0065	0	2.03	10	K	VDIDVPDVNIEGPDAK	L
1								140488	1	1	662.0187	1983.0343	3	1983.0404	-0.0062	0	25.3	0.05	K	VDIDVPDVNIEGPDAK	L
1								140489	1	1	662.0193	1983.0361	3	1983.0404	-0.0044	0	3.44	8.5	K	VDIDVPDVNIEGPEGK	L
1								140490	1	1	662.0193	1983.0361	3	1983.0404	-0.0044	0	21.84	0.12	K	VDIDVPDVNIEGPDAK	L
1								140492	1	1	992.5259	1983.0372	2	1983.0404	-0.0032	0	14.67	0.63	K	VDVDIPDVNIEGPDAK	L
1								140493	1	1	662.0198	1983.0376	3	1983.0404	-0.0029	0	28.07	0.027	K	VDIDVPDVNIEGPDAK	L
1								140494	1	1	662.0198	1983.0376	3	1983.0404	-0.0029	0	38.48	0.0025	K	VDIDVPDVNIEGPDAK	L
1								140495	1	1	662.0199	1983.0379	3	1983.0404	-0.0026	0	42.61	0.00096	K	VDIDVPDVNIEGPDAK	L
1								140496	1	1	662.0199	1983.0379	3	1983.0404	-0.0026	0	10.49	1.6	K	VDVDIPDVNIEGPDAK	L
1								140497	1	1	662.02	1983.0382	3	1983.0404	-0.0023	0	32.35	0.01	K	VDIDVPDVNIEGPDAK	L
1								140498	1	1	662.02	1983.0382	3	1983.0404	-0.0023	0	30.92	0.014	K	VDIDVPDVNIEGPEGK	L
1								140499	1	1	662.02	1983.0382	3	1983.0404	-0.0023	0	21.79	0.12	K	VDIDVPDVNIEGPDAK	L
1								140500	1	1	662.0201	1983.0385	3	1983.0404	-0.002	0	86.77	3.70E-08	K	VDIDVPDVNIEGPDAK	L
1								140501	1	1	662.0201	1983.0385	3	1983.0404	-0.002	0	12.44	1	K	VDIDVPDVNIEGPDAK	L
1								140502	1	1	662.0201	1983.0385	3	1983.0404	-0.002	0	9.74	1.9	K	VDIDVPDVNIEGPDAK	L
1								140503	1	1	662.0201	1983.0385	3	1983.0404	-0.002	0	9.02	2.2	K	VDIDVPDVNIEGPDAK	L
1								140504	1	1	662.0201	1983.0385	3	1983.0404	-0.002	0	11.05	1.4	K	VDIDVPDVNIEGPEGK	L
1								140505	1	1	662.0201	1983.0385	3	1983.0404	-0.002	0	14.48	0.63	K	VDIDVPDVNIEGPDAK	L
1								140507	3	1	496.7669	1983.0385	4	1983.0404	-0.0019	0	1.46	13	K	VDIDVPDVNIEGPDAK	L
1								140508	1	1	662.0202	1983.0388	3	1983.0404	-0.0017	0	69.3	2.10E-06	K	VDIDVPDVNIEGPDAK	L
1								140509	1	1	662.0202	1983.0388	3	1983.0404	-0.0017	0	39.04	0.0023	K	VDIDVPDVNIEGPDAK	L
1								140512	1	1	662.0203	1983.0391	3	1983.0404	-0.0014	0	69.66	2.00E-06	K	VDIDVPDVNIEGPDAK	L
1								140513	1	1	662.0203	1983.0391	3	1983.0404	-0.0014	0	30.14	0.018	K	VDIDVPDVNIEGPDAK	L
1								140514	1	1	662.0204	1983.0394	3	1983.0404	-0.0011	0	78.14	2.90E-07	K	VDIDVPDVNIEGPDAK	L
1								140515	1	1	662.0204	1983.0394	3	1983.0404	-0.0011	0	33.43	0.0086	K	VDIDVPDVNIEGPDAK	L
1								140516	1	1	662.0204	1983.0394	3	1983.0404	-0.0011	0	8.69	2.5	K	VDVDIPDVNIEGPDAK	L
1								140517	1	1	662.0204	1983.0394	3	1983.0404	-0.0011	0	27.2	0.036	K	VDIDVPDVNIEGPDAK	L
1								140518	1	1	992.5271	1983.0396	2	1983.0404	-0.0008	0	77.49	3.10E-07	K	VDIDVPDVNIEGPDAK	L
1								140519	1	1	992.5271	1983.0396	2	1983.0404	-0.0008	0	64.91	5.60E-06	K	VDIDVPDVNIEGPDAK	L
1								140520	1	1	496.7672	1983.0397	4	1983.0404	-0.0007	0	11.13	1.3	K	VDIDVPDVNIEGPDAK	L
1								140521	1	1	662.0206	1983.04	3	1983.0404	-0.0005	0	76.69	3.70E-07	K	VDIDVPDVNIEGPDAK	L
1								140522	1	1	662.0206	1983.04	3	1983.0404	-0.0005	0	19.1	0.21	K	VDIDVPDVNIEGPEGK	L
1								140523	1	1	662.0206	1983.04	3	1983.0404	-0.0005	0	73	8.70E-07	K	VDVDIPDVNIEGPDAK	L
1								140524	1	1	662.0206	1983.04	3	1983.0404	-0.0005	0	30.22	0.016	K	VDVDIPDVNIEGPDAK	L
1								140525	1	1	662.0207	1983.0403	3	1983.0404	-0.0002	0	74.11	7.00E-07	K	VDVDIPDVNIEGPDAK	L
1								140526	1	1	662.0207	1983.0403	3	1983.0404	-0.0002	0	68.29	2.70E-06	K	VDIDVPDVNIEGPDAK	L
1								140527	1	1	662.0207	1983.0403	3	1983.0404	-0.0002	0	59.14	2.20E-05	K	VDIDVPDVNIEGPDAK	L
1								140528	1	1	662.0207	1983.0403	3	1983.0404	-0.0002	0	42.4	0.001	K	VDVDIPDVNIEGPDAK	L
1								140529	1	1	992.5275	1983.0404	2	1983.0404	0	0	98.8	2.30E-09	K	VDIDVPDVNIEGPDAK	L
1								140530	1	1	992.5275	1983.0404	2	1983.0404	0	0	91.59	1.20E-08	K	VDIDVPDVNIEGPDAK	L
1								140531	1	1	662.0208	1983.0406	3	1983.0404	0.0001	0	18.66	0.24	K	VDIDVPDVNIEGPDAK	L
1								140532	1	1	662.0208	1983.0406	3	1983.0404	0.0001	0	25.06	0.055	K	VDIDVPDVNIEGPDAK	L
1								140533	1	1	662.0208	1983.0406	3	1983.0404	0.0001	0	61.54	1.20E-05	K	VDIDVPDVNIEGPDAK	L
1								140534	1	1	662.0208	1983.0406	3	1983.0404	0.0001	0	71.21	1.30E-06	K	VDIDVPDVNIEGPDAK	L
1								140535	1	1	662.0208	1983.0406	3	1983.0404	0.0001	0	12.1	1.1	K	VDIDVPDVNIEGPDAK	L
1								140537	1	1	662.0208	1983.0406	3	1983.0404	0.0001	0	7.97	2.8	K	VDIDVPDVNIEGPDAK	L
1								140539	1	1	992.5276	1983.0406	2	1983.0404	0.0002	0	38.11	0.0027	K	VDIDVPDVNIEGPEGK	L
1								140540	1	1	992.5276	1983.0406	2	1983.0404	0.0002	0	17.61	0.31	K	VDIDVPDVNIEGPDAK	L
1								140541	1	1	992.5276	1983.0406	2	1983.0404	0.0002	0	30.97	0.014	K	VDIDVPDVNIEGPDAK	L
1								140542	1	1	662.0209	1983.0409	3	1983.0404	0.0004	0	81.71	1.20E-07	K	VDIDVPDVNIEGPDAK	L
1								140543	1	1	662.0209	1983.0409	3	1983.0404	0.0004	0	61.27	1.40E-05	K	VDVDIPDVNIEGPDAK	L
1								140545	1	1	662.0209	1983.0409	3	1983.0404	0.0004	0	8.64	2.5	K	VDIDVPDVNIEGPDAK	L
1								140546	1	1	662.0209	1983.0409	3	1983.0404	0.0004	0	12.48	1	K	VDIDVPDVNIEGPEGK	L
1								140547	1	1	662.021	1983.0412	3	1983.0404	0.0007	0	43.82	0.00075	K	VDIDVPDVNIEGPDAK	L
1								140548	1	1	662.021	1983.0412	3	1983.0404	0.0007	0	17.21	0.34	K	VDIDVPDVNIEGPDAK	L
1								140549	2	1	662.0211	1983.0415	3	1983.0404	0.001	0	8.95	2.3	K	VDIDVPDVNIEGPDAK	L
1								140550	1	1	662.0211	1983.0415	3	1983.0404	0.001	0	8.33	2.6	K	VDIDVPDVNIEGPEGK	L
1								140551	1	1	992.5281	1983.0416	2	1983.0404	0.0012	0	83.06	8.70E-08	K	VDIDVPDVNIEGPDAK	L
1								140552	1	1	662.0212	1983.0418	3	1983.0404	0.0013	0	41.88	0.0012	K	VDIDVPDVNIEGPDAK	L
1								140553	1	1	662.0212	1983.0418	3	1983.0404	0.0013	0	39.93	0.0019	K	VDVDIPDVNIEGPDAK	L
1								140554	1	1	662.0212	1983.0418	3	1983.0404	0.0013	0	27.53	0.033	K	VDIDVPDVNIEGPDAK	L
1								140555	1	1	662.0212	1983.0418	3	1983.0404	0.0013	0	21.85	0.12	K	VDIDVPDVNIEGPDAK	L
1								140556	1	1	662.0213	1983.0421	3	1983.0404	0.0016	0	34.32	0.0069	K	VDIDVPDVNIEGPDAK	L
1								140557	1	1	662.0214	1983.0424	3	1983.0404	0.0019	0	38.9	0.0024	K	VDIDVPDVNIEGPDAK	L
1								140559	1	1	662.0215	1983.0427	3	1983.0404	0.0022	0	8.89	2.5	K	VDVDIPDVNIEGPDAK	L
1								140560	1	1	662.0215	1983.0427	3	1983.0404	0.0022	0	15.1	0.6	K	VDIDVPDVNIEGPEGK	L
1								140561	1	1	992.5287	1983.0428	2	1983.0404	0.0024	0	5.49	5.6	K	VDIDVPDVNIEGPEGK	L
1								140562	1	1	662.0216	1983.043	3	1983.0404	0.0025	0	15.24	0.58	K	VDIDVPDVNIEGPDAK	L
1								140563	1	1	662.0217	1983.0433	3	1983.0404	0.0028	0	25.63	0.055	K	VDIDVPDVNIEGPDAK	L
1								140564	1	1	662.0217	1983.0433	3	1983.0404	0.0028	0	26.63	0.043	K	VDIDVPDVNIEGPDAK	L
1								140565	1	1	662.0219	1983.0439	3	1983.0404	0.0034	0	29.16	0.025	K	VDVDIPDVNIEGPDAK	L
1								140566	1	1	662.0219	1983.0439	3	1983.0404	0.0034	0	20.61	0.18	K	VDIDVPDVNIEGPDAK	L
1								140567	1	1	662.0219	1983.0439	3	1983.0404	0.0034	0	26.35	0.047	K	VDIDVPDVNIEGPDAK	L
1								140568	2	1	662.022	1983.0442	3	1983.0404	0.0037	0	4.41	7.5	K	VDIDVPDVNIEGPEGK	L
1								140572	1	1	662.023	1983.0472	3	1983.0404	0.0067	0	10.29	2.1	K	VDIDVPDVNIEGPDAK	L
1								140573	1	1	662.0231	1983.0475	3	1983.0404	0.007	0	6.66	4.9	K	VDVDIPDVNIEGPDAK	L
1								140575	1	1	662.0233	1983.0481	3	1983.0404	0.0076	0	34.25	0.0083	K	VDIDVPDVNIEGPEGK	L
1								140576	1	1	662.0234	1983.0484	3	1983.0404	0.0079	0	21.17	0.17	K	VDVDIPDVNIEGPDAK	L
1								140770	1	1	663.0201	1986.0385	3	1986.0401	-0.0016	0	47.79	0.00019	K	IDVTAPDVSIEEPEGK	L
1								140771	1	1	663.0201	1986.0385	3	1986.0401	-0.0016	0	34.2	0.0043	K	IDVTAPDVSIEEPEGK	L
1								140772	1	1	663.0201	1986.0385	3	1986.0401	-0.0016	0	32.55	0.0063	K	IDVTAPDVSIEEPEGK	L
1								140773	1	1	663.0203	1986.0391	3	1986.0401	-0.001	0	76.31	2.70E-07	K	IDVTAPDVSIEEPEGK	L
1								140774	1	1	994.027	1986.0394	2	1986.0401	-0.0006	0	80.56	9.70E-08	K	IDVTAPDVSIEEPEGK	L
1								140775	1	1	663.0206	1986.04	3	1986.0401	-0.0001	0	64.91	3.60E-06	K	IDVTAPDVSIEEPEGK	L
1								140776	1	1	994.0273	1986.04	2	1986.0401	0	0	54.61	3.90E-05	K	IDVTAPDVSIEEPEGK	L
1								140777	1	1	994.0289	1986.0432	2	1986.0401	0.0032	0	25.43	0.036	K	IDVTAPDVSIEEPEGK	L
1								141099	3	1	663.3315	1986.9727	3	1986.9812	-0.0085	0	0.3	10	K	MDAEVPDVNIEGPDAK	L
1								141105	1	1	663.3315	1986.9727	3	1986.9812	-0.0085	0	9.91	1.1	K	MDAEVPDVNIEGPDAK	L
1								141117	1	1	663.3315	1986.9727	3	1986.9812	-0.0085	0	15.61	0.3	K	MDAEVPDVNIEGPDAK	L
1								141122	3	1	663.3315	1986.9727	3	1986.9812	-0.0085	0	4.78	3.6	K	MDAEVPDVNIEGPDAK	L
1								141125	1	1	663.3315	1986.9727	3	1986.9812	-0.0085	0	2.44	6.1	K	MDAEVPDVNIEGPDAK	L
1								141137	2	1	663.3315	1986.9727	3	1986.9812	-0.0085	0	2.64	5.9	K	MDAEVPDVNIEGPDAK	L
1								141139	1	1	663.3315	1986.9727	3	1986.9812	-0.0085	0	7.28	2	K	MDAEVPDVNIEGPDAK	L
1								141140	4	1	663.3315	1986.9727	3	1986.9812	-0.0085	0	2.99	5.4	K	MDAEVPDVNIEGPDAK	L
1								141153	4	1	663.3315	1986.9727	3	1986.9812	-0.0085	0	0.29	10	K	MDAEVPDVNIEGPDAK	L
1								141159	4	1	663.3315	1986.9727	3	1986.9812	-0.0085	0	2.19	6.5	K	MDAEVPDVNIEGPDAK	L
1								141165	1	1	663.3318	1986.9736	3	1986.9812	-0.0076	0	9.67	1.2	K	MDAEVPDVNIEGPDAK	L
1								141166	1	1	663.3318	1986.9736	3	1986.9812	-0.0076	0	13.71	0.47	K	MDAEVPDVNIEGPDAK	L
1								141168	2	1	663.3322	1986.9748	3	1986.9812	-0.0064	0	6.11	2.7	K	MDAEVPDVNIEGPDAK	L
1								141173	1	1	994.4958	1986.977	2	1986.9812	-0.0041	0	42.47	0.00066	K	MDAEVPDVNIEGPDAK	L
1								141175	1	1	663.3333	1986.9781	3	1986.9812	-0.0031	0	22.51	0.065	K	MDAEVPDVNIEGPDAK	L
1								141179	1	1	994.4968	1986.979	2	1986.9812	-0.0021	0	20.21	0.11	K	MDAEVPDVNIEGPDAK	L
1								141180	1	1	663.3337	1986.9793	3	1986.9812	-0.0019	0	60.78	1.00E-05	K	MDAEVPDVNIEGPDAK	L
1								141181	1	1	663.3339	1986.9799	3	1986.9812	-0.0013	0	81.72	8.20E-08	K	MDAEVPDVNIEGPDAK	L
1								141183	2	1	497.7524	1986.9805	4	1986.9812	-0.0007	0	2.23	7.5	K	MDAEVPDVNIEGPDAK	L
1								141184	1	1	663.3342	1986.9808	3	1986.9812	-0.0004	0	79.21	1.50E-07	K	MDAEVPDVNIEGPDAK	L
1								141190	1	1	994.4984	1986.9822	2	1986.9812	0.0011	0	63.64	5.10E-06	K	MDAEVPDVNIEGPDAK	L
1								141201	4	1	663.3359	1986.9859	3	1986.9812	0.0047	0	1.62	7	K	MDAEVPDVNIEGPDAK	L
1								141397	2	1	663.7184	1988.1334	3	1988.1342	-0.0008	1	6.15	3.8	K	ISMPDIDLNLKGPK	V	Oxidation (M)	0.00200000000000.0
1								141398	1	1	663.7192	1988.1358	3	1988.1342	0.0016	1	36.75	0.0033	K	ISMPDIDLNLKGPK	V	Oxidation (M)	0.00200000000000.0
1								141438	1	1	664.0107	1989.0103	3	1989.0146	-0.0043	0	41.36	0.001	K	VDIDTPDINIEGSEGK	F
1								141439	1	1	664.0115	1989.0127	3	1989.0146	-0.0019	0	88.96	1.80E-08	K	VDIDTPDINIEGSEGK	F
1								141440	1	1	664.0115	1989.0127	3	1989.0146	-0.0019	0	61.3	1.00E-05	K	VDIDTPDINIEGSEGK	F
1								141441	1	1	664.0118	1989.0136	3	1989.0146	-0.001	0	82.27	8.70E-08	K	VDIDTPDINIEGSEGK	F
1								141442	1	1	995.5143	1989.014	2	1989.0146	-0.0006	0	83.62	6.40E-08	K	VDIDTPDINIEGSEGK	F
1								141443	1	1	995.5144	1989.0142	2	1989.0146	-0.0004	0	81.45	1.10E-07	K	VDIDTPDINIEGSEGK	F
1								141444	1	1	995.515	1989.0154	2	1989.0146	0.0008	0	47.79	0.00024	K	VDIDTPDINIEGSEGK	F
1								141541	1	1	996.4905	1990.9664	2	1990.9761	-0.0097	0	32.25	0.0055	K	MDVNVGDIDIEGPEGK	L	Oxidation (M)	0.2000000000000000.0
1								141542	1	1	664.6655	1990.9747	3	1990.9761	-0.0014	0	64.74	3.40E-06	K	MDVNVGDIDIEGPEGK	L	Oxidation (M)	0.2000000000000000.0
1								141543	1	1	664.6655	1990.9747	3	1990.9761	-0.0014	0	8.61	1.4	K	MDVNVGDIDIEGPEGK	L	Oxidation (M)	0.2000000000000000.0
1								141544	1	1	664.6656	1990.975	3	1990.9761	-0.0011	0	68.1	1.70E-06	K	MDVNVGDIDIEGPEGK	L	Oxidation (M)	0.2000000000000000.0
1								141545	1	1	664.666	1990.9762	3	1990.9761	0.0001	0	64.89	3.30E-06	K	MDVNVGDIDIEGPEGK	L	Oxidation (M)	0.2000000000000000.0
1								141546	1	1	996.4955	1990.9764	2	1990.9761	0.0003	0	71.35	7.40E-07	K	MDVNVGDIDIEGPEGK	L	Oxidation (M)	0.2000000000000000.0
1								141547	1	1	996.4957	1990.9768	2	1990.9761	0.0007	0	66.57	2.20E-06	K	MDVNVGDIDIEGPEGK	L	Oxidation (M)	0.2000000000000000.0
1								141965	1	1	500.2701	1997.0513	4	1997.0561	-0.0048	0	15.18	0.51	K	VDIDVPDVNLEAPEGK	L
1								141966	1	1	666.6913	1997.0521	3	1997.0561	-0.004	0	53.54	7.90E-05	K	VDIDVPDVNLEAPEGK	L
1								141968	1	1	666.6916	1997.053	3	1997.0561	-0.0031	0	6.08	4.4	K	VDIDVPDVNLEAPEGK	L
1								141969	1	1	666.6917	1997.0533	3	1997.0561	-0.0028	0	22.18	0.097	K	VDIDVPDVNLEAPEGK	L
1								141970	1	1	666.6918	1997.0536	3	1997.0561	-0.0025	0	35.03	0.005	K	VDIDVPDVNLEAPEGK	L
1								141971	1	1	666.6919	1997.0539	3	1997.0561	-0.0022	0	72.08	1.00E-06	K	VDIDVPDVNLEAPEGK	L
1								141972	1	1	666.6923	1997.0551	3	1997.0561	-0.001	0	92.45	9.80E-09	K	VDIDVPDVNLEAPEGK	L
1								141973	1	1	666.6923	1997.0551	3	1997.0561	-0.001	0	73.97	6.90E-07	K	VDIDVPDVNLEAPEGK	L
1								141974	1	1	666.6923	1997.0551	3	1997.0561	-0.001	0	63.96	6.90E-06	K	VDIDVPDVNLEAPEGK	L
1								141975	1	1	666.6924	1997.0554	3	1997.0561	-0.0007	0	42.34	0.00099	K	VDIDVPDVNLEAPEGK	L
1								141976	1	1	666.6924	1997.0554	3	1997.0561	-0.0007	0	84.98	5.40E-08	K	VDIDVPDVNLEAPEGK	L
1								141977	1	1	666.6924	1997.0554	3	1997.0561	-0.0007	0	63.09	8.30E-06	K	VDIDVPDVNLEAPEGK	L
1								141978	1	1	999.535	1997.0554	2	1997.0561	-0.0006	0	3.14	8.2	K	VDIDVPDVNLEAPEGK	L
1								141979	1	1	999.5353	1997.056	2	1997.0561	0	0	92.1	1.10E-08	K	VDIDVPDVNLEAPEGK	L
1								141980	1	1	999.5358	1997.057	2	1997.0561	0.001	0	96.66	3.40E-09	K	VDIDVPDVNLEAPEGK	L
1								141981	1	1	666.6931	1997.0575	3	1997.0561	0.0014	0	76.94	3.30E-07	K	VDIDVPDVNLEAPEGK	L
1								141982	1	1	666.6932	1997.0578	3	1997.0561	0.0017	0	15.2	0.49	K	VDIDVPDVNLEAPEGK	L
1								141983	1	1	666.6935	1997.0587	3	1997.0561	0.0026	0	10.04	1.7	K	VDIDVPDVNLEAPEGK	L
1								141984	1	1	666.6942	1997.0608	3	1997.0561	0.0047	0	15.26	0.52	K	VDIDVPDVNLEAPEGK	L
1								141985	1	1	999.5377	1997.0608	2	1997.0561	0.0048	0	25.57	0.048	K	VDIDVPDVNLEAPEGK	L
1								141986	1	1	999.5388	1997.063	2	1997.0561	0.007	0	17.33	0.34	K	VDIDVPDVNLEAPEGK	L
1								142318	1	1	668.3831	2002.1275	3	2002.1312	-0.0037	1	44.72	0.00053	K	IKGDVDVSVPEVEGK	L
1								142319	1	1	668.3832	2002.1278	3	2002.1312	-0.0034	1	46.65	0.00035	K	IKGDVDVSVPEVEGK	L
1								142321	1	1	1002.074	2002.1334	2	2002.1312	0.0022	1	32.88	0.0082	K	IKGDVDVSVPEVEGK	L
1								142362	1	1	501.7504	2002.9725	4	2002.9761	-0.0036	0	8.91	1.3	K	MDAEVPDVNIEGPDAK	L	Oxidation (M)	0.2000000000000000.0
1								142363	1	1	1002.494	2002.9734	2	2002.9761	-0.0027	0	19.68	0.11	K	MDAEVPDVNIEGPDAK	L	Oxidation (M)	0.2000000000000000.0
1								142364	1	1	668.6655	2002.9747	3	2002.9761	-0.0014	0	84.25	3.70E-08	K	MDAEVPDVNIEGPDAK	L	Oxidation (M)	0.2000000000000000.0
1								142365	1	1	1002.495	2002.9754	2	2002.9761	-0.0007	0	58.44	1.50E-05	K	MDAEVPDVNIEGPDAK	L	Oxidation (M)	0.2000000000000000.0
1								142366	1	1	668.6658	2002.9756	3	2002.9761	-0.0005	0	76.13	2.50E-07	K	MDAEVPDVNIEGPDAK	L	Oxidation (M)	0.2000000000000000.0
1								142367	1	1	668.6658	2002.9756	3	2002.9761	-0.0005	0	49.02	0.00013	K	MDAEVPDVNIEGPDAK	L	Oxidation (M)	0.2000000000000000.0
1								142368	1	1	668.666	2002.9762	3	2002.9761	0.0001	0	18.69	0.14	K	MDAEVPDVNIEGPDAK	L	Oxidation (M)	0.2000000000000000.0
1								142369	1	1	668.6663	2002.9771	3	2002.9761	0.001	0	39.03	0.0012	K	MDAEVPDVNIEGPDAK	L	Oxidation (M)	0.2000000000000000.0
1								142370	1	1	668.6663	2002.9771	3	2002.9761	0.001	0	41.82	0.00062	K	MDAEVPDVNIEGPDAK	L	Oxidation (M)	0.2000000000000000.0
1								142371	1	1	668.6664	2002.9774	3	2002.9761	0.0013	0	25.5	0.026	K	MDAEVPDVNIEGPDAK	L	Oxidation (M)	0.2000000000000000.0
1								142372	1	1	501.7518	2002.9781	4	2002.9761	0.002	0	16.03	0.24	K	MDAEVPDVNIEGPDAK	L	Oxidation (M)	0.2000000000000000.0
1								142373	1	1	668.6669	2002.9789	3	2002.9761	0.0028	0	32.12	0.0059	K	MDAEVPDVNIEGPDAK	L	Oxidation (M)	0.2000000000000000.0
1								142374	1	1	1002.499	2002.9834	2	2002.9761	0.0073	0	36.88	0.0018	K	MDAEVPDVNIEGPDAK	L	Oxidation (M)	0.2000000000000000.0
1								142753	1	1	670.3514	2008.0324	3	2008.0357	-0.0033	0	48.6	0.00027	K	VDIDTPDIDIHGPEGK	L
1								142754	1	1	670.3514	2008.0324	3	2008.0357	-0.0033	0	66.2	4.60E-06	K	VDIDTPDIDIHGPEGK	L
1								142755	1	1	670.3514	2008.0324	3	2008.0357	-0.0033	0	30.97	0.015	K	VDIDTPDIDIHGPEGK	L
1								142756	1	1	670.3515	2008.0327	3	2008.0357	-0.003	0	26.09	0.046	K	VDIDTPDIDIHGPEGK	L
1								142757	1	1	670.3517	2008.0333	3	2008.0357	-0.0024	0	67.46	3.40E-06	K	VDIDTPDIDIHGPEGK	L
1								142758	1	1	670.3517	2008.0333	3	2008.0357	-0.0024	0	77.39	3.40E-07	K	VDIDTPDIDIHGPEGK	L
1								142759	1	1	670.3517	2008.0333	3	2008.0357	-0.0024	0	62.9	9.60E-06	K	VDIDTPDIDIHGPEGK	L
1								142760	1	1	670.3519	2008.0339	3	2008.0357	-0.0018	0	50.55	0.00017	K	VDIDTPDIDIHGPEGK	L
1								142761	1	1	670.3519	2008.0339	3	2008.0357	-0.0018	0	57.91	3.20E-05	K	VDIDTPDIDIHGPEGK	L
1								142763	1	1	1005.025	2008.0354	2	2008.0357	-0.0002	0	71.72	1.30E-06	K	VDIDTPDIDIHGPEGK	L
1								142964	1	1	503.794	2011.1469	4	2011.1446	0.0023	2	13.98	0.54	K	GPKFKMPEMNIK	V	Oxidation (M)	0.000002000000.0
1								143247	3	1	672.7016	2015.083	3	2015.0909	-0.008	1	0.75	15	K	ISMPDVDLHMKGPK	V	Oxidation (M)	0.00000000020000.0
1								143261	2	1	672.7021	2015.0845	3	2015.0909	-0.0065	1	1.94	11	K	ISMPDVDLHMKGPK	V	Oxidation (M)	0.00200000000000.0
1								143268	2	1	672.7023	2015.0851	3	2015.0909	-0.0059	1	3.32	8.1	K	ISMPDVDLHMKGPK	V	Oxidation (M)	0.00000000020000.0
1								143282	3	1	672.7031	2015.0875	3	2015.0909	-0.0035	1	1.91	12	K	ISMPDVDLHMKGPK	V	Oxidation (M)	0.00000000020000.0
1								143537	1	1	674.3458	2020.0156	3	2020.0204	-0.0048	0	14.15	0.42	K	ASLGSLEGEAEAEASSPK	G
1								143538	1	1	674.3458	2020.0156	3	2020.0204	-0.0048	0	20.36	0.1	K	ASLGSLEGEAEAEASSPK	G
1								143539	1	1	674.3469	2020.0189	3	2020.0204	-0.0015	0	1.18	9.7	K	ASLGSLEGEAEAEASSPK	G
1								143540	1	1	674.3469	2020.0189	3	2020.0204	-0.0015	0	17.8	0.21	K	ASLGSLEGEAEAEASSPK	G
1								143541	1	1	1011.019	2020.0234	2	2020.0204	0.0031	0	71.78	8.50E-07	K	ASLGSLEGEAEAEASSPK	G
1								144387	1	1	509.0419	2032.1385	4	2032.137	0.0015	2	11.45	1.3	K	MKMPKFSMPSLK	G	2 Oxidation (M)	0.200000020000.0
1								144443	1	1	678.663	2032.9672	3	2032.9689	-0.0017	0	68.89	6.70E-07	K	VDVECPDVNIEGPEGK	W
1								144444	1	1	1017.491	2032.9674	2	2032.9689	-0.0015	0	94.64	1.80E-09	K	VDVECPDVNIEGPEGK	W
1								144445	1	1	1017.491	2032.9674	2	2032.9689	-0.0015	0	58.39	7.80E-06	K	VDVECPDVNIEGPEGK	W
1								144446	1	1	678.6631	2032.9675	3	2032.9689	-0.0014	0	84.49	1.90E-08	K	VDVECPDVNIEGPEGK	W
1								144447	1	1	678.6633	2032.9681	3	2032.9689	-0.0008	0	59.67	5.30E-06	K	VDVECPDVNIEGPEGK	W
1								144448	1	1	678.6637	2032.9693	3	2032.9689	0.0004	0	29.55	0.0056	K	VDVECPDVNIEGPEGK	W
1								144449	1	1	678.6638	2032.9696	3	2032.9689	0.0007	0	49.87	5.20E-05	K	VDVECPDVNIEGPEGK	W
1								144865	1	1	680.7351	2039.1835	3	2039.1815	0.002	1	0.87	13	K	VPKISMPDVDLHLK	G	Oxidation (M)	0.00000200000000.0
1								145090	1	1	682.3861	2044.1365	3	2044.1418	-0.0053	1	18.33	0.26	K	GEVDVDVPKLEGDLK	G
1								145099	1	1	682.3871	2044.1395	3	2044.1418	-0.0023	1	18.17	0.25	K	GEVDVDVPKLEGDLK	G
1								145183	1	1	683.0421	2046.1045	3	2046.1088	-0.0044	0	17.74	0.33	K	VSVGAPDLSLEASEGSIK	L
1								145184	1	1	683.0428	2046.1066	3	2046.1088	-0.0023	0	89.05	2.40E-08	K	VSVGAPDLSLEASEGSIK	L
1								145185	1	1	683.0428	2046.1066	3	2046.1088	-0.0023	0	83.56	8.50E-08	K	VSVGAPDLSLEASEGSIK	L
1								145186	1	1	1024.061	2046.1074	2	2046.1088	-0.0014	0	89.39	2.20E-08	K	VSVGAPDLSLEASEGSIK	L
1								145187	1	1	1024.061	2046.1074	2	2046.1088	-0.0014	0	52.19	0.00011	K	VSVGAPDLSLEASEGSIK	L
1								145188	1	1	683.0433	2046.1081	3	2046.1088	-0.0008	0	61.64	1.20E-05	K	VSVGAPDLSLEASEGSIK	L
1								145223	1	1	683.3657	2047.0753	3	2047.083	-0.0077	0	32.05	0.013	K	QGFDLNVPGGEIDASLK	A
1								145224	1	1	1024.547	2047.0794	2	2047.083	-0.0035	0	1.21	14	K	QGFDLNVPGGEIDASLK	A
1								145225	1	1	683.3678	2047.0816	3	2047.083	-0.0014	0	61.22	1.50E-05	K	QGFDLNVPGGEIDASLK	A
1								145226	1	1	683.3679	2047.0819	3	2047.083	-0.0011	0	59.78	2.10E-05	K	QGFDLNVPGGEIDASLK	A
1								145227	1	1	1024.549	2047.0834	2	2047.083	0.0005	0	41.83	0.0012	K	QGFDLNVPGGEIDASLK	A
1								145228	1	1	683.3685	2047.0837	3	2047.083	0.0007	0	15.87	0.47	K	QGFDLNVPGGEIDASLK	A
1								146259	4	1	688.4035	2062.1887	3	2062.1944	-0.0057	2	1.4	9.9	K	GPKVKGDMDVSLPK	V	Oxidation (M)	0.00000002000000.0
1								146560	1	1	518.0184	2068.0445	4	2068.0546	-0.0101	1	8.85	2.1	K	GDMDVSVPKVEGEMK	V	Oxidation (M)	0.002000000000000.0
1								146580	2	1	1035.035	2068.0554	2	2068.0546	0.0008	1	3.82	7.9	K	GDMDVSLPKVEGDMK	V	Oxidation (M)	0.000000000000020.0
1								146583	2	1	690.3591	2068.0555	3	2068.0546	0.0009	1	1.43	14	K	GDMDVSVPKVEGEMK	V	Oxidation (M)	0.000000000000020.0
1								146590	2	1	690.3594	2068.0564	3	2068.0546	0.0018	1	0.43	17	K	GDMDVSVPKVEGEMK	V	Oxidation (M)	0.000000000000020.0
1								146595	3	1	1035.037	2068.0594	2	2068.0546	0.0048	1	4.13	7.5	K	GDMDVSLPKVEGDMK	V	Oxidation (M)	0.000000000000020.0
1								147297	1	1	520.301	2077.1749	4	2077.1785	-0.0036	1	7.09	3.4	K	IGFSGPKLEGGEVDLK	G
1								149213	1	1	698.0394	2091.0964	3	2091.0993	-0.0029	0	57.54	2.80E-05	K	VDVNAPDVQAPDWHLK	M
1								149214	1	1	698.0396	2091.097	3	2091.0993	-0.0023	0	67.85	2.70E-06	K	VDVNAPDVQAPDWHLK	M
1								149219	1	1	698.0399	2091.0979	3	2091.0993	-0.0014	0	42.73	0.00089	K	VDVNAPDVQAPDWHLK	M
1								149220	1	1	698.04	2091.0982	3	2091.0993	-0.0011	0	49.73	0.00018	K	VDVNAPDVQAPDWHLK	M
1								149221	1	1	698.041	2091.1012	3	2091.0993	0.0019	0	11.45	1.2	K	VDVNAPDVQAPDWHLK	M
1								150778	1	1	703.3613	2107.0621	3	2107.0637	-0.0016	1	66.97	2.60E-06	R	LKSEDGVEGDLGETQSR	T
1								150779	1	1	1054.539	2107.0634	2	2107.0637	-0.0002	1	12.72	0.67	R	LKSEDGVEGDLGETQSR	T
1								151708	2	1	709.3928	2125.1566	3	2125.1622	-0.0057	0	4.49	7	K	VQANLGAPDINIEGLDAK	V
1								151713	1	1	709.3944	2125.1614	3	2125.1622	-0.0009	0	57.07	3.90E-05	K	VQANLGAPDINIEGLDAK	V
1								151715	1	1	709.3945	2125.1617	3	2125.1622	-0.0006	0	86.88	4.00E-08	K	VQANLGAPDINIEGLDAK	V
1								151716	1	1	709.3948	2125.1626	3	2125.1622	0.0003	0	52.32	0.00011	K	VQANLGAPDINIEGLDAK	V
1								151718	1	1	1063.589	2125.1634	2	2125.1622	0.0012	0	78.45	2.70E-07	K	VQANLGAPDINIEGLDAK	V
1								151723	1	1	1063.591	2125.1674	2	2125.1622	0.0052	0	51.07	0.00015	K	VQANLGAPDINIEGLDAK	V
1								151843	1	1	1065.086	2128.1574	2	2128.1619	-0.0045	1	33.3	0.0087	K	LKGEIDASVPELEGDLR	G
1								151844	1	1	710.3936	2128.159	3	2128.1619	-0.0029	1	45.69	0.0005	K	LKGEIDASVPELEGDLR	G
1								151845	1	1	710.3937	2128.1593	3	2128.1619	-0.0026	1	46.09	0.00046	K	LKGEIDASVPELEGDLR	G
1								151846	7	1	533.0471	2128.1593	4	2128.166	-0.0067	2	1.45	13	K	FKMPEMHFKTPK	I	2 Oxidation (M)	0.002002000000.0
1								151847	10	1	533.0473	2128.1601	4	2128.166	-0.006	2	2.99	9.4	K	FKMPEMHFKTPK	I	2 Oxidation (M)	0.002002000000.0
1								151848	1	1	710.3942	2128.1608	3	2128.1619	-0.0011	1	77.84	3.00E-07	K	LKGEIDASVPELEGDLR	G
1								151849	1	1	710.3952	2128.1638	3	2128.1619	0.0019	1	36.51	0.0039	K	LKGEIDASVPELEGDLR	G
1								152761	1	1	714.4106	2140.21	3	2140.2105	-0.0005	1	11.01	1.1	K	APSLDIKGPEVDVSGPK	L
1								152789	3	1	1071.535	2141.0554	2	2141.0602	-0.0048	1	0.77	10	K	SKGHYEVTGSDDETGK	L
1								152790	4	1	1071.535	2141.0554	2	2141.0602	-0.0048	1	0.07	12	K	SKGHYEVTGSDDETGK	L
1								152806	5	1	1071.536	2141.0574	2	2141.0602	-0.0028	1	1.32	8.6	K	SKGHYEVTGSDDETGK	L
1								154468	3	1	724.7171	2171.1295	3	2171.1298	-0.0004	1	3.1	8.2	K	FSMPGFKGEGPEVDVK	L	Oxidation (M)	0.0020000000000000.0
1								154499	1	1	725.0681	2172.1825	3	2172.1826	-0.0001	1	42.1	0.0011	K	VEGDMQVPDLDIKGPK	V
1								154525	1	1	725.377	2173.1092	3	2173.1106	-0.0015	0	50.82	0.00016	R	HELTEISNVDVETQSGK	T
1								154526	1	1	725.3771	2173.1095	3	2173.1106	-0.0012	0	62.54	1.10E-05	R	HELTEISNVDVETQSGK	T
1								154528	1	1	725.3773	2173.1101	3	2173.1106	-0.0006	0	59.57	2.10E-05	R	HELTEISNVDVETQSGK	T
1								154529	1	1	725.3778	2173.1116	3	2173.1106	0.0009	0	36.3	0.0047	R	HELTEISNVDVETQSGK	T
1								154757	1	1	728.3724	2182.0954	3	2182.0972	-0.0018	0	35.44	0.0057	K	GPAFNMASPESDFGINLK	G
1								155145	1	1	730.3995	2188.1767	3	2188.1775	-0.0008	1	57.3	2.70E-05	K	VEGDMQVPDLDIKGPK	V	Oxidation (M)	0.0000200000000000.0
1								155146	1	1	730.3996	2188.177	3	2188.1775	-0.0005	1	46.51	0.00034	K	VEGDMQVPDLDIKGPK	V	Oxidation (M)	0.0000200000000000.0
1								155970	1	1	1100.052	2198.0894	2	2198.0921	-0.0027	0	37.62	0.0025	K	GPAFNMASPESDFGINLK	G	Oxidation (M)	0.000002000000000000.0
1								155971	1	1	733.7038	2198.0896	3	2198.0921	-0.0026	0	31.29	0.011	K	GPAFNMASPESDFGINLK	G	Oxidation (M)	0.000002000000000000.0
1								155973	1	1	733.704	2198.0902	3	2198.0921	-0.002	0	14.57	0.48	K	GPAFNMASPESDFGINLK	G	Oxidation (M)	0.000002000000000000.0
1								155974	1	1	733.7042	2198.0908	3	2198.0921	-0.0014	0	66.63	3.00E-06	K	GPAFNMASPESDFGINLK	G	Oxidation (M)	0.000002000000000000.0
1								155989	1	1	733.7477	2198.2213	3	2198.2272	-0.0059	2	26.25	0.046	K	VEGDLKGPEVDIRDPK	V
1								155990	1	1	550.5629	2198.2225	4	2198.2272	-0.0047	2	17.2	0.36	K	VEGDLKGPEVDIRDPK	V
1								155991	1	1	550.5632	2198.2237	4	2198.2272	-0.0035	2	11.48	1.3	K	VEGDLKGPEVDIRDPK	V
1								156696	1	1	1103.561	2205.1074	2	2205.1157	-0.0083	0	21.89	0.11	K	GPHVDVSGPDIDIEGPEGK	L
1								156697	3	1	552.2851	2205.1113	4	2205.1157	-0.0044	0	2.77	8.5	K	GPHVDVSGPDIDIEGPEGK	L
1								156698	2	1	552.2854	2205.1125	4	2205.1157	-0.0032	0	8.31	2.3	K	GPHVDVSGPDIDIEGPEGK	L
1								156699	1	1	736.045	2205.1132	3	2205.1157	-0.0026	0	76.64	3.30E-07	K	GPHVDVSGPDIDIEGPEGK	L
1								156700	1	1	736.045	2205.1132	3	2205.1157	-0.0026	0	62.41	8.80E-06	K	GPHVDVSGPDIDIEGPEGK	L
1								156701	6	1	552.2856	2205.1133	4	2205.1157	-0.0024	0	4.31	5.7	K	GPHVDVSGPDIDIEGPEGK	L
1								156703	1	1	736.0463	2205.1171	3	2205.1157	0.0013	0	51.48	0.00011	K	GPHVDVSGPDIDIEGPEGK	L
1								156858	1	1	737.3713	2209.0921	3	2209.0919	0.0002	0	3.66	5.6	K	MEGGGAEVHAQLPSLEGDLR	G
1								157822	3	1	740.7432	2219.2078	3	2219.2163	-0.0086	1	2.5	11	K	VKGDLDIAGPNLEGDFK	G
1								157825	1	1	740.7435	2219.2087	3	2219.2163	-0.0077	1	26.91	0.043	K	VKGDLDIAGPNLEGDFK	G
1								157833	1	1	740.7442	2219.2108	3	2219.2163	-0.0056	1	6.5	4.3	K	VKGDLDIAGPNLEGDFK	G
1								157836	1	1	740.7445	2219.2117	3	2219.2163	-0.0047	1	5.84	5.3	K	VKGDLDIAGPNLEGDFK	G
1								157838	3	1	740.7445	2219.2117	3	2219.2163	-0.0047	1	1.37	15	K	VKGDLDIAGPNLEGDFK	G
1								157842	5	1	740.7448	2219.2126	3	2219.2163	-0.0038	1	0.51	18	K	VKGDLDIAGPNLEGDFK	G
1								157843	5	1	740.7448	2219.2126	3	2219.2163	-0.0038	1	1.81	13	K	VKGDLDIAGPNLEGDFK	G
1								157844	3	1	740.7448	2219.2126	3	2219.2163	-0.0038	1	0.21	19	K	VKGDLDIAGPNLEGDFK	G
1								157845	2	1	740.7448	2219.2126	3	2219.2163	-0.0038	1	4.93	6.4	K	VKGDLDIAGPNLEGDFK	G
1								157850	1	1	740.7453	2219.2141	3	2219.2163	-0.0023	1	42.4	0.0012	K	VKGDLDIAGPNLEGDFK	G
1								157851	1	1	740.7453	2219.2141	3	2219.2163	-0.0023	1	57.51	3.70E-05	K	VKGDLDIAGPNLEGDFK	G
1								157853	1	1	740.7455	2219.2147	3	2219.2163	-0.0017	1	8.03	3.3	K	VKGDLDIAGPNLEGDFK	G
1								157854	2	1	740.7455	2219.2147	3	2219.2163	-0.0017	1	0.33	19	K	VKGDLDIAGPNLEGDFK	G
1								157855	1	1	740.7455	2219.2147	3	2219.2163	-0.0017	1	8.23	3.1	K	VKGDLDIAGPNLEGDFK	G
1								157856	4	1	740.7455	2219.2147	3	2219.2163	-0.0017	1	0.95	17	K	VKGDLDIAGPNLEGDFK	G
1								157857	6	1	740.7455	2219.2147	3	2219.2163	-0.0017	1	4.39	7.6	K	VKGDLDIAGPNLEGDFK	G
1								157859	1	1	740.7457	2219.2153	3	2219.2163	-0.0011	1	50.91	0.00017	K	VKGDLDIAGPNLEGDFK	G
1								157863	1	1	740.7458	2219.2156	3	2219.2163	-0.0008	1	9.64	2.3	K	VKGDLDIAGPNLEGDFK	G
1								157864	1	1	740.7458	2219.2156	3	2219.2163	-0.0008	1	14.8	0.71	K	VKGDLDIAGPNLEGDFK	G
1								157868	3	1	740.7462	2219.2168	3	2219.2163	0.0004	1	0.25	20	K	VKGDLDIAGPNLEGDFK	G
1								157869	3	1	740.7462	2219.2168	3	2219.2163	0.0004	1	5.6	6	K	VKGDLDIAGPNLEGDFK	G
1								157870	1	1	740.7462	2219.2168	3	2219.2163	0.0004	1	7.48	3.9	K	VKGDLDIAGPNLEGDFK	G
1								157871	7	1	740.7462	2219.2168	3	2219.2163	0.0004	1	0.8	18	K	VKGDLDIAGPNLEGDFK	G
1								157873	1	1	740.7465	2219.2177	3	2219.2163	0.0013	1	3.37	9.7	K	VKGDLDIAGPNLEGDFK	G
1								157874	1	1	740.7465	2219.2177	3	2219.2163	0.0013	1	1.59	15	K	VKGDLDIAGPNLEGDFK	G
1								157880	3	1	740.7469	2219.2189	3	2219.2163	0.0025	1	3.54	9.4	K	VKGDLDIAGPNLEGDFK	G
1								157881	3	1	740.7469	2219.2189	3	2219.2163	0.0025	1	4.81	7	K	VKGDLDIAGPNLEGDFK	G
1								157885	1	1	740.7472	2219.2198	3	2219.2163	0.0034	1	14.46	0.77	K	VKGDLDIAGPNLEGDFK	G
1								157887	1	1	740.7472	2219.2198	3	2219.2163	0.0034	1	13.89	0.88	K	VKGDLDIAGPNLEGDFK	G
1								157892	1	1	740.7472	2219.2198	3	2219.2163	0.0034	1	1.21	16	K	VKGDLDIAGPNLEGDFK	G
1								157900	2	1	740.7475	2219.2207	3	2219.2163	0.0043	1	3.15	10	K	VKGDLDIAGPNLEGDFK	G
1								157901	1	1	740.7475	2219.2207	3	2219.2163	0.0043	1	19.54	0.24	K	VKGDLDIAGPNLEGDFK	G
1								157902	4	1	740.7475	2219.2207	3	2219.2163	0.0043	1	0.49	19	K	VKGDLDIAGPNLEGDFK	G
1								157903	2	1	740.7475	2219.2207	3	2219.2163	0.0043	1	2.52	12	K	VKGDLDIAGPNLEGDFK	G
1								157906	1	1	740.7479	2219.2219	3	2219.2163	0.0055	1	3.89	8.5	K	VKGDLDIAGPNLEGDFK	G
1								157907	1	1	740.7479	2219.2219	3	2219.2163	0.0055	1	9.73	2.2	K	VKGDLDIAGPNLEGDFK	G
1								157908	1	1	740.7479	2219.2219	3	2219.2163	0.0055	1	7.52	3.7	K	VKGDLDIAGPNLEGDFK	G
1								157916	1	1	740.7482	2219.2228	3	2219.2163	0.0064	1	12.5	1.2	K	VKGDLDIAGPNLEGDFK	G
1								157922	1	1	740.7488	2219.2246	3	2219.2163	0.0082	1	12.34	1.2	K	VKGDLDIAGPNLEGDFK	G
1								157925	1	1	740.7495	2219.2267	3	2219.2163	0.0103	1	8.38	2.8	K	VKGDLDIAGPNLEGDFK	G
1								157926	1	1	740.7495	2219.2267	3	2219.2163	0.0103	1	5.56	5.4	K	VKGDLDIAGPNLEGDFK	G
1								157927	3	1	740.7495	2219.2267	3	2219.2163	0.0103	1	4.38	7.1	K	VKGDLDIAGPNLEGDFK	G
1								158173	1	1	742.7026	2225.086	3	2225.0868	-0.0009	0	63.79	3.80E-06	K	MEGGGAEVHAQLPSLEGDLR	G	Oxidation (M)	0.20000000000000000000.0
1								158174	1	1	742.7027	2225.0863	3	2225.0868	-0.0006	0	17.43	0.16	K	MEGGGAEVHAQLPSLEGDLR	G	Oxidation (M)	0.20000000000000000000.0
1								158175	1	1	1113.551	2225.0874	2	2225.0868	0.0006	0	25.44	0.026	K	MEGGGAEVHAQLPSLEGDLR	G	Oxidation (M)	0.20000000000000000000.0
1								158176	1	1	742.7031	2225.0875	3	2225.0868	0.0006	0	50.84	7.60E-05	K	MEGGGAEVHAQLPSLEGDLR	G	Oxidation (M)	0.20000000000000000000.0
1								159049	1	1	1121.077	2240.1394	2	2240.1416	-0.0022	0	81.43	1.40E-07	K	GPSLDIDTPDVNIEGPEGK	L
1								159050	1	1	747.7209	2240.1409	3	2240.1416	-0.0007	0	68.06	3.00E-06	K	GPSLDIDTPDVNIEGPEGK	L
1								159051	1	1	747.7209	2240.1409	3	2240.1416	-0.0007	0	30.04	0.019	K	GPSLDIDTPDVNIEGPEGK	L
1								159052	1	1	747.7211	2240.1415	3	2240.1416	-0.0001	0	79.09	2.40E-07	K	GPSLDIDTPDVNIEGPEGK	L
1								159053	1	1	747.7211	2240.1415	3	2240.1416	-0.0001	0	42.2	0.0012	K	GPSLDIDTPDVNIEGPEGK	L
1								159054	1	1	747.7215	2240.1427	3	2240.1416	0.0011	0	12.61	1.1	K	GPSLDIDTPDVNIEGPEGK	L
1								159055	1	1	561.043	2240.1429	4	2240.1416	0.0013	0	12.93	0.97	K	GPSLDIDTPDVNIEGPEGK	L
1								159056	1	1	747.7216	2240.143	3	2240.1416	0.0014	0	16.13	0.47	K	GPSLDIDTPDVNIEGPEGK	L
1								159057	1	1	1121.079	2240.1434	2	2240.1416	0.0018	0	50.23	0.00017	K	GPSLDIDTPDVNIEGPEGK	L
1								159352	1	1	562.8038	2247.1861	4	2247.1892	-0.0031	0	10.5	1.6	K	VDINAPDVGVQGPDWHLK	M
1								159354	1	1	562.8041	2247.1873	4	2247.1892	-0.0019	0	59.97	1.90E-05	K	VDINAPDVGVQGPDWHLK	M
1								159356	1	1	750.0698	2247.1876	3	2247.1892	-0.0016	0	66.39	4.20E-06	K	VDINAPDVGVQGPDWHLK	M
1								159357	1	1	750.0699	2247.1879	3	2247.1892	-0.0013	0	72.44	1.10E-06	K	VDINAPDVGVQGPDWHLK	M
1								159358	1	1	750.0702	2247.1888	3	2247.1892	-0.0004	0	63.43	8.80E-06	K	VDINAPDVGVQGPDWHLK	M
1								159359	1	1	1124.603	2247.1914	2	2247.1892	0.0023	0	33.37	0.0099	K	VDINAPDVGVQGPDWHLK	M
1								159549	1	1	563.5447	2250.1497	4	2250.1524	-0.0027	0	35.09	0.0055	K	VDVSAPDVEAHGPEWNLK	M
1								159551	1	1	751.0576	2250.151	3	2250.1524	-0.0015	0	58.74	2.30E-05	K	VDVSAPDVEAHGPEWNLK	M
1								159552	1	1	751.0577	2250.1513	3	2250.1524	-0.0012	0	74.27	6.70E-07	K	VDVSAPDVEAHGPEWNLK	M
1								159554	1	1	1126.083	2250.1514	2	2250.1524	-0.001	0	64.1	7.20E-06	K	VDVSAPDVEAHGPEWNLK	M
1								159556	8	1	563.5453	2250.1521	4	2250.1524	-0.0003	0	3	9.2	K	VDVSAPDVEAHGPEWNLK	M
1								159557	1	1	563.5464	2250.1565	4	2250.1524	0.0041	0	60.17	1.70E-05	K	VDVSAPDVEAHGPEWNLK	M
1								159588	1	1	563.8087	2251.2057	4	2251.2095	-0.0038	1	21.25	0.16	K	MKGEVDVSLANVEGDLK	G	Oxidation (M)	0.20000000000000000.0
1								159590	1	1	751.4095	2251.2067	3	2251.2095	-0.0028	1	54.24	8.30E-05	K	MKGEVDVSLANVEGDLK	G	Oxidation (M)	0.20000000000000000.0
1								159596	1	1	751.4111	2251.2115	3	2251.2095	0.002	1	30.85	0.017	K	MKGEVDVSLANVEGDLK	G	Oxidation (M)	0.20000000000000000.0
1								160004	1	1	565.0859	2256.3145	4	2256.3177	-0.0032	2	11.88	0.69	K	VEGDLKGPEVDIKGPK	V
1								160005	1	1	753.113	2256.3172	3	2256.3177	-0.0005	2	23.72	0.042	K	VEGDLKGPEVDIKGPK	V
1								160636	1	1	759.0801	2274.2185	3	2274.2221	-0.0037	1	35.88	0.0057	K	GDLDIAGPNLEGDFKGPK	V
1								160637	2	1	569.5619	2274.2185	4	2274.2221	-0.0036	1	8.32	3.3	K	GDLDIAGPNLEGDFKGPK	V
1								160761	1	1	759.7492	2276.2258	3	2276.2299	-0.0041	1	20.35	0.19	K	LKGDVDVSLPEVEGEMK	V
1								161070	1	1	1144.576	2287.1374	2	2287.1398	-0.0024	0	23.91	0.056	K	VDVSAPDVEMQGPDWNLK	M
1								161073	1	1	763.3874	2287.1404	3	2287.1398	0.0005	0	64.63	4.90E-06	K	VDVSAPDVEMQGPDWNLK	M
1								161074	1	1	572.7924	2287.1405	4	2287.1398	0.0007	0	9.77	1.6	K	VDVSAPDVEMQGPDWNLK	M
1								161075	1	1	763.3878	2287.1416	3	2287.1398	0.0017	0	15.93	0.37	K	VDVSAPDVEMQGPDWNLK	M
1								161076	1	1	763.3884	2287.1434	3	2287.1398	0.0035	0	36.05	0.0037	K	VDVSAPDVEMQGPDWNLK	M
1								161080	1	1	763.4006	2287.18	3	2287.1841	-0.0041	0	13.76	0.81	K	VDISAPDVDVHGPDWHLK	M
1								161081	1	1	572.8027	2287.1817	4	2287.1841	-0.0024	0	59.19	2.30E-05	K	VDISAPDVDVHGPDWHLK	M
1								161082	2	1	572.8027	2287.1817	4	2287.1841	-0.0024	0	14.43	0.7	K	VDISAPDVDVHGPDWHLK	M
1								161083	1	1	572.8032	2287.1837	4	2287.1841	-0.0004	0	32.46	0.011	K	VDISAPDVDVHGPDWHLK	M
1								161222	1	1	574.0627	2292.2217	4	2292.2248	-0.0031	1	39.47	0.002	K	LKGDVDVSLPEVEGEMK	V	Oxidation (M)	0.00000000000000020.0
1								161226	1	1	765.0816	2292.223	3	2292.2248	-0.0019	1	70.16	1.70E-06	K	LKGDVDVSLPEVEGEMK	V	Oxidation (M)	0.00000000000000020.0
1								161227	1	1	765.0822	2292.2248	3	2292.2248	-0.0001	1	46.93	0.00036	K	LKGDVDVSLPEVEGEMK	V	Oxidation (M)	0.00000000000000020.0
1								161228	1	1	765.0831	2292.2275	3	2292.2248	0.0026	1	30.88	0.014	K	LKGDVDVSLPEVEGEMK	V	Oxidation (M)	0.00000000000000020.0
1								161586	1	1	768.7189	2303.1349	3	2303.1348	0.0001	0	43.01	0.00068	K	VDVSAPDVEMQGPDWNLK	M	Oxidation (M)	0.000000000200000000.0
1								161587	1	1	768.7193	2303.1361	3	2303.1348	0.0013	0	64.17	5.10E-06	K	VDVSAPDVEMQGPDWNLK	M	Oxidation (M)	0.000000000200000000.0
1								161588	1	1	576.7913	2303.1361	4	2303.1348	0.0013	0	20.98	0.11	K	VDVSAPDVEMQGPDWNLK	M	Oxidation (M)	0.000000000200000000.0
1								161589	1	1	576.7914	2303.1365	4	2303.1348	0.0017	0	6.13	3.2	K	VDVSAPDVEMQGPDWNLK	M	Oxidation (M)	0.000000000200000000.0
1								161590	1	1	768.7195	2303.1367	3	2303.1348	0.0019	0	48.91	0.00017	K	VDVSAPDVEMQGPDWNLK	M	Oxidation (M)	0.000000000200000000.0
1								161591	1	1	768.7197	2303.1373	3	2303.1348	0.0025	0	45.58	0.00037	K	VDVSAPDVEMQGPDWNLK	M	Oxidation (M)	0.000000000200000000.0
1								161592	1	1	768.7197	2303.1373	3	2303.1348	0.0025	0	25.24	0.04	K	VDVSAPDVEMQGPDWNLK	M	Oxidation (M)	0.000000000200000000.0
1								161594	4	1	576.7927	2303.1417	4	2303.1348	0.0069	0	5.61	4	K	VDVSAPDVEMQGPDWNLK	M	Oxidation (M)	0.000000000200000000.0
1								161645	1	1	769.4037	2305.1893	3	2305.1947	-0.0054	0	46.66	0.00034	K	VDINAPDVDVQGPDWHLK	M
1								161648	1	1	1153.603	2305.1914	2	2305.1947	-0.0032	0	51.54	0.00012	K	VDINAPDVDVQGPDWHLK	M
1								161650	1	1	577.3057	2305.1937	4	2305.1947	-0.001	0	69.9	1.80E-06	K	VDINAPDVDVQGPDWHLK	M
1								161651	1	1	769.4054	2305.1944	3	2305.1947	-0.0003	0	80.2	1.70E-07	K	VDINAPDVDVQGPDWHLK	M
1								161652	1	1	769.4054	2305.1944	3	2305.1947	-0.0003	0	95.17	5.40E-09	K	VDINAPDVDVQGPDWHLK	M
1								161653	1	1	769.4054	2305.1944	3	2305.1947	-0.0003	0	31.23	0.013	K	VDINAPDVDVQGPDWHLK	M
1								161655	1	1	769.4057	2305.1953	3	2305.1947	0.0006	0	12.23	1.1	K	VDINAPDVDVQGPDWHLK	M
1								161656	1	1	769.4059	2305.1959	3	2305.1947	0.0012	0	79.49	2.10E-07	K	VDINAPDVDVQGPDWHLK	M
1								162252	1	1	579.5552	2314.1917	4	2314.195	-0.0033	0	61.29	1.40E-05	K	VDINAPDVDVHGPDWHLK	M
1								162253	1	1	579.5554	2314.1925	4	2314.195	-0.0025	0	56.61	4.20E-05	K	VDINAPDVDVHGPDWHLK	M
1								162254	1	1	579.5555	2314.1929	4	2314.195	-0.0021	0	32.04	0.012	K	VDINAPDVDVHGPDWHLK	M
1								162255	1	1	579.5557	2314.1937	4	2314.195	-0.0013	0	29.44	0.021	K	VDINAPDVDVHGPDWHLK	M
1								162310	1	1	579.7999	2315.1705	4	2315.179	-0.0085	0	21.87	0.087	K	VDIDAPDVDVHGPDWHLK	M
1								162313	2	1	579.8004	2315.1725	4	2315.179	-0.0065	0	4.17	5.1	K	VDIDAPDVDVHGPDWHLK	M
1								162314	1	1	579.8009	2315.1745	4	2315.179	-0.0045	0	22.74	0.072	K	VDIDAPDVDVHGPDWHLK	M
1								162316	1	1	579.8011	2315.1753	4	2315.179	-0.0037	0	19.65	0.14	K	VDIDAPDVDVHGPDWHLK	M
1								162317	1	1	1158.595	2315.1754	2	2315.179	-0.0036	0	41.09	0.001	K	VDIDAPDVDVHGPDWHLK	M
1								162318	1	1	1158.595	2315.1754	2	2315.179	-0.0036	0	46.78	0.00027	K	VDIDAPDVDVHGPDWHLK	M
1								162319	1	1	579.8012	2315.1757	4	2315.179	-0.0033	0	21.5	0.092	K	VDIDAPDVDVHGPDWHLK	M
1								162320	1	1	579.8012	2315.1757	4	2315.179	-0.0033	0	13.57	0.57	K	VDIDAPDVDVHGPDWHLK	M
1								162321	1	1	579.8012	2315.1757	4	2315.179	-0.0033	0	12.12	0.8	K	VDIDAPDVDVHGPDWHLK	M
1								162323	1	1	579.8013	2315.1761	4	2315.179	-0.0029	0	51.44	9.30E-05	K	VDIDAPDVDVHGPDWHLK	M
1								162324	1	1	579.8013	2315.1761	4	2315.179	-0.0029	0	27.73	0.022	K	VDIDAPDVDVHGPDWHLK	M
1								162325	1	1	579.8013	2315.1761	4	2315.179	-0.0029	0	31.31	0.0096	K	VDIDAPDVDVHGPDWHLK	M
1								162326	6	1	579.8013	2315.1761	4	2315.179	-0.0029	0	1.97	8.2	K	VDIDAPDVDVHGPDWHLK	M
1								162327	1	1	579.8014	2315.1765	4	2315.179	-0.0025	0	22.32	0.076	K	VDIDAPDVDVHGPDWHLK	M
1								162328	1	1	579.8014	2315.1765	4	2315.179	-0.0025	0	6.54	2.9	K	VDIDAPDVDVHGPDWHLK	M
1								162329	1	1	772.7328	2315.1766	3	2315.179	-0.0024	0	49.75	0.00014	K	VDIDAPDVDVHGPDWHLK	M
1								162330	1	1	579.8015	2315.1769	4	2315.179	-0.0021	0	47.17	0.00025	K	VDIDAPDVDVHGPDWHLK	M
1								162331	1	1	579.8015	2315.1769	4	2315.179	-0.0021	0	10.89	1	K	VDIDAPDVDVHGPDWHLK	M
1								162332	2	1	579.8015	2315.1769	4	2315.179	-0.0021	0	6.68	2.8	K	VDIDAPDVDVHGPDWHLK	M
1								162333	1	1	772.733	2315.1772	3	2315.179	-0.0018	0	59.85	1.30E-05	K	VDIDAPDVDVHGPDWHLK	M
1								162334	1	1	772.733	2315.1772	3	2315.179	-0.0018	0	63.11	6.30E-06	K	VDIDAPDVDVHGPDWHLK	M
1								162335	1	1	579.8016	2315.1773	4	2315.179	-0.0017	0	50.23	0.00012	K	VDIDAPDVDVHGPDWHLK	M
1								162336	1	1	579.8016	2315.1773	4	2315.179	-0.0017	0	51.83	8.50E-05	K	VDIDAPDVDVHGPDWHLK	M
1								162337	1	1	579.8016	2315.1773	4	2315.179	-0.0017	0	55.52	3.60E-05	K	VDIDAPDVDVHGPDWHLK	M
1								162338	1	1	579.8016	2315.1773	4	2315.179	-0.0017	0	51.87	8.40E-05	K	VDIDAPDVDVHGPDWHLK	M
1								162339	1	1	579.8016	2315.1773	4	2315.179	-0.0017	0	66.02	3.20E-06	K	VDIDAPDVDVHGPDWHLK	M
1								162340	1	1	579.8016	2315.1773	4	2315.179	-0.0017	0	65.31	3.80E-06	K	VDIDAPDVDVHGPDWHLK	M
1								162341	1	1	579.8016	2315.1773	4	2315.179	-0.0017	0	48.32	0.00019	K	VDIDAPDVDVHGPDWHLK	M
1								162342	1	1	579.8016	2315.1773	4	2315.179	-0.0017	0	36.32	0.003	K	VDIDAPDVDVHGPDWHLK	M
1								162343	1	1	579.8016	2315.1773	4	2315.179	-0.0017	0	44.67	0.00044	K	VDIDAPDVDVHGPDWHLK	M
1								162344	1	1	579.8018	2315.1781	4	2315.179	-0.0009	0	58.2	2.00E-05	K	VDIDAPDVDVHGPDWHLK	M
1								162345	1	1	579.8018	2315.1781	4	2315.179	-0.0009	0	31.26	0.0098	K	VDIDAPDVDVHGPDWHLK	M
1								162346	1	1	579.8019	2315.1785	4	2315.179	-0.0005	0	18.33	0.2	K	VDIDAPDVDVHGPDWHLK	M
1								162348	1	1	579.8019	2315.1785	4	2315.179	-0.0005	0	6.79	2.9	K	VDIDAPDVDVHGPDWHLK	M
1								162349	1	1	579.802	2315.1789	4	2315.179	-0.0001	0	52.04	8.50E-05	K	VDIDAPDVDVHGPDWHLK	M
1								162350	1	1	579.802	2315.1789	4	2315.179	-0.0001	0	33.18	0.0065	K	VDIDAPDVDVHGPDWHLK	M
1								162351	1	1	579.8021	2315.1793	4	2315.179	0.0003	0	38.2	0.002	K	VDIDAPDVDVHGPDWHLK	M
1								162352	1	1	579.8021	2315.1793	4	2315.179	0.0003	0	44.92	0.00043	K	VDIDAPDVDVHGPDWHLK	M
1								162353	1	1	579.8021	2315.1793	4	2315.179	0.0003	0	15.57	0.37	K	VDIDAPDVDVHGPDWHLK	M
1								162354	1	1	579.8022	2315.1797	4	2315.179	0.0007	0	47.1	0.00025	K	VDIDAPDVDVHGPDWHLK	M
1								162355	1	1	579.8022	2315.1797	4	2315.179	0.0007	0	56.93	2.60E-05	K	VDIDAPDVDVHGPDWHLK	M
1								162356	1	1	579.8022	2315.1797	4	2315.179	0.0007	0	25.67	0.035	K	VDIDAPDVDVHGPDWHLK	M
1								162357	1	1	579.8022	2315.1797	4	2315.179	0.0007	0	12.24	0.77	K	VDIDAPDVDVHGPDWHLK	M
1								162359	1	1	579.8023	2315.1801	4	2315.179	0.0011	0	6.33	3	K	VDIDAPDVDVHGPDWHLK	M
1								162360	1	1	579.8024	2315.1805	4	2315.179	0.0015	0	29.3	0.015	K	VDIDAPDVDVHGPDWHLK	M
1								162363	1	1	579.8026	2315.1813	4	2315.179	0.0023	0	20.2	0.13	K	VDIDAPDVDVHGPDWHLK	M
1								162364	1	1	579.8027	2315.1817	4	2315.179	0.0027	0	22	0.084	K	VDIDAPDVDVHGPDWHLK	M
1								162365	1	1	579.8027	2315.1817	4	2315.179	0.0027	0	21.67	0.091	K	VDIDAPDVDVHGPDWHLK	M
1								162367	1	1	579.8029	2315.1825	4	2315.179	0.0035	0	29.64	0.014	K	VDIDAPDVDVHGPDWHLK	M
1								162368	1	1	579.803	2315.1829	4	2315.179	0.0039	0	23.13	0.063	K	VDIDAPDVDVHGPDWHLK	M
1								162369	1	1	579.803	2315.1829	4	2315.179	0.0039	0	6.52	2.9	K	VDIDAPDVDVHGPDWHLK	M
1								162370	1	1	579.803	2315.1829	4	2315.179	0.0039	0	19.71	0.14	K	VDIDAPDVDVHGPDWHLK	M
1								162371	2	1	579.803	2315.1829	4	2315.179	0.0039	0	2.33	7.5	K	VDIDAPDVDVHGPDWHLK	M
1								162372	1	1	772.735	2315.1832	3	2315.179	0.0042	0	27.4	0.024	K	VDIDAPDVDVHGPDWHLK	M
1								162373	1	1	579.8031	2315.1833	4	2315.179	0.0043	0	10.85	1.1	K	VDIDAPDVDVHGPDWHLK	M
1								162374	4	1	579.8033	2315.1841	4	2315.179	0.0051	0	0.95	11	K	VDIDAPDVDVHGPDWHLK	M
1								162375	1	1	579.8036	2315.1853	4	2315.179	0.0063	0	19.45	0.16	K	VDIDAPDVDVHGPDWHLK	M
1								162376	1	1	579.8036	2315.1853	4	2315.179	0.0063	0	23.22	0.066	K	VDIDAPDVDVHGPDWHLK	M
1								162378	7	1	579.8042	2315.1877	4	2315.179	0.0087	0	0.07	14	K	VDIDAPDVDVHGPDWHLK	M
1								162379	10	1	579.8046	2315.1893	4	2315.179	0.0103	0	0.36	13	K	VDIDAPDVDVHGPDWHLK	M
1								162461	3	1	580.58	2318.2909	4	2318.3003	-0.0094	2	3.4	9.3	K	MEGDLKAPEVDIKGPK	V	Oxidation (M)	0.2000000000000000.0
1								162844	1	1	583.059	2328.2069	4	2328.2106	-0.0037	0	58.88	2.30E-05	K	VDINAPDVEVHGPDWHLK	M
1								162845	1	1	777.0768	2328.2086	3	2328.2106	-0.0021	0	48.86	0.00024	K	VDINAPDVEVHGPDWHLK	M
1								162846	1	1	583.0595	2328.2089	4	2328.2106	-0.0017	0	39.69	0.0021	K	VDINAPDVEVHGPDWHLK	M
1								162847	1	1	583.0598	2328.2101	4	2328.2106	-0.0005	0	46.51	0.00043	K	VDINAPDVEVHGPDWHLK	M
1								162864	1	1	1165.621	2329.2274	2	2329.2378	-0.0104	1	12.43	1.3	K	VESDLKGPEVDIEGPEGK	L
1								162865	1	1	583.3158	2329.2341	4	2329.2378	-0.0037	1	49.94	0.00021	K	VESDLKGPEVDIEGPEGK	L
1								162866	1	1	777.4189	2329.2349	3	2329.2378	-0.003	1	50.2	0.00019	K	VESDLKGPEVDIEGPEGK	L
1								162867	1	1	777.4189	2329.2349	3	2329.2378	-0.003	1	69.78	2.10E-06	K	VESDLKGPEVDIEGPEGK	L
1								162868	1	1	583.3166	2329.2373	4	2329.2378	-0.0005	1	21.77	0.14	K	VESDLKGPEVDIEGPEGK	L
1								163160	1	1	778.7469	2333.2189	3	2333.226	-0.0071	0	67.6	3.40E-06	K	VDIDVPDVNVQGPDWHLK	M
1								163162	1	1	778.7487	2333.2243	3	2333.226	-0.0017	0	55.49	5.10E-05	K	VDIDVPDVNVQGPDWHLK	M
1								163163	1	1	584.3136	2333.2253	4	2333.226	-0.0007	0	49.01	0.00024	K	VDIDVPDVNVQGPDWHLK	M
1								163164	1	1	778.7491	2333.2255	3	2333.226	-0.0005	0	65.87	4.90E-06	K	VDIDVPDVNVQGPDWHLK	M
1								163165	1	1	584.3138	2333.2261	4	2333.226	0.0001	0	27.48	0.033	K	VDIDVPDVNVQGPDWHLK	M
1								163166	1	1	584.3138	2333.2261	4	2333.226	0.0001	0	6.88	3.8	K	VDIDVPDVNVQGPDWHLK	M
1								163281	1	1	584.5574	2334.2005	4	2334.21	-0.0095	0	5.46	4.9	K	VDIDVPDVDVQGPDWHLK	M
1								163282	1	1	584.5585	2334.2049	4	2334.21	-0.0051	0	17.47	0.31	K	VDIDVPDVDVQGPDWHLK	M
1								163283	1	1	779.077	2334.2092	3	2334.21	-0.0008	0	65.91	4.60E-06	K	VDIDVPDVDVQGPDWHLK	M
1								163284	1	1	779.077	2334.2092	3	2334.21	-0.0008	0	41.03	0.0014	K	VDIDVPDVDVQGPDWHLK	M
1								163285	1	1	584.5596	2334.2093	4	2334.21	-0.0007	0	57.15	3.40E-05	K	VDIDVPDVDVQGPDWHLK	M
1								163286	1	1	584.5596	2334.2093	4	2334.21	-0.0007	0	39.91	0.0018	K	VDIDVPDVDVQGPDWHLK	M
1								163287	1	1	584.5596	2334.2093	4	2334.21	-0.0007	0	63.02	8.90E-06	K	VDIDVPDVDVQGPDWHLK	M
1								163288	1	1	779.0771	2334.2095	3	2334.21	-0.0005	0	57.9	2.90E-05	K	VDIDVPDVDVQGPDWHLK	M
1								163289	1	1	779.0772	2334.2098	3	2334.21	-0.0002	0	53.18	8.70E-05	K	VDIDVPDVDVQGPDWHLK	M
1								163290	1	1	779.0773	2334.2101	3	2334.21	0.0001	0	73.08	8.90E-07	K	VDIDVPDVDVQGPDWHLK	M
1								163291	1	1	584.56	2334.2109	4	2334.21	0.0009	0	21.75	0.12	K	VDIDVPDVDVQGPDWHLK	M
1								163292	1	1	779.0777	2334.2113	3	2334.21	0.0013	0	29.53	0.02	K	VDIDVPDVDVQGPDWHLK	M
1								163293	1	1	1168.113	2334.2114	2	2334.21	0.0015	0	32.54	0.01	K	VDIDVPDVDVQGPDWHLK	M
1								163294	1	1	779.0783	2334.2131	3	2334.21	0.0031	0	24.63	0.06	K	VDIDVPDVDVQGPDWHLK	M
1								163295	1	1	1168.116	2334.2174	2	2334.21	0.0075	0	44.42	0.0007	K	VDIDVPDVDVQGPDWHLK	M
1								163602	1	1	587.0576	2344.2013	4	2344.2056	-0.0043	0	37.37	0.003	K	VDINTPDVDVHGPDWHLK	M
1								163603	1	1	782.4081	2344.2025	3	2344.2056	-0.0031	0	56.4	3.70E-05	K	VDINTPDVDVHGPDWHLK	M
1								163604	1	1	587.058	2344.2029	4	2344.2056	-0.0027	0	56.63	3.60E-05	K	VDINTPDVDVHGPDWHLK	M
1								163605	1	1	587.058	2344.2029	4	2344.2056	-0.0027	0	50.27	0.00015	K	VDINTPDVDVHGPDWHLK	M
1								163813	1	1	587.7945	2347.1489	4	2347.1511	-0.0022	0	34.35	0.0047	K	MDIDAPDVDVHGPDWHLK	M
1								163814	1	1	587.7945	2347.1489	4	2347.1511	-0.0022	0	18.03	0.2	K	MDIDAPDVDVHGPDWHLK	M
1								163907	1	1	1176.065	2350.1154	2	2350.1168	-0.0014	0	19.24	0.13	K	AEASIQAGAGDGEWEESEVK	L
1								163908	1	1	784.3793	2350.1161	3	2350.1168	-0.0007	0	85.8	2.70E-08	K	AEASIQAGAGDGEWEESEVK	L
1								163909	1	1	784.3793	2350.1161	3	2350.1168	-0.0007	0	32.12	0.0064	K	AEASIQAGAGDGEWEESEVK	L
1								163910	1	1	588.5363	2350.1161	4	2350.1168	-0.0007	0	25.71	0.028	K	AEASIQAGAGDGEWEESEVK	L
1								163911	1	1	784.3806	2350.12	3	2350.1168	0.0032	0	28.99	0.013	K	AEASIQAGAGDGEWEESEVK	L
1								164150	2	1	589.0485	2352.1649	4	2352.1664	-0.0015	0	6.81	3.2	K	MDIDAPDVEVQGPDWHLK	M
1								164151	1	1	785.0623	2352.1651	3	2352.1664	-0.0013	0	59.99	1.50E-05	K	MDIDAPDVEVQGPDWHLK	M
1								164152	1	1	589.0486	2352.1653	4	2352.1664	-0.0011	0	6.62	3.4	K	MDIDAPDVEVQGPDWHLK	M
1								164153	1	1	785.0626	2352.166	3	2352.1664	-0.0004	0	33.41	0.0071	K	MDIDAPDVEVQGPDWHLK	M
1								164154	1	1	589.0488	2352.1661	4	2352.1664	-0.0003	0	31.04	0.012	K	MDIDAPDVEVQGPDWHLK	M
1								164155	1	1	785.0627	2352.1663	3	2352.1664	-0.0001	0	72.43	8.80E-07	K	MDIDAPDVEVQGPDWHLK	M
1								164158	1	1	785.0644	2352.1714	3	2352.1664	0.005	0	45.75	0.00039	K	MDIDAPDVEVQGPDWHLK	M
1								164568	1	1	591.7888	2363.1261	4	2363.1269	-0.0008	0	30.1	0.0089	K	GPFVEAEVPDVDLECPDAK	L
1								164569	1	1	788.716	2363.1262	3	2363.1269	-0.0007	0	78.31	1.40E-07	K	GPFVEAEVPDVDLECPDAK	L
1								164570	1	1	788.7165	2363.1277	3	2363.1269	0.0008	0	9.4	1.1	K	GPFVEAEVPDVDLECPDAK	L
1								164571	1	1	788.7166	2363.128	3	2363.1269	0.0011	0	23.18	0.048	K	GPFVEAEVPDVDLECPDAK	L
1								164572	1	1	788.7167	2363.1283	3	2363.1269	0.0014	0	66.57	2.10E-06	K	GPFVEAEVPDVDLECPDAK	L
1								164573	1	1	788.7167	2363.1283	3	2363.1269	0.0014	0	60.22	9.00E-06	K	GPFVEAEVPDVDLECPDAK	L
1								164574	1	1	1182.572	2363.1294	2	2363.1269	0.0026	0	45.46	0.00027	K	GPFVEAEVPDVDLECPDAK	L
1								164575	1	1	1182.572	2363.1294	2	2363.1269	0.0026	0	39.01	0.0012	K	GPFVEAEVPDVDLECPDAK	L
1								164576	1	1	1182.573	2363.1314	2	2363.1269	0.0046	0	49.01	0.00013	K	GPFVEAEVPDVDLECPDAK	L
1								164577	1	1	788.7181	2363.1325	3	2363.1269	0.0056	0	10.96	0.83	K	GPFVEAEVPDVDLECPDAK	L
1								164580	1	1	591.7928	2363.1421	4	2363.146	-0.0039	0	54.95	3.60E-05	K	MDIDAPDVDVHGPDWHLK	M	Oxidation (M)	0.200000000000000000.0
1								164581	1	1	788.7218	2363.1436	3	2363.146	-0.0024	0	69.18	1.30E-06	K	MDIDAPDVDVHGPDWHLK	M	Oxidation (M)	0.200000000000000000.0
1								164582	1	1	591.7932	2363.1437	4	2363.146	-0.0023	0	47.45	0.00019	K	MDIDAPDVDVHGPDWHLK	M	Oxidation (M)	0.200000000000000000.0
1								164583	1	1	591.7932	2363.1437	4	2363.146	-0.0023	0	53.91	4.30E-05	K	MDIDAPDVDVHGPDWHLK	M	Oxidation (M)	0.200000000000000000.0
1								164584	1	1	591.7932	2363.1437	4	2363.146	-0.0023	0	53.09	5.20E-05	K	MDIDAPDVDVHGPDWHLK	M	Oxidation (M)	0.200000000000000000.0
1								164585	1	1	591.7932	2363.1437	4	2363.146	-0.0023	0	45.09	0.00033	K	MDIDAPDVDVHGPDWHLK	M	Oxidation (M)	0.200000000000000000.0
1								164586	1	1	591.7932	2363.1437	4	2363.146	-0.0023	0	39.6	0.0012	K	MDIDAPDVDVHGPDWHLK	M	Oxidation (M)	0.200000000000000000.0
1								164587	1	1	788.7221	2363.1445	3	2363.146	-0.0015	0	41.81	0.00076	K	MDIDAPDVDVHGPDWHLK	M	Oxidation (M)	0.200000000000000000.0
1								164588	1	1	591.7938	2363.1461	4	2363.146	0.0001	0	50.68	0.0001	K	MDIDAPDVDVHGPDWHLK	M	Oxidation (M)	0.200000000000000000.0
1								164691	1	1	789.7472	2366.2198	3	2366.2209	-0.0012	0	88.02	2.80E-08	K	GDVPSVGLEGPDVDLQGPEAK	I
1								164692	1	1	789.7473	2366.2201	3	2366.2209	-0.0009	0	26.11	0.043	K	GDVPSVGLEGPDVDLQGPEAK	I
1								164693	1	1	789.7475	2366.2207	3	2366.2209	-0.0003	0	61.41	1.30E-05	K	GDVPSVGLEGPDVDLQGPEAK	I
1								164738	3	1	593.0471	2368.1593	4	2368.1613	-0.002	0	0.42	11	K	MDIDAPDVEVQGPDWHLK	M	Oxidation (M)	0.200000000000000000.0
1								164739	1	1	593.0473	2368.1601	4	2368.1613	-0.0012	0	60.59	1.10E-05	K	MDIDAPDVEVQGPDWHLK	M	Oxidation (M)	0.200000000000000000.0
1								164740	1	1	790.394	2368.1602	3	2368.1613	-0.0011	0	26.51	0.028	K	MDIDAPDVEVQGPDWHLK	M	Oxidation (M)	0.200000000000000000.0
1								164741	1	1	790.3942	2368.1608	3	2368.1613	-0.0005	0	71.93	8.10E-07	K	MDIDAPDVEVQGPDWHLK	M	Oxidation (M)	0.200000000000000000.0
1								164742	1	1	790.3942	2368.1608	3	2368.1613	-0.0005	0	44.64	0.00043	K	MDIDAPDVEVQGPDWHLK	M	Oxidation (M)	0.200000000000000000.0
1								164744	1	1	593.0479	2368.1625	4	2368.1613	0.0012	0	42.43	0.00073	K	MDIDAPDVEVQGPDWHLK	M	Oxidation (M)	0.200000000000000000.0
1								165258	1	1	596.056	2380.1949	4	2380.1977	-0.0028	0	34.27	0.007	K	MDIDVPDVEVQGPDWHLK	M
1								165259	1	1	794.4061	2380.1965	3	2380.1977	-0.0012	0	48.3	0.00029	K	MDIDVPDVEVQGPDWHLK	M
1								165260	1	1	596.0566	2380.1973	4	2380.1977	-0.0004	0	48.15	0.0003	K	MDIDVPDVEVQGPDWHLK	M
1								165261	1	1	596.0568	2380.1981	4	2380.1977	0.0004	0	69.79	2.00E-06	K	MDIDVPDVEVQGPDWHLK	M
1								165262	1	1	794.4067	2380.1983	3	2380.1977	0.0006	0	45.72	0.00053	K	MDIDVPDVEVQGPDWHLK	M
1								165263	1	1	596.0569	2380.1985	4	2380.1977	0.0008	0	28.18	0.03	K	MDIDVPDVEVQGPDWHLK	M
1								165264	1	1	794.4069	2380.1989	3	2380.1977	0.0012	0	50.5	0.00018	K	MDIDVPDVEVQGPDWHLK	M
1								165446	1	1	796.7371	2387.1895	3	2387.2001	-0.0107	0	3.31	6	K	VDIDAPDVEVHDPDWHLK	M
1								165447	1	1	796.7394	2387.1964	3	2387.2001	-0.0038	0	30.86	0.012	K	VDIDAPDVEVHDPDWHLK	M
1								165448	1	1	597.8066	2387.1973	4	2387.2001	-0.0028	0	49.56	0.00016	K	VDIDAPDVEVHDPDWHLK	M
1								165449	1	1	597.8069	2387.1985	4	2387.2001	-0.0016	0	64.7	4.90E-06	K	VDIDAPDVEVHDPDWHLK	M
1								165450	1	1	597.807	2387.1989	4	2387.2001	-0.0012	0	27.48	0.026	K	VDIDAPDVEVHDPDWHLK	M
1								165451	1	1	597.8071	2387.1993	4	2387.2001	-0.0008	0	49.84	0.00016	K	VDIDAPDVEVHDPDWHLK	M
1								165452	1	1	597.8073	2387.2001	4	2387.2001	0	0	48.74	0.00021	K	VDIDAPDVEVHDPDWHLK	M
1								165453	1	1	796.7411	2387.2015	3	2387.2001	0.0013	0	42.74	0.00084	K	VDIDAPDVEVHDPDWHLK	M
1								165712	1	1	600.055	2396.1909	4	2396.1926	-0.0017	0	80	1.40E-07	K	MDIDVPDVEVQGPDWHLK	M	Oxidation (M)	0.200000000000000000.0
1								165713	1	1	799.7377	2396.1913	3	2396.1926	-0.0013	0	43.99	0.00057	K	MDIDVPDVEVQGPDWHLK	M	Oxidation (M)	0.200000000000000000.0
1								165714	1	1	799.7377	2396.1913	3	2396.1926	-0.0013	0	69.57	1.60E-06	K	MDIDVPDVEVQGPDWHLK	M	Oxidation (M)	0.200000000000000000.0
1								165715	1	1	799.7381	2396.1925	3	2396.1926	-0.0001	0	41.3	0.001	K	MDIDVPDVEVQGPDWHLK	M	Oxidation (M)	0.200000000000000000.0
1								165716	1	1	600.0555	2396.1929	4	2396.1926	0.0003	0	35.33	0.0039	K	MDIDVPDVEVQGPDWHLK	M	Oxidation (M)	0.200000000000000000.0
1								165717	1	1	799.7385	2396.1937	3	2396.1926	0.0011	0	42.97	0.00069	K	MDIDVPDVEVQGPDWHLK	M	Oxidation (M)	0.200000000000000000.0
1								165718	1	1	600.0557	2396.1937	4	2396.1926	0.0011	0	11.84	0.9	K	MDIDVPDVEVQGPDWHLK	M	Oxidation (M)	0.200000000000000000.0
1								166581	3	1	806.1335	2415.3787	3	2415.3894	-0.0108	2	0.06	12	R	APKMSLPDVDLDLKGPK	M	Oxidation (M)	0.00020000000000000.0
1								167076	3	1	608.8353	2431.3121	4	2431.3147	-0.0026	1	4.54	7.7	K	ISMPGFKGEGPDVDVNLPK	A
1								167484	1	1	612.3394	2445.3285	4	2445.3303	-0.0018	1	55.57	5.20E-05	K	ISMPGFKGEGPEVDVNLPK	A
1								167485	1	1	816.1179	2445.3319	3	2445.3303	0.0016	1	25.18	0.056	K	ISMPGFKGEGPEVDVNLPK	A
1								167664	1	1	818.4432	2452.3078	3	2452.3038	0.004	1	7.27	3.1	K	FSMPGFKGEGPDVDVTLPK	A
1								168372	1	1	821.4495	2461.3267	3	2461.3252	0.0014	1	9.53	2.2	K	ISMPGFKGEGPEVDVNLPK	A	Oxidation (M)	0.0020000000000000000.0
1								168524	2	1	617.3305	2465.2929	4	2465.299	-0.0061	1	11.17	1.7	K	FSMPGFKGEGPDVDVNLPK	A
1								168526	1	1	617.3317	2465.2977	4	2465.299	-0.0013	1	14.14	0.78	K	FSMPGFKGEGPDVDVNLPK	A
1								168527	1	1	822.7734	2465.2984	3	2465.299	-0.0007	1	16.2	0.49	K	FSMPGFKGEGPDVDVNLPK	A
1								168528	1	1	822.7738	2465.2996	3	2465.299	0.0005	1	5.88	5	K	FSMPGFKGEGPDVDVNLPK	A
1								168554	4	1	617.5853	2466.3121	4	2466.3194	-0.0073	1	7.88	3.6	K	FSMPGFKGEGPEVDVTLPK	A
1								168843	1	1	827.4445	2479.3117	3	2479.3147	-0.003	1	4.44	8.1	K	FSMPGFKGEGPEVDVNLPK	A
1								168844	1	1	620.8359	2479.3145	4	2479.3147	-0.0002	1	18.58	0.29	K	FSMPGFKGEGPEVDVNLPK	A
1								168845	1	1	827.4465	2479.3177	3	2479.3147	0.003	1	0.62	19	K	FSMPGFKGEGPEVDVNLPK	A
1								168918	1	1	828.1054	2481.2944	3	2481.2939	0.0004	1	31.12	0.015	K	FSMPGFKGEGPDVDVNLPK	A	Oxidation (M)	0.0020000000000000000.0
1								168973	1	1	828.4468	2482.3186	3	2482.3143	0.0042	1	10.07	1.9	K	FSMPGFKGEGPEVDVTLPK	A	Oxidation (M)	0.0020000000000000000.0
1								169310	1	1	832.7763	2495.3071	3	2495.3096	-0.0025	1	13.33	0.76	K	FSMPGFKGEGPEVDVNLPK	A	Oxidation (M)	0.0020000000000000000.0
1								169321	1	1	833.1093	2496.3061	3	2496.3064	-0.0003	0	61.17	1.20E-05	K	GGADVSGGVSAPDISLGEGHLSVK	G
1								170336	1	1	633.1168	2528.4381	4	2528.4427	-0.0046	1	39.57	0.0012	K	VSVGAPDLSLEASEGSIKLPK	M
1								170835	1	1	852.3727	2554.0963	3	2554.0961	0.0001	0	2.45	0.57	R	EVFSSCSSEVVLSGDDEEYQR	I
1								170836	1	1	852.3735	2554.0987	3	2554.0961	0.0025	0	12.21	0.06	R	EVFSSCSSEVVLSGDDEEYQR	I
1								171639	1	1	647.8386	2587.3253	4	2587.3274	-0.0021	0	27.59	0.037	K	APEVNLNAPDVDVHGPDWNLK	M
1								171640	1	1	647.8386	2587.3253	4	2587.3274	-0.0021	0	9.94	2.2	K	APEVNLNAPDVDVHGPDWNLK	M
1								171641	3	1	647.8386	2587.3253	4	2587.3274	-0.0021	0	5.24	6.4	K	APEVNLNAPDVDVHGPDWNLK	M
1								171642	1	1	647.8387	2587.3257	4	2587.3274	-0.0017	0	42.33	0.0013	K	APEVNLNAPDVDVHGPDWNLK	M
1								171643	1	1	863.4495	2587.3267	3	2587.3274	-0.0008	0	66.24	5.20E-06	K	APEVNLNAPDVDVHGPDWNLK	M
1								171644	1	1	863.4498	2587.3276	3	2587.3274	0.0001	0	55.05	6.80E-05	K	APEVNLNAPDVDVHGPDWNLK	M
1								171645	1	1	863.4498	2587.3276	3	2587.3274	0.0001	0	30.51	0.019	K	APEVNLNAPDVDVHGPDWNLK	M
1								171646	4	1	863.4503	2587.3291	3	2587.3274	0.0016	0	3.87	9	K	APEVNLNAPDVDVHGPDWNLK	M
1								173871	1	1	668.6263	2670.4761	4	2670.4805	-0.0044	1	21.9	0.097	K	GEVDVSLANVEGDLKGPALDIK	G
1								174946	6	1	1371.738	2741.4614	2	2741.4503	0.0112	1	2.35	11	K	GPKVDIDAPDVDVHGPDWHLK	M
1								175092	1	1	688.8831	2751.5033	4	2751.502	0.0013	1	47.23	0.00035	K	IKGDVPSVGLEGPDVDLQGPEAK	I
1								175093	1	1	918.1752	2751.5038	3	2751.502	0.0018	1	58.68	2.50E-05	K	IKGDVPSVGLEGPDVDLQGPEAK	I
1								175369	1	1	692.102	2764.3789	4	2764.3833	-0.0044	0	23.19	0.071	K	VEAPSLDVHMDSPDINIEGPDVK	I
1								175370	3	1	692.1025	2764.3809	4	2764.3833	-0.0024	0	3.01	7.5	K	VEAPSLDVHMDSPDINIEGPDVK	I
1								175371	1	1	692.1029	2764.3825	4	2764.3833	-0.0008	0	20.36	0.15	K	VEAPSLDVHMDSPDINIEGPDVK	I
1								175372	1	1	692.1032	2764.3837	4	2764.3833	0.0004	0	20.68	0.13	K	VEAPSLDVHMDSPDINIEGPDVK	I
1								175373	1	1	692.1039	2764.3865	4	2764.3833	0.0032	0	16.98	0.32	K	VEAPSLDVHMDSPDINIEGPDVK	I
1								175584	1	1	696.1012	2780.3757	4	2780.3782	-0.0025	0	38.48	0.0016	K	VEAPSLDVHMDSPDINIEGPDVK	I	Oxidation (M)	0.00000000020000000000000.0
1								175586	1	1	696.1019	2780.3785	4	2780.3782	0.0003	0	57.48	2.10E-05	K	VEAPSLDVHMDSPDINIEGPDVK	I	Oxidation (M)	0.00000000020000000000000.0
1								175587	1	1	927.8002	2780.3788	3	2780.3782	0.0006	0	27.36	0.022	K	VEAPSLDVHMDSPDINIEGPDVK	I	Oxidation (M)	0.00000000020000000000000.0
1								175588	1	1	696.102	2780.3789	4	2780.3782	0.0007	0	39.27	0.0014	K	VEAPSLDVHMDSPDINIEGPDVK	I	Oxidation (M)	0.00000000020000000000000.0
1								175589	1	1	927.8007	2780.3803	3	2780.3782	0.0021	0	78.32	2.00E-07	K	VEAPSLDVHMDSPDINIEGPDVK	I	Oxidation (M)	0.00000000020000000000000.0
1								175590	1	1	696.103	2780.3829	4	2780.3782	0.0047	0	31.38	0.01	K	VEAPSLDVHMDSPDINIEGPDVK	I	Oxidation (M)	0.00000000020000000000000.0
1								175895	2	1	930.8151	2789.4235	3	2789.4173	0.0062	1	1.92	11	K	GPKMDIDAPDVDVHGPDWHLK	M	Oxidation (M)	0.000200000000000000000.0
1								176458	1	1	700.8446	2799.3493	4	2799.3542	-0.0049	0	14.81	0.37	K	ADIDVSGPSVDTDAPDLDIEGPEGK	L
1								176459	1	1	934.1241	2799.3505	3	2799.3542	-0.0037	0	21.4	0.083	K	ADIDVSGPSVDTDAPDLDIEGPEGK	L
1								176461	7	1	700.8456	2799.3533	4	2799.3542	-0.0009	0	0.16	11	K	ADIDVSGPSVDTDAPDLDIEGPEGK	L
1								176462	1	1	934.1251	2799.3535	3	2799.3542	-0.0007	0	26.79	0.023	K	ADIDVSGPSVDTDAPDLDIEGPEGK	L
1								176463	1	1	934.1254	2799.3544	3	2799.3542	0.0002	0	12.35	0.63	K	ADIDVSGPSVDTDAPDLDIEGPEGK	L
1								176465	1	1	934.1257	2799.3553	3	2799.3542	0.0011	0	68.31	1.50E-06	K	ADIDVSGPSVDTDAPDLDIEGPEGK	L
1								176466	1	1	934.1259	2799.3559	3	2799.3542	0.0017	0	21.69	0.071	K	ADIDVSGPSVDTDAPDLDIEGPEGK	L
1								176467	1	1	934.1259	2799.3559	3	2799.3542	0.0017	0	23.47	0.047	K	ADIDVSGPSVDTDAPDLDIEGPEGK	L
1								176468	1	1	934.1261	2799.3565	3	2799.3542	0.0023	0	37.79	0.0018	K	ADIDVSGPSVDTDAPDLDIEGPEGK	L
1								176469	1	1	934.1261	2799.3565	3	2799.3542	0.0023	0	37.63	0.0019	K	ADIDVSGPSVDTDAPDLDIEGPEGK	L
1								176472	1	1	934.1281	2799.3625	3	2799.3542	0.0083	0	25.25	0.036	K	ADIDVSGPSVDTDAPDLDIEGPEGK	L
1								176477	1	1	700.85	2799.3709	4	2799.3694	0.0014	0	11.22	1.1	R	EFSGPSTPTGTLEFEGGEVSLEGGK	V
1								176478	1	1	934.1314	2799.3724	3	2799.3694	0.0029	0	57.96	2.40E-05	R	EFSGPSTPTGTLEFEGGEVSLEGGK	V
1								176479	1	1	934.1315	2799.3727	3	2799.3694	0.0032	0	97.46	2.70E-09	R	EFSGPSTPTGTLEFEGGEVSLEGGK	V
1								176480	1	1	934.1324	2799.3754	3	2799.3694	0.0059	0	20.68	0.13	R	EFSGPSTPTGTLEFEGGEVSLEGGK	V
1								176905	3	1	708.8907	2831.5337	4	2831.5211	0.0126	2	0.47	15	K	KTMFGKMYFPDVEFDIK	S	iTRAQ4plex (Y); Oxidation (M)	0.00000021000000000.0
1								177290	1	1	951.4836	2851.429	3	2851.4331	-0.0041	0	25.81	0.058	K	ADIDISGPNVDVDVPDVNIEGPDAK	L
1								177292	4	1	951.4847	2851.4323	3	2851.4331	-0.0008	0	2.17	12	K	ADIDISGPNVDVDVPDVNIEGPDAK	L
1								177293	8	1	713.8654	2851.4325	4	2851.4331	-0.0006	0	0.57	18	K	ADIDISGPNVDVDVPDVNIEGPDAK	L
1								177295	1	1	951.4852	2851.4338	3	2851.4331	0.0007	0	46.52	0.00045	K	ADIDISGPNVDVDVPDVNIEGPDAK	L
1								177297	6	1	713.8661	2851.4353	4	2851.4331	0.0022	0	4.09	8.3	K	ADIDISGPNVDVDVPDVNIEGPDAK	L
1								177298	1	1	951.4858	2851.4356	3	2851.4331	0.0025	0	19.42	0.24	K	ADIDISGPNVDVDVPDVNIEGPDAK	L
1								177299	1	1	951.4858	2851.4356	3	2851.4331	0.0025	0	14.83	0.7	K	ADIDISGPNVDVDVPDVNIEGPDAK	L
1								177300	1	1	951.4859	2851.4359	3	2851.4331	0.0028	0	46.73	0.00046	K	ADIDISGPNVDVDVPDVNIEGPDAK	L
1								177301	1	1	951.4865	2851.4377	3	2851.4331	0.0046	0	22.77	0.11	K	ADIDISGPNVDVDVPDVNIEGPDAK	L
1								177302	1	1	951.4865	2851.4377	3	2851.4331	0.0046	0	24.66	0.071	K	ADIDISGPNVDVDVPDVNIEGPDAK	L
1								177304	1	1	951.4867	2851.4383	3	2851.4331	0.0052	0	31.47	0.015	K	ADIDISGPNVDVDVPDVNIEGPDAK	L
1								177307	2	1	713.8676	2851.4413	4	2851.4331	0.0082	0	3.37	10	K	ADIDISGPNVDVDVPDVNIEGPDAK	L
1								177308	1	1	951.4882	2851.4428	3	2851.4331	0.0097	0	20.17	0.2	K	ADIDISGPNVDVDVPDVNIEGPDAK	L
1								177310	1	1	951.489	2851.4452	3	2851.4331	0.0121	0	9.63	2.1	K	ADIDISGPNVDVDVPDVNIEGPDAK	L
1								177311	1	1	951.4893	2851.4461	3	2851.4331	0.013	0	23.32	0.087	K	ADIDISGPNVDVDVPDVNIEGPDAK	L
1								177881	1	1	718.1374	2868.5205	4	2868.5212	-0.0007	0	53.2	9.00E-05	K	SPSLDVTVPEAELNLETPEISVGGK	G
1								177882	1	1	718.1378	2868.5221	4	2868.5212	0.0009	0	9.81	2	K	SPSLDVTVPEAELNLETPEISVGGK	G
1								177883	1	1	957.182	2868.5242	3	2868.5212	0.003	0	79.18	2.30E-07	K	SPSLDVTVPEAELNLETPEISVGGK	G
1								177884	1	1	957.182	2868.5242	3	2868.5212	0.003	0	39.97	0.0019	K	SPSLDVTVPEAELNLETPEISVGGK	G
1								177885	1	1	957.1824	2868.5254	3	2868.5212	0.0042	0	69.88	1.90E-06	K	SPSLDVTVPEAELNLETPEISVGGK	G
1								178091	1	1	721.1556	2880.5933	4	2880.5996	-0.0063	1	18.93	0.17	K	LEGPDVSLKGPGVDLPSVNLSMPK	V
1								178289	1	1	725.1547	2896.5897	4	2896.5945	-0.0048	1	6.26	4	K	LEGPDVSLKGPGVDLPSVNLSMPK	V	Oxidation (M)	0.000000000000000000000200.0
1								178428	1	1	968.1478	2901.4216	3	2901.4231	-0.0016	0	13.43	0.56	K	LEGDLTGPSVGVEVPDVELECPDAK	L
1								178430	1	1	968.1485	2901.4237	3	2901.4231	0.0005	0	90.16	1.30E-08	K	LEGDLTGPSVGVEVPDVELECPDAK	L
1								178431	1	1	968.1485	2901.4237	3	2901.4231	0.0005	0	15.75	0.35	K	LEGDLTGPSVGVEVPDVELECPDAK	L
1								178433	1	1	968.1486	2901.424	3	2901.4231	0.0008	0	21.69	0.091	K	LEGDLTGPSVGVEVPDVELECPDAK	L
1								178434	1	1	968.1487	2901.4243	3	2901.4231	0.0011	0	25.75	0.037	K	LEGDLTGPSVGVEVPDVELECPDAK	L
1								178435	1	1	726.3635	2901.4249	4	2901.4231	0.0018	0	11.83	0.93	K	LEGDLTGPSVGVEVPDVELECPDAK	L
1								178436	1	1	968.149	2901.4252	3	2901.4231	0.002	0	58.52	2.00E-05	K	LEGDLTGPSVGVEVPDVELECPDAK	L
1								178437	1	1	968.149	2901.4252	3	2901.4231	0.002	0	71.28	1.10E-06	K	LEGDLTGPSVGVEVPDVELECPDAK	L
1								178438	2	1	726.3636	2901.4253	4	2901.4231	0.0022	0	2.17	8.5	K	LEGDLTGPSVGVEVPDVELECPDAK	L
1								178439	1	1	968.1493	2901.4261	3	2901.4231	0.0029	0	33.04	0.0068	K	LEGDLTGPSVGVEVPDVELECPDAK	L
1								178440	1	1	968.1493	2901.4261	3	2901.4231	0.0029	0	44.05	0.00054	K	LEGDLTGPSVGVEVPDVELECPDAK	L
1								178441	1	1	968.1494	2901.4264	3	2901.4231	0.0032	0	53.79	5.70E-05	K	LEGDLTGPSVGVEVPDVELECPDAK	L
1								178444	3	1	726.3643	2901.4281	4	2901.4231	0.005	0	0.99	11	K	LEGDLTGPSVGVEVPDVELECPDAK	L
1								178445	1	1	968.1506	2901.43	3	2901.4231	0.0068	0	34.69	0.0047	K	LEGDLTGPSVGVEVPDVELECPDAK	L
1								178446	1	1	968.1513	2901.4321	3	2901.4231	0.0089	0	7.44	2.6	K	LEGDLTGPSVGVEVPDVELECPDAK	L
1								178447	1	1	726.3654	2901.4325	4	2901.4231	0.0094	0	6.1	3.6	K	LEGDLTGPSVGVEVPDVELECPDAK	L
1								178940	8	1	985.8609	2954.5609	3	2954.5733	-0.0124	2	0.79	15	K	MPKFSMPGFKGEGPDVDVSLPK	A	Oxidation (M)	0.0000020000000000000000.0
1								178966	3	1	740.8635	2959.4249	4	2959.4286	-0.0037	0	3.55	4	K	LEGDLTGPSVDVEVPDVELECPDAK	L
1								178968	1	1	740.8639	2959.4265	4	2959.4286	-0.0021	0	33.05	0.0047	K	LEGDLTGPSVDVEVPDVELECPDAK	L
1								178969	1	1	987.4841	2959.4305	3	2959.4286	0.0019	0	3.54	4.4	K	LEGDLTGPSVDVEVPDVELECPDAK	L
1								178970	1	1	987.4846	2959.432	3	2959.4286	0.0034	0	24.64	0.037	K	LEGDLTGPSVDVEVPDVELECPDAK	L
1								179152	4	1	746.6602	2982.6117	4	2982.6046	0.0071	2	0.91	15	K	MPKFSMPGFKGEGPEVDVTLPK	A	Oxidation (M)	0.2000000000000000000000.0
1								179153	5	1	746.6602	2982.6117	4	2982.6046	0.0071	2	0.24	17	K	MPKFSMPGFKGEGPEVDVTLPK	A	Oxidation (M)	0.2000000000000000000000.0
1								179154	6	1	746.6605	2982.6129	4	2982.6046	0.0083	2	0.07	18	K	MPKFSMPGFKGEGPEVDVTLPK	A	Oxidation (M)	0.2000000000000000000000.0
1								179209	1	1	996.5551	2986.6435	3	2986.647	-0.0035	0	9.83	1.7	K	LEGELQAPDLELSLPAIHVEGLDIK	A
1								179211	1	1	747.6686	2986.6453	4	2986.647	-0.0017	0	31.61	0.012	K	LEGELQAPDLELSLPAIHVEGLDIK	A
1								179212	1	1	996.5558	2986.6456	3	2986.647	-0.0014	0	44.78	0.00053	K	LEGELQAPDLELSLPAIHVEGLDIK	A
1								179213	1	1	598.3364	2986.6456	5	2986.647	-0.0014	0	17.29	0.3	K	LEGELQAPDLELSLPAIHVEGLDIK	A
1								179214	1	1	598.3365	2986.6461	5	2986.647	-0.0009	0	7.5	2.8	K	LEGELQAPDLELSLPAIHVEGLDIK	A
1								179216	1	1	747.669	2986.6469	4	2986.647	-0.0001	0	4.97	5	K	LEGELQAPDLELSLPAIHVEGLDIK	A
1								179217	1	1	747.6692	2986.6477	4	2986.647	0.0007	0	60.08	1.50E-05	K	LEGELQAPDLELSLPAIHVEGLDIK	A
1								179218	1	1	747.6693	2986.6481	4	2986.647	0.0011	0	40.31	0.0014	K	LEGELQAPDLELSLPAIHVEGLDIK	A
1								179219	1	1	747.6693	2986.6481	4	2986.647	0.0011	0	45.98	0.00039	K	LEGELQAPDLELSLPAIHVEGLDIK	A
1								179221	1	1	996.5567	2986.6483	3	2986.647	0.0013	0	29.11	0.019	K	LEGELQAPDLELSLPAIHVEGLDIK	A
1								179222	1	1	747.6694	2986.6485	4	2986.647	0.0015	0	11.72	1	K	LEGELQAPDLELSLPAIHVEGLDIK	A
1								179223	1	1	747.6694	2986.6485	4	2986.647	0.0015	0	27.87	0.025	K	LEGELQAPDLELSLPAIHVEGLDIK	A
1								179224	1	1	996.5568	2986.6486	3	2986.647	0.0016	0	56.13	3.80E-05	K	LEGELQAPDLELSLPAIHVEGLDIK	A
[truncated: 150,439 more rows]
