# Supplementary material for: Mitochondrial proteomics on human fibroblasts for identification of metabolic imbalance and cellular stress
Source: Proteome Sci. 2009 May 28;7:20. doi: 10.1186/1477-5956-7-20 (PMC2695441; doi:10.1186/1477-5956-7-20)
Supplement: Additional file 3 — Experimental protein identification data from the third experiment of fibroblast NHDF-1. Mass spectrometry data including peptide list. [file 1477-5956-7-20-S3.txt]

Additional file 3. Experimental protein identification data from the third experiment of fibroblast NHDF-1
Header	--------------------------------------------------------
Search title	Data file: mascot_daemon_merge.mgf Task: JP4-iTRAQ-master Parameter file: C:\Program Files\Matrix Science\Mascot Daemon\IPI-human-iTRAQ-5ppm-0.9Da-3pep-0.02-117-115.par
Timestamp	2008-06-16T09:16:01Z
User	Mascot Daemon Johan
Email
Report URI	../cgi/master_results.pl?file=D:/mascot/data/20080616/F036747.dat
Peak list data path	C:\Program Files\Matrix Science\Mascot Daemon\mgf\127 JP4-iTRAQ-master\mascot_daemon_merge.mgf
Peak list format	Mascot generic
Search type	MIS
Mascot version	2.2.04
Database	IPI_human
Fasta file	IPI_human_20080616.fasta
Total sequences	71983
Total residues	30123581
Sequences after taxonomy filter	71983
Number of queries	163323
Variable modifications	--------------------------------------------------------
Identifier	Name	Delta	Neutral loss(es)
1	iTRAQ4plex (Y)	144.102066	0
2	Oxidation (M)	15.994919	63.998285	0
Search Parameters	--------------------------------------------------------
Taxonomy filter	All entries
Enzyme	Trypsin
Maximum Missed Cleavages	2
Fixed modifications	Methylthio (C),iTRAQ4plex (N-term),iTRAQ4plex (K)
Quantitation method	iTRAQ 4plex-p<0.02, 3 pep 117/115
Variable modifications	Oxidation (M)
Peptide Mass Tolerance	5
Peptide Mass Tolerance Units	ppm
Fragment Mass Tolerance	0.9
Fragment Mass Tolerance Units	Da
Mass values	Monoisotopic
Instrument type	ESI-TRAP
Decoy database also searched	1
Format parameters	--------------------------------------------------------
Significance threshold	0.001
Max. number of hits	0
Use MudPIT protein scoring	1
Ions score cut-off	0
Include same-set proteins	1
Include sub-set proteins	0
Include unassigned	0
Require bold red	0
Protein hits	--------------------------------------------------------
prot_hit_num	prot_acc	prot_desc	prot_score	prot_mass	prot_matches	prot_cover	prot_len	pep_query	pep_rank	pep_isbold	pep_exp_mz	pep_exp_mr	pep_exp_z	pep_calc_mr	pep_delta	pep_miss	pep_score	pep_expect	pep_res_before	pep_seq	pep_res_after	pep_var_mod	pep_var_mod_pos
1	IPI00021812	Tax_Id=9606 Gene_Symbol=AHNAK Neuroblast differentiation-associated protein AHNAK	11268	748430	1560	57.7	5890	18380	1	1	465.2622	928.5098	2	928.51	-0.0001	0	14.36	0.1	K	GPEVDIR	G
1								19642	1	1	474.7826	947.5506	2	947.5531	-0.0025	0	18.78	0.23	K	VEGDLK	G
1								19644	1	1	474.7829	947.5512	2	947.5531	-0.0019	0	16.92	0.35	K	VEGDLK	G
1								20083	1	1	479.2756	956.5366	2	956.5413	-0.0046	0	15.21	0.27	K	VPDVDIR	G
1								20084	1	1	479.276	956.5374	2	956.5413	-0.0038	0	0.51	7	K	VPDVDIR	G
1								20095	1	1	479.2771	956.5396	2	956.5413	-0.0016	0	31.18	0.0081	K	VPDVDIR	G
1								20096	1	1	479.2771	956.5396	2	956.5413	-0.0016	0	15.55	0.3	K	VPDVDIR	G
1								20100	1	1	479.2772	956.5398	2	956.5413	-0.0014	0	19.28	0.13	K	VPDVDIR	G
1								20105	1	1	479.2773	956.54	2	956.5413	-0.0012	0	25.86	0.027	K	VPDVDIR	G
1								20116	3	1	479.2775	956.5404	2	956.5413	-0.0008	0	1.96	6.7	K	VPEVDVR	G
1								20128	1	1	479.2776	956.5406	2	956.5413	-0.0006	0	7.44	1.4	K	VPEVDVR	G
1								20367	7	1	481.2979	960.5812	2	960.5847	-0.0035	0	0.17	20	K	LNIEGK	S
1								20368	7	1	481.2984	960.5822	2	960.5847	-0.0025	0	5.08	6.6	K	LNIEGK	S
1								20370	3	1	481.2986	960.5826	2	960.5847	-0.0021	0	7.11	4.1	K	LNIEGK	S
1								20372	3	1	481.2989	960.5832	2	960.5847	-0.0015	0	10.19	2.2	K	LNIEGK	S
1								20373	1	1	481.2998	960.585	2	960.5847	0.0003	0	15.04	0.7	K	LNIEGK	S
1								20403	1	1	481.79	961.5654	2	961.5688	-0.0033	0	23.66	0.11	K	IEGDLK	G
1								20405	1	1	481.7905	961.5664	2	961.5688	-0.0023	0	25.37	0.063	K	IEGDLK	G
1								20406	1	1	481.7905	961.5664	2	961.5688	-0.0023	0	26.06	0.054	K	IEGDLK	G
1								20407	1	1	481.7906	961.5666	2	961.5688	-0.0021	0	31.07	0.017	K	IEGDLK	G
1								20408	1	1	481.7908	961.567	2	961.5688	-0.0017	0	15.06	0.67	K	IEGDLK	G
1								20852	1	1	486.3269	970.6392	2	970.6419	-0.0026	0	5.9	0.62	K	IGIPGVK	M
1								20853	1	1	486.3271	970.6396	2	970.6419	-0.0022	0	13.73	0.1	K	IGIPGVK	M
1								21321	1	1	490.768	979.5214	2	979.5252	-0.0037	0	16.44	0.43	K	MEGDLK	G
1								21322	1	1	490.7692	979.5238	2	979.5252	-0.0013	0	16.2	0.32	K	VEGEMK	V
1								21447	1	1	491.761	981.5074	2	981.5045	0.003	0	2.19	4.5	K	VEGDMK	V	Oxidation (M)	0.000020.0
1								22153	5	1	496.7962	991.5778	2	991.5793	-0.0015	0	12.43	0.99	K	VESEIK	V
1								25188	1	1	523.3084	1044.6022	2	1044.6059	-0.0036	0	17.57	0.24	K	GPEVDIK	G
1								25190	9	1	523.3085	1044.6024	2	1044.6059	-0.0034	0	0.11	14	K	GPEIDVK	A
1								25191	3	1	523.309	1044.6034	2	1044.6059	-0.0024	0	0.26	13	K	GPEIDVK	A
1								25192	2	1	523.3109	1044.6072	2	1044.6059	0.0014	0	6.66	4	K	GPEIDVK	A
1								25193	1	1	523.3116	1044.6086	2	1044.6059	0.0028	0	31.57	0.012	K	APDVDIK	G
1								25882	1	1	530.3186	1058.6226	2	1058.6215	0.0011	0	4.84	4.5	K	APEVDIK	G
1								26729	3	1	537.3022	1072.5898	2	1072.5943	-0.0044	0	6.44	2.8	K	IHMSGPK	I	Oxidation (M)	0.0020000.0
1								26860	1	1	537.3237	1072.6328	2	1072.6372	-0.0044	0	41.74	0.00098	K	VPDVDIK	G
1								26861	1	1	537.324	1072.6334	2	1072.6372	-0.0038	0	41.42	0.0011	K	VPDVDIK	G
1								26862	1	1	537.324	1072.6334	2	1072.6372	-0.0038	0	41.51	0.0011	K	VPDVDIK	G
1								26863	1	1	537.3241	1072.6336	2	1072.6372	-0.0036	0	41.08	0.0011	K	VPDVDIK	G
1								26866	1	1	537.3242	1072.6338	2	1072.6372	-0.0034	0	48.97	0.00018	K	VPDVDIK	G
1								26867	1	1	537.3242	1072.6338	2	1072.6372	-0.0034	0	40.88	0.0012	K	VPDVDIK	G
1								26868	1	1	537.3242	1072.6338	2	1072.6372	-0.0034	0	41.01	0.0011	K	VPDVDIK	G
1								26869	1	1	537.3242	1072.6338	2	1072.6372	-0.0034	0	40.48	0.0013	K	VPDVDIK	G
1								26870	1	1	537.3242	1072.6338	2	1072.6372	-0.0034	0	52.27	8.50E-05	K	VPDVDIK	G
1								26871	1	1	537.3242	1072.6338	2	1072.6372	-0.0034	0	39.03	0.0018	K	VPDVDIK	G
1								26872	1	1	537.3243	1072.634	2	1072.6372	-0.0032	0	44.88	0.00047	K	VPDVDIK	G
1								26873	1	1	537.3243	1072.634	2	1072.6372	-0.0032	0	44.84	0.00047	K	VPDVDIK	G
1								26874	1	1	537.3243	1072.634	2	1072.6372	-0.0032	0	41.24	0.0011	K	VPDVDIK	G
1								26875	2	1	537.3244	1072.6342	2	1072.6372	-0.003	0	23.17	0.069	K	VPDVDIK	G
1								26876	2	1	537.3246	1072.6346	2	1072.6372	-0.0026	0	26.17	0.035	K	VPDVDIK	G
1								27742	2	1	544.3325	1086.6504	2	1086.6528	-0.0024	0	4.81	5.1	K	VPDVEIK	G
1								28455	3	1	549.3156	1096.6166	2	1096.6194	-0.0028	0	1.48	8.5	K	FSMPSLK	G
1								28828	1	1	551.3013	1100.588	2	1100.5932	-0.0052	0	15.99	0.24	K	FSMPGFK	A
1								28829	1	1	551.3024	1100.5902	2	1100.5932	-0.003	0	37.39	0.0021	K	FSMPGFK	A
1								28830	1	1	551.3024	1100.5902	2	1100.5932	-0.003	0	22.27	0.068	K	FSMPGFK	A
1								28831	1	1	551.3026	1100.5906	2	1100.5932	-0.0026	0	36.06	0.0028	K	FSMPGFK	A
1								28832	1	1	551.3027	1100.5908	2	1100.5932	-0.0024	0	29.06	0.014	K	FSMPGFK	A
1								28834	1	1	551.3036	1100.5926	2	1100.5932	-0.0006	0	12.32	0.72	K	FSMPGFK	A
1								28835	1	1	551.3037	1100.5928	2	1100.5932	-0.0004	0	17.99	0.19	K	FSMPGFK	A
1								29727	1	1	559.2997	1116.5848	2	1116.5882	-0.0033	0	13.6	0.54	K	FSMPGFK	A	Oxidation (M)	0.0020000.0
1								29728	1	1	559.3006	1116.5866	2	1116.5882	-0.0015	0	3.94	5.1	K	FSMPGFK	A	Oxidation (M)	0.0020000.0
1								30850	4	1	566.3353	1130.656	2	1130.6539	0.0021	0	1.49	6.5	K	ADLGVSGPK	V
1								31890	1	1	575.8123	1149.61	2	1149.6129	-0.0029	0	20.58	0.13	K	MPEMNIK	V
1								32377	1	1	579.3303	1156.646	2	1156.6518	-0.0057	0	5.15	4.6	K	MPDLHLK	A	Oxidation (M)	0.2000000.0
1								32378	7	1	579.3303	1156.646	2	1156.6518	-0.0057	0	2.35	8.8	K	MPDLHLK	A	Oxidation (M)	0.2000000.0
1								32476	1	1	580.3481	1158.6816	2	1158.6852	-0.0036	0	13.51	0.44	K	ADVVVSGPK	V
1								32477	1	1	580.3486	1158.6826	2	1158.6852	-0.0026	0	25.73	0.03	K	ADVVVSGPK	V
1								32856	5	1	581.3379	1160.6612	2	1160.6645	-0.0032	0	2.74	8.1	K	GDISISGPK	V
1								33992	1	1	588.3278	1174.641	2	1174.6438	-0.0027	0	53.13	7.20E-05	K	ADVDVSGPK	M
1								33993	1	1	588.3279	1174.6412	2	1174.6438	-0.0025	0	37.82	0.0024	K	ADVDVSGPK	M
1								33994	1	1	588.3286	1174.6426	2	1174.6438	-0.0011	0	17.41	0.28	K	GDVDVTGPK	V
1								34792	1	1	595.334	1188.6534	2	1188.6594	-0.0059	0	12.62	0.77	K	ADIDVSGPK	V
1								34794	1	1	595.3354	1188.6562	2	1188.6594	-0.0031	0	23.9	0.052	K	ADIDVSGPK	V
1								34795	1	1	595.3357	1188.6568	2	1188.6594	-0.0025	0	3.37	5.6	K	ADIDVSGPK	V
1								34796	1	1	595.3358	1188.657	2	1188.6594	-0.0023	0	56.87	2.50E-05	K	ADIDVSGPK	V
1								34797	1	1	595.3358	1188.657	2	1188.6594	-0.0023	0	56.3	2.90E-05	K	ADIDVSGPK	V
1								34798	1	1	595.3359	1188.6572	2	1188.6594	-0.0021	0	53.52	5.90E-05	K	ADIDVSGPK	V
1								34799	1	1	595.3359	1188.6572	2	1188.6594	-0.0021	0	53.42	6.10E-05	K	ADIDVSGPK	V
1								34800	2	1	595.3361	1188.6576	2	1188.6594	-0.0017	0	5	4.3	K	ADVDISGPK	I
1								34801	1	1	595.3363	1188.658	2	1188.6594	-0.0013	0	11.36	0.87	K	ADVDISGPK	I
1								34802	3	1	595.3366	1188.6586	2	1188.6594	-0.0007	0	6.93	2.7	K	ADVDISGPK	I
1								34803	1	1	595.3368	1188.659	2	1188.6594	-0.0003	0	55.83	3.50E-05	K	ADIDVSGPK	V
1								34804	1	1	595.3369	1188.6592	2	1188.6594	-0.0001	0	51.67	9.30E-05	K	ADIDVSGPK	V
1								34805	1	1	595.3377	1188.6608	2	1188.6594	0.0015	0	26.94	0.029	K	ADIDVSGPK	V
1								34806	1	1	595.3377	1188.6608	2	1188.6594	0.0015	0	23.24	0.067	K	ADIDVSGPK	V
1								35703	1	1	601.3537	1200.6928	2	1200.6958	-0.0029	0	39.77	0.0021	R	EVDVNLPK	A
1								35704	1	1	401.2383	1200.6931	3	1200.6958	-0.0027	0	25.68	0.054	R	EVDVNLPK	A
1								35705	3	1	401.2383	1200.6931	3	1200.6958	-0.0027	0	3.86	8.2	R	EVDVNLPK	A
1								35706	1	1	601.3539	1200.6932	2	1200.6958	-0.0025	0	38.51	0.0028	R	EVDVNLPK	A
1								35707	1	1	401.2384	1200.6934	3	1200.6958	-0.0024	0	29.61	0.022	R	EVDVNLPK	A
1								35804	1	1	401.8981	1202.6725	3	1202.6751	-0.0026	0	13.04	0.77	K	GDVDVSVPK	V
1								35805	1	1	401.8983	1202.6731	3	1202.6751	-0.002	0	14.33	0.61	K	GDVDVSVPK	V
1								35806	1	1	602.3441	1202.6736	2	1202.6751	-0.0014	0	24.78	0.048	K	GDVDVSVPK	V
1								36007	1	1	403.2107	1206.6103	3	1206.6133	-0.003	0	18.88	0.12	K	MPEMHFK	T
1								36008	1	1	403.2108	1206.6106	3	1206.6133	-0.0027	0	22.71	0.051	K	MPEMHFK	T
1								36009	1	1	403.2108	1206.6106	3	1206.6133	-0.0027	0	22.39	0.055	K	MPEMHFK	T
1								36010	1	1	403.2108	1206.6106	3	1206.6133	-0.0027	0	27.25	0.018	K	MPEMHFK	T
1								36274	1	1	403.8702	1208.5888	3	1208.5926	-0.0038	0	7.81	1.3	K	MPDMHFK	A	Oxidation (M)	0.2000000.0
1								36949	1	1	406.5697	1216.6873	3	1216.6907	-0.0034	0	19.49	0.19	K	GDVDVSLPK	L
1								36950	9	1	406.5697	1216.6873	3	1216.6907	-0.0034	0	1.3	13	K	ADIEISGPK	V
1								36951	1	1	609.3511	1216.6876	2	1216.6907	-0.0031	0	42.23	0.001	K	GDVDVSLPK	L
1								36952	1	1	609.3511	1216.6876	2	1216.6907	-0.003	0	70	1.70E-06	K	ADIEISGPK	V
1								36953	1	1	609.3513	1216.688	2	1216.6907	-0.0027	0	40.89	0.0014	K	GDVDVSLPK	L
1								36954	1	1	406.57	1216.6882	3	1216.6907	-0.0025	0	24.75	0.056	K	ADIEISGPK	V
1								36955	2	1	406.5701	1216.6885	3	1216.6907	-0.0022	0	4.52	6	K	GDVDVSLPK	L
1								36956	1	1	609.3516	1216.6886	2	1216.6907	-0.0021	0	45.35	0.0005	K	GDVDVSLPK	L
1								36957	1	1	406.5702	1216.6888	3	1216.6907	-0.0019	0	31.85	0.011	K	GDVDVSLPK	L
1								36958	1	1	609.3523	1216.69	2	1216.6907	-0.0006	0	44.26	0.00067	K	ADIEISGPK	V
1								37793	3	1	408.5414	1222.6024	3	1222.6082	-0.0058	0	2.29	4	K	MPEMHFK	T	Oxidation (M)	0.0002000.0
1								37794	1	1	408.542	1222.6042	3	1222.6082	-0.004	0	8.53	0.88	K	MPEMHFK	T	Oxidation (M)	0.0002000.0
1								37796	1	1	408.5427	1222.6063	3	1222.6082	-0.0019	0	5.35	1.7	K	MPEMHFK	T	Oxidation (M)	0.0002000.0
1								38379	1	1	615.8347	1229.6548	2	1229.656	-0.0011	0	46.68	0.00027	K	LEVPDMNIR	G
1								38381	1	1	615.8357	1229.6568	2	1229.656	0.0009	0	26.23	0.03	K	LEVPDMNIR	G
1								38437	1	1	616.3583	1230.702	2	1230.7063	-0.0043	0	19.06	0.23	K	GDVDISLPK	V
1								38439	1	1	616.359	1230.7034	2	1230.7063	-0.0029	0	26.32	0.042	K	GDVDISLPK	V
1								38441	1	1	616.3594	1230.7042	2	1230.7063	-0.0021	0	36	0.0044	K	GDVDISLPK	V
1								38442	1	1	411.2421	1230.7045	3	1230.7063	-0.0019	0	31.11	0.013	K	GDVDISLPK	V
1								38709	5	1	412.5552	1234.6438	3	1234.6471	-0.0034	0	1.96	9.8	K	GDMDVSVPK	V
1								38710	2	1	618.3303	1234.646	2	1234.6471	-0.0011	0	10.68	1.2	K	GDMDVSVPK	V
1								39451	4	1	415.913	1244.7172	3	1244.722	-0.0048	0	1.69	11	K	LEGPDVSLK	G
1								39452	1	1	623.3667	1244.7188	2	1244.722	-0.0031	0	54.46	5.30E-05	K	LEGPDVSLK	G
1								39453	1	1	415.9138	1244.7196	3	1244.722	-0.0024	0	4.3	5	K	LEGPDVSLK	G
1								39484	1	1	416.2235	1245.6487	3	1245.6509	-0.0022	0	17.3	0.23	K	LEVPDMNIR	G	Oxidation (M)	0.000002000.0
1								39486	2	1	623.8318	1245.649	2	1245.6509	-0.0018	0	7.28	2.3	K	LEVPDMNIR	G	Oxidation (M)	0.000002000.0
1								39487	1	1	623.8321	1245.6496	2	1245.6509	-0.0012	0	38.94	0.0016	K	LEVPDMNIR	G	Oxidation (M)	0.000002000.0
1								39489	1	1	623.8328	1245.651	2	1245.6509	0.0002	0	24.96	0.03	K	LEVPDMNIR	G	Oxidation (M)	0.000002000.0
1								39490	1	1	623.8334	1245.6522	2	1245.6509	0.0014	0	16.12	0.22	K	LEVPDMNIR	G	Oxidation (M)	0.000002000.0
1								39556	1	1	624.3564	1246.6982	2	1246.7012	-0.003	0	44.73	0.00076	K	LEGGEVDLK	G
1								39557	2	1	416.5735	1246.6987	3	1246.7012	-0.0026	0	11.29	1.5	K	LEGGEVDLK	G
1								39559	1	1	624.3568	1246.699	2	1246.7012	-0.0022	0	38.15	0.0031	K	LEGGEVDLK	G
1								39651	2	1	625.3384	1248.6622	2	1248.6628	-0.0005	0	7.9	1.9	K	GDMDVSLPK	V
1								39652	4	1	417.229	1248.6652	3	1248.6628	0.0024	0	4.19	4.7	K	GDMDVSLPK	V
1								40349	1	1	417.8875	1250.6407	3	1250.642	-0.0014	0	18.35	0.19	K	GDMDVSVPK	V	Oxidation (M)	0.002000000.0
1								40351	1	1	626.3278	1250.641	2	1250.642	-0.001	0	36.33	0.0022	K	GDMDVSVPK	V	Oxidation (M)	0.002000000.0
1								40360	2	1	626.3431	1250.6716	2	1250.6751	-0.0034	0	3.68	4.2	K	GDFDVSVPK	V
1								40361	1	1	626.3436	1250.6726	2	1250.6751	-0.0024	0	16.73	0.29	K	GDFDVSVPK	V
1								40362	3	1	417.8983	1250.6731	3	1250.6751	-0.002	0	5.5	3.9	K	GDFDVSVPK	V
1								40363	1	1	626.3439	1250.6732	2	1250.6751	-0.0018	0	18.43	0.2	K	GDFDVSVPK	V
1								40364	1	1	417.8985	1250.6737	3	1250.6751	-0.0014	0	33.36	0.0068	K	GDFDVSVPK	V
1								41209	1	1	629.8536	1257.6926	2	1257.6961	-0.0035	0	6	3.8	K	FGTFGGLGSK	S
1								41213	1	1	629.8542	1257.6938	2	1257.6961	-0.0023	0	3.01	7	K	FGTFGGLGSK	S
1								41428	1	1	631.364	1260.7134	2	1260.7169	-0.0035	0	30.18	0.02	K	TDVDVSLPK	V
1								41429	1	1	631.3644	1260.7142	2	1260.7169	-0.0027	0	52.85	0.00011	K	TDVDVSLPK	V
1								41432	1	1	421.2457	1260.7153	3	1260.7169	-0.0016	0	31.32	0.015	K	TDVDVSLPK	V
1								41606	1	1	632.3453	1262.676	2	1262.6784	-0.0024	0	7.64	3.6	K	GDMDISLPK	V
1								41989	1	1	633.3345	1264.6544	2	1264.6577	-0.0032	0	10.73	0.96	K	GDMDVSLPK	V	Oxidation (M)	0.002000000.0
1								41990	1	1	422.5591	1264.6555	3	1264.6577	-0.0022	0	9.83	1.4	K	GDMDVSLPK	V	Oxidation (M)	0.002000000.0
1								41991	2	1	633.3352	1264.6558	2	1264.6577	-0.0018	0	7.92	2.1	K	GDMDVSLPK	V	Oxidation (M)	0.002000000.0
1								41992	1	1	633.3352	1264.6558	2	1264.6577	-0.0018	0	11.46	0.92	K	GDMDISVPK	L	Oxidation (M)	0.002000000.0
1								41993	1	1	633.3353	1264.656	2	1264.6577	-0.0016	0	18.57	0.18	K	GDMDVSLPK	V	Oxidation (M)	0.002000000.0
1								41995	1	1	422.5599	1264.6579	3	1264.6577	0.0002	0	11.96	0.71	K	GDMDISVPK	L	Oxidation (M)	0.002000000.0
1								42894	1	1	636.8547	1271.6948	2	1271.6965	-0.0017	0	12.03	0.71	K	GPEVDVSGPK	L
1								42900	1	1	424.9056	1271.695	3	1271.6965	-0.0015	0	34.8	0.0038	K	GPEVDVSGPK	L
1								43135	1	1	637.8903	1273.766	2	1273.7672	-0.0011	0	15.8	0.5	K	LQVTMPGIK	V
1								43469	1	1	640.3408	1278.667	2	1278.67	-0.0029	0	36.1	0.0029	R	LDFEGPDAK	L
1								43471	1	1	427.2298	1278.6676	3	1278.67	-0.0024	0	10.89	1	R	LDFEGPDAK	L
1								43472	1	1	640.3411	1278.6676	2	1278.67	-0.0023	0	51.51	8.70E-05	R	LDFEGPDAK	L
1								43473	1	1	640.3412	1278.6678	2	1278.67	-0.0021	0	44.44	0.00044	R	LDFEGPDAK	L
1								43474	1	1	427.2299	1278.6679	3	1278.67	-0.0021	0	46.06	0.0003	R	LDFEGPDAK	L
1								43475	1	1	640.3416	1278.6686	2	1278.67	-0.0013	0	37.66	0.0023	R	LDFEGPDAK	L
1								43476	1	1	427.2302	1278.6688	3	1278.67	-0.0012	0	11.67	0.9	R	LDFEGPDAK	L
1								43477	1	1	640.3421	1278.6696	2	1278.67	-0.0003	0	17.99	0.2	R	LDFEGPDAK	L
1								43478	1	1	427.2307	1278.6703	3	1278.6733	-0.0031	0	10.59	1.1	K	GDMDISLPK	V	Oxidation (M)	0.002000000.0
1								43479	1	1	640.3431	1278.6716	2	1278.6733	-0.0017	0	24.4	0.052	K	GDMDISLPK	V	Oxidation (M)	0.002000000.0
1								43480	1	1	427.2313	1278.6721	3	1278.6733	-0.0013	0	10.78	1.2	K	GDMDISLPK	V	Oxidation (M)	0.002000000.0
1								43646	1	1	427.9011	1280.6815	3	1280.6856	-0.0042	0	13.52	0.54	K	GDYDVTVPK	V
1								43654	1	1	427.9018	1280.6836	3	1280.6856	-0.0021	0	8.43	2	K	GDYDVTVPK	V
1								43655	1	1	641.3492	1280.6838	2	1280.6856	-0.0018	0	24.81	0.045	K	GDYDVTVPK	V
1								45420	1	1	432.94	1295.7982	3	1295.8001	-0.0019	1	5.97	4.2	K	IKFPTMK	V
1								45535	1	1	649.8804	1297.7462	2	1297.7476	-0.0013	0	31.17	0.012	K	LNVGAPDVTLR	G
1								45536	1	1	649.8817	1297.7488	2	1297.7476	0.0013	0	21.66	0.088	K	LNVGAPDVTLR	G
1								45608	1	1	433.9301	1298.7685	3	1298.7712	-0.0028	0	15	0.38	K	FNFSKPK	G
1								45669	1	1	650.3959	1298.7772	2	1298.7712	0.006	0	0.57	8.3	K	FNFSKPK	G
1								46342	1	1	651.8809	1301.7472	2	1301.7435	0.0038	0	4.54	4.6	K	VQTPEVDVK	G
1								49193	1	1	443.2311	1326.6715	3	1326.6733	-0.0019	0	20.06	0.097	K	GEYDVTMPK	V
1								49194	1	1	664.3433	1326.672	2	1326.6733	-0.0013	0	31.7	0.0059	K	GEYDVTMPK	V
1								50300	1	1	448.5626	1342.666	3	1342.6682	-0.0023	0	14.78	0.26	K	GEYDVTMPK	V	Oxidation (M)	0.000000200.0
1								50301	1	1	672.3406	1342.6666	2	1342.6682	-0.0016	0	30.69	0.007	K	GEYDVTMPK	V	Oxidation (M)	0.000000200.0
1								51343	1	1	678.865	1355.7154	2	1355.7167	-0.0012	0	42.05	0.00076	K	VDINAPDVDVR	G
1								51344	1	1	678.8651	1355.7156	2	1355.7167	-0.001	0	63.69	5.90E-06	K	VDINAPDVDVR	G
1								51345	1	1	452.9125	1355.7157	3	1355.7167	-0.001	0	8.06	2.2	K	VDINAPDVDVR	G
1								51346	1	1	678.8652	1355.7158	2	1355.7167	-0.0008	0	60.14	1.30E-05	K	VDINAPDVDVR	G
1								51347	1	1	678.8654	1355.7162	2	1355.7167	-0.0004	0	62.36	8.00E-06	K	VDINAPDVDVR	G
1								51348	1	1	678.8656	1355.7166	2	1355.7167	0	0	31.36	0.01	K	VDINAPDVDVR	G
1								51349	1	1	678.866	1355.7174	2	1355.7167	0.0008	0	20.23	0.12	K	VDINAPDVDVR	G
1								52349	6	1	457.6093	1369.8061	3	1369.8084	-0.0023	1	0.58	11	K	FGFGAKSPK	A
1								53358	1	1	461.9452	1382.8138	3	1382.8125	0.0012	1	7.94	2	K	VPDVDIRGPK	V
1								53360	1	1	461.9459	1382.8159	3	1382.8125	0.0033	1	8.04	1.8	K	VPEVDVRGPK	V
1								53940	1	1	694.8873	1387.76	2	1387.7625	-0.0024	0	29.41	0.017	K	MPDVDISVPK	I
1								53945	1	1	463.6198	1387.8376	3	1387.84	-0.0025	1	13.24	0.65	K	IEGDLKGPK	V
1								55832	1	1	468.2929	1401.8569	3	1401.8557	0.0012	1	11.79	0.61	K	LEGELKGPK	V
1								56095	1	1	702.8835	1403.7524	2	1403.7574	-0.005	0	4.4	5.2	K	MPDVDISVPK	I	Oxidation (M)	0.2000000000.0
1								56111	1	1	468.9254	1403.7544	3	1403.7574	-0.003	0	7.81	2.9	K	MPDVDISVPK	I	Oxidation (M)	0.2000000000.0
1								56121	1	1	468.9255	1403.7547	3	1403.7574	-0.0027	0	14.58	0.55	K	MPDVDISVPK	I	Oxidation (M)	0.2000000000.0
1								56122	1	1	702.8849	1403.7552	2	1403.7574	-0.0022	0	44.55	0.00057	K	MPDVDISVPK	I	Oxidation (M)	0.2000000000.0
1								56123	2	1	468.9257	1403.7553	3	1403.7574	-0.0021	0	9.82	1.7	K	MPDVDISVPK	I	Oxidation (M)	0.2000000000.0
1								56133	1	1	702.8851	1403.7556	2	1403.7574	-0.0018	0	37.82	0.0027	K	MPDVDISVPK	I	Oxidation (M)	0.2000000000.0
1								56143	1	1	702.8857	1403.7568	2	1403.7574	-0.0006	0	13.8	0.66	K	MPDVDISVPK	I	Oxidation (M)	0.2000000000.0
1								56144	1	1	702.8859	1403.7572	2	1403.7574	-0.0002	0	26.67	0.032	K	MPDVDISVPK	I	Oxidation (M)	0.2000000000.0
1								56152	1	1	702.8862	1403.7578	2	1403.7574	0.0004	0	0.9	12	K	MPDVDISVPK	I	Oxidation (M)	0.2000000000.0
1								56155	3	1	702.8862	1403.7578	2	1403.7574	0.0004	0	6.89	3.1	K	MPDVDISVPK	I	Oxidation (M)	0.2000000000.0
1								56160	4	1	702.8862	1403.7578	2	1403.7574	0.0004	0	1.59	10	K	MPDVDISVPK	I	Oxidation (M)	0.2000000000.0
1								56173	1	1	702.8866	1403.7586	2	1403.7574	0.0012	0	24.86	0.051	K	MPDVDISVPK	I	Oxidation (M)	0.2000000000.0
1								56188	1	1	702.8882	1403.7618	2	1403.7574	0.0044	0	9.54	1.8	K	MPDVDISVPK	I	Oxidation (M)	0.2000000000.0
1								56199	3	1	702.8892	1403.7638	2	1403.7574	0.0064	0	5.45	4	K	MPDVDISVPK	I	Oxidation (M)	0.2000000000.0
1								56202	3	1	702.8892	1403.7638	2	1403.7574	0.0064	0	8.02	2.2	K	MPDVDISVPK	I	Oxidation (M)	0.2000000000.0
1								56491	7	1	703.3918	1404.769	2	1404.7758	-0.0067	0	0.19	13	K	FAGGLHFSGPK	V
1								56640	1	1	704.3732	1406.7318	2	1406.7319	-0.0001	0	29.67	0.016	K	GDLDASVPSMK	V
1								56929	7	1	705.8982	1409.7818	2	1409.7832	-0.0014	0	2.41	13	K	MPFLSISSPK	V	Oxidation (M)	0.2000000000.0
1								57987	1	1	475.2484	1422.7234	3	1422.7268	-0.0034	0	20.6	0.062	K	GDLDASVPSMK	V	Oxidation (M)	0.00000000020.0
1								57988	1	1	475.2487	1422.7243	3	1422.7268	-0.0026	0	33.12	0.0034	K	GDLDASVPSMK	V	Oxidation (M)	0.00000000020.0
1								57989	1	1	712.3704	1422.7262	2	1422.7268	-0.0006	0	37.52	0.0014	K	GDLDASVPSMK	V	Oxidation (M)	0.00000000020.0
1								57990	1	1	712.3704	1422.7262	2	1422.7268	-0.0006	0	56.73	1.60E-05	K	GDLDASVPSMK	V	Oxidation (M)	0.00000000020.0
1								58845	1	1	476.9632	1427.8678	3	1427.8704	-0.0026	1	21.76	0.061	K	VKGGVDVTLPR	V
1								58846	1	1	476.9641	1427.8705	3	1427.8704	0.0001	1	36.18	0.0019	K	VKGGVDVTLPR	V
1								60510	1	1	719.8861	1437.7576	2	1437.7595	-0.0018	0	46.71	0.00026	K	DIDISSPEFK	I
1								60512	1	1	480.2601	1437.7585	3	1437.7595	-0.001	0	12.27	0.72	K	DIDISSPEFK	I
1								60513	1	1	719.887	1437.7594	2	1437.7595	0	0	39.45	0.0013	K	DIDISSPEFK	I
1								61215	1	1	482.9255	1445.7547	3	1445.7581	-0.0034	0	7.06	2.9	R	EMGVDVHFPK	A
1								61216	1	1	482.9255	1445.7547	3	1445.7581	-0.0034	0	11.21	1.1	R	EMGVDVHFPK	A
1								62147	1	1	486.9508	1457.8306	3	1457.8333	-0.0028	0	38.41	0.0021	K	VSGPDLDLNLK	G
1								62148	1	1	486.951	1457.8312	3	1457.8333	-0.0022	0	37.13	0.0028	K	VSGPDLDLNLK	G
1								62149	1	1	729.9229	1457.8312	2	1457.8333	-0.0021	0	54.14	5.60E-05	K	VSGPDLDLNLK	G
1								62150	1	1	729.9229	1457.8312	2	1457.8333	-0.0021	0	53.65	6.30E-05	K	VSGPDLDLNLK	G
1								62151	1	1	729.9232	1457.8318	2	1457.8333	-0.0015	0	70.9	1.40E-06	K	VSGPDLDLNLK	G
1								62152	1	1	729.9233	1457.832	2	1457.8333	-0.0013	0	65.13	5.30E-06	K	VSGPDLDLNLK	G
1								63903	1	1	491.2991	1470.8755	3	1470.8772	-0.0017	1	10.05	0.82	K	APDVDIKGPK	V
1								64218	3	1	492.2886	1473.844	3	1473.8469	-0.0029	0	10.09	2	K	ISMPDVGLNLK	A
1								65270	1	1	493.9752	1478.9038	3	1478.9064	-0.0027	0	39.13	0.0016	K	ISIPDVGLHLK	G
1								65272	1	1	740.46	1478.9054	2	1478.9064	-0.001	0	31.44	0.0074	K	ISIPDVGLHLK	G
1								67105	1	1	499.2945	1494.8617	3	1494.865	-0.0033	0	37.57	0.0028	K	VTAPDVDLHLK	A
1								67106	1	1	499.2945	1494.8617	3	1494.865	-0.0033	0	23.2	0.077	K	VTAPDVDLHLK	A
1								67107	1	1	499.2949	1494.8629	3	1494.865	-0.0021	0	12.3	0.75	K	VTAPDVDLHLK	A
1								67353	4	1	500.2817	1497.8233	3	1497.8282	-0.005	0	3.22	8.5	K	AEGPDVAVDLPK	G
1								67354	1	1	749.9194	1497.8242	2	1497.8282	-0.004	0	29.87	0.019	K	AEGPDVAVDLPK	G
1								67355	1	1	500.2825	1497.8257	3	1497.8282	-0.0026	0	12.42	1.1	K	AEGPDVAVDLPK	G
1								67356	1	1	500.2826	1497.826	3	1497.8282	-0.0023	0	21.67	0.12	K	AEGPDVAVDLPK	G
1								67357	1	1	749.9203	1497.826	2	1497.8282	-0.0022	0	34.4	0.0066	K	AEGPDVAVDLPK	G
1								67359	1	1	500.2827	1497.8263	3	1497.8282	-0.002	0	45.92	0.00046	K	AEGPDVAVDLPK	G
1								67360	1	1	500.2827	1497.8263	3	1497.8282	-0.002	0	32.34	0.011	K	AEGPDVAVDLPK	G
1								67361	1	1	500.2827	1497.8263	3	1497.8282	-0.002	0	33.47	0.0082	K	AEGPDVAVDLPK	G
1								67362	1	1	749.9205	1497.8264	2	1497.8282	-0.0018	0	76.61	4.10E-07	K	AEGPDVAVDLPK	G
1								67363	1	1	749.9205	1497.8264	2	1497.8282	-0.0018	0	63.42	8.60E-06	K	AEGPDVAVDLPK	G
1								67364	1	1	749.9207	1497.8268	2	1497.8282	-0.0014	0	66.29	4.20E-06	K	AEGPDVAVDLPK	G
1								67465	1	1	500.6434	1498.9084	3	1498.9085	-0.0001	1	20.35	0.062	K	VPDVDIKGPK	V
1								67546	1	1	500.9415	1499.8027	3	1499.8075	-0.0049	0	20.61	0.13	K	GEGPDVDVSLPK	A
1								67548	1	1	500.9424	1499.8054	3	1499.8075	-0.0022	0	44.49	0.00051	K	GEGPDVDVSLPK	A
1								67549	1	1	500.9424	1499.8054	3	1499.8075	-0.0022	0	13.52	0.64	K	GEGPDVDVSLPK	A
1								67550	1	1	750.9105	1499.8064	2	1499.8075	-0.0011	0	64.67	4.80E-06	K	GEGPDVDVSLPK	A
1								67551	1	1	750.9105	1499.8064	2	1499.8075	-0.0011	0	66.12	3.40E-06	K	GEGPDVDVSLPK	A
1								67552	1	1	750.9105	1499.8064	2	1499.8075	-0.0011	0	40.93	0.0011	K	GEGPDVDVSLPK	A
1								67553	1	1	750.9114	1499.8082	2	1499.8075	0.0007	0	23.5	0.059	K	GEGPDVDVSLPK	A
1								68997	1	1	505.3153	1512.9241	3	1512.9241	0	1	6.27	1.1	K	VPDVEIKGPK	M
1								69029	1	1	505.6026	1513.786	3	1513.7868	-0.0008	0	12.55	0.72	K	GPEVDIEGPEGK	L
1								69070	1	1	505.6136	1513.819	3	1513.8232	-0.0042	0	3.91	7	K	GEGPDVDVTLPK	A
1								69073	1	1	505.6141	1513.8205	3	1513.8232	-0.0027	0	46.66	0.00043	K	GEGPDVDVTLPK	A
1								69074	1	1	757.9178	1513.821	2	1513.8232	-0.0021	0	68.36	2.70E-06	K	GEGPDVDVTLPK	A
1								69079	1	1	757.9187	1513.8228	2	1513.8232	-0.0003	0	66.65	3.90E-06	K	GEGPDVDVTLPK	A
1								69082	1	1	757.9197	1513.8248	2	1513.8232	0.0017	0	45.74	0.00042	K	GEGPDVDVTLPK	A
1								69163	1	1	758.4454	1514.8762	2	1514.8799	-0.0037	0	46.02	0.00033	K	ISIPDVDLDLK	G
1								69164	1	1	505.9665	1514.8777	3	1514.8799	-0.0023	0	19.98	0.12	K	ISIPDVDLDLK	G
1								69165	2	1	505.9665	1514.8777	3	1514.8799	-0.0023	0	9.47	1.3	K	ISIPDVDLDLK	G
1								69166	1	1	758.4464	1514.8782	2	1514.8799	-0.0017	0	93.21	6.30E-09	K	ISIPDVDLDLK	G
1								69167	1	1	758.4473	1514.88	2	1514.8799	0.0001	0	3.05	5.8	K	ISIPDVDLDLK	G
1								69187	4	1	505.9746	1514.902	3	1514.9034	-0.0014	0	0.29	14	K	KPDIDITGPK	V
1								69191	2	1	505.9746	1514.902	3	1514.9034	-0.0014	0	3.42	6.6	K	KPDIDITGPK	V
1								69410	3	1	506.9513	1517.8321	3	1517.8367	-0.0046	0	1.43	13	K	VSMPDVDLNLK	G
1								69412	2	1	506.9518	1517.8336	3	1517.8367	-0.0031	0	7.44	3.4	K	VSMPDVDLNLK	G
1								69417	2	1	506.9521	1517.8345	3	1517.8367	-0.0022	0	4.33	7.3	K	VSMPDVDLNLK	G
1								69418	1	1	759.9247	1517.8348	2	1517.8367	-0.0019	0	39.06	0.0025	K	VSMPDVDLNLK	G
1								70199	1	1	509.9459	1526.8159	3	1526.8184	-0.0025	0	52.03	8.40E-05	K	GEGPDVDVNLPK	A
1								70201	1	1	509.946	1526.8162	3	1526.8184	-0.0022	0	57.25	2.40E-05	K	GEGPDVDVNLPK	A
1								70202	1	1	509.946	1526.8162	3	1526.8184	-0.0022	0	54.29	4.80E-05	K	GEGPDVDVNLPK	A
1								70203	1	1	764.4154	1526.8162	2	1526.8184	-0.0022	0	69.63	1.40E-06	K	GEGPDVDVNLPK	A
1								70204	1	1	509.9461	1526.8165	3	1526.8184	-0.0019	0	24.34	0.047	K	GEGPDVDVNLPK	A
1								70205	1	1	764.4156	1526.8166	2	1526.8184	-0.0018	0	79.28	1.50E-07	K	GEGPDVDVNLPK	A
1								70206	1	1	764.4156	1526.8166	2	1526.8184	-0.0018	0	60.54	1.10E-05	K	GEGPDVDVNLPK	A
1								70207	1	1	764.4157	1526.8168	2	1526.8184	-0.0016	0	43.59	0.00056	K	GEGPDVDVNLPK	A
1								70208	1	1	764.4158	1526.817	2	1526.8184	-0.0014	0	46.78	0.00027	K	GEGPDVDVNLPK	A
1								70210	1	1	764.4161	1526.8176	2	1526.8184	-0.0008	0	40	0.0012	K	GEGPDVDVNLPK	A
1								70211	1	1	764.4163	1526.818	2	1526.8184	-0.0004	0	30.26	0.011	K	GEGPDVDVNLPK	A
1								70212	1	1	509.9468	1526.8186	3	1526.8184	0.0002	0	25.27	0.04	K	GEGPDVDVNLPK	A
1								70213	1	1	764.4181	1526.8216	2	1526.8184	0.0032	0	29.04	0.017	K	GEGPDVDVNLPK	A
1								70218	1	1	764.4515	1526.8884	2	1526.8912	-0.0027	0	9.31	1.4	K	LPTGQISGPEIK	G
1								70247	1	1	510.2855	1527.8347	3	1527.8388	-0.0041	0	10.71	1.5	K	GEGPEVDVTLPK	A
1								70248	1	1	510.2857	1527.8353	3	1527.8388	-0.0035	0	29.04	0.022	K	GEGPEVDVTLPK	A
1								70249	1	1	510.2859	1527.8359	3	1527.8388	-0.0029	0	53.9	7.40E-05	K	GEGPEVDVTLPK	A
1								70250	1	1	510.2859	1527.8359	3	1527.8388	-0.0029	0	42.19	0.0011	K	GEGPEVDVTLPK	A
1								70251	1	1	510.2859	1527.8359	3	1527.8388	-0.0029	0	41.99	0.0011	K	GEGPEVDVTLPK	A
1								70252	1	1	764.9254	1527.8362	2	1527.8388	-0.0026	0	24.87	0.059	K	GEGPEVDVTLPK	A
1								70253	1	1	510.2861	1527.8365	3	1527.8388	-0.0023	0	7.8	3	K	GEGPEVDVTLPK	A
1								70254	1	1	510.2862	1527.8368	3	1527.8388	-0.002	0	16.76	0.31	K	GEGPEVDVTLPK	A
1								70255	1	1	764.9257	1527.8368	2	1527.8388	-0.002	0	7.2	3.2	K	GEGPEVDVTLPK	A
1								70256	1	1	510.2863	1527.8371	3	1527.8388	-0.0017	0	24.36	0.06	K	GEGPEVDVTLPK	A
1								70257	1	1	510.2863	1527.8371	3	1527.8388	-0.0017	0	41.07	0.0013	K	GEGPEVDVTLPK	A
1								70258	1	1	510.2864	1527.8374	3	1527.8388	-0.0014	0	15.34	0.48	K	GEGPEVDVTLPK	A
1								70259	1	1	764.926	1527.8374	2	1527.8388	-0.0014	0	42.95	0.00082	K	GEGPEVDVTLPK	A
1								70260	1	1	764.9266	1527.8386	2	1527.8388	-0.0002	0	55.97	4.20E-05	K	GEGPEVDVTLPK	A
1								70261	1	1	764.9269	1527.8392	2	1527.8388	0.0004	0	35.02	0.0052	K	GEGPEVDVTLPK	A
1								70549	2	1	511.2979	1530.8719	3	1530.8683	0.0036	0	8.69	2.3	K	ISMPDVNLNLK	G
1								70554	1	1	511.2986	1530.874	3	1530.8683	0.0057	0	10.64	1.3	K	ISMPDVNLNLK	G
1								70629	1	1	766.9322	1531.8498	2	1531.8523	-0.0025	0	32.27	0.0084	K	ISMPDVDLNLK	G
1								70630	1	1	511.6239	1531.8499	3	1531.8523	-0.0025	0	20.21	0.14	K	ISMPDVDLNLK	G
1								70632	1	1	766.9323	1531.85	2	1531.8523	-0.0023	0	67.86	2.30E-06	K	ISMPDVDLNLK	G
1								70633	1	1	511.624	1531.8502	3	1531.8523	-0.0022	0	6.34	3.1	K	VSMPDVELNLK	S
1								70635	1	1	766.9326	1531.8506	2	1531.8523	-0.0017	0	44.49	0.00049	K	ISMPDVDLNLK	G
1								70636	1	1	511.6242	1531.8508	3	1531.8523	-0.0016	0	7.77	2.3	K	ISMPDVDLNLK	G
1								70637	1	1	511.6242	1531.8508	3	1531.8523	-0.0016	0	27.11	0.027	K	ISMPDVDLNLK	G
1								70638	1	1	766.9327	1531.8508	2	1531.8523	-0.0015	0	60.39	1.30E-05	K	VSMPDVELNLK	S
1								70639	1	1	511.6243	1531.8511	3	1531.8523	-0.0013	0	13.27	0.64	K	ISMPDVDLNLK	G
1								70688	1	1	511.6502	1531.9288	3	1531.9243	0.0044	2	10.86	0.81	K	TKKTMFGK	M	Oxidation (M)	0.00002000.0
1								70702	1	1	511.6506	1531.93	3	1531.9243	0.0056	2	7.05	2	K	TKKTMFGK	M	Oxidation (M)	0.00002000.0
1								70754	1	1	767.4241	1532.8336	2	1532.8364	-0.0027	0	16.53	0.35	K	MSLPDVDLDLK	G
1								70756	1	1	767.4249	1532.8352	2	1532.8364	-0.0011	0	24	0.066	K	MSLPDVDLDLK	G
1								70805	6	1	512.2825	1533.8257	3	1533.8316	-0.0059	0	1.45	11	K	VSMPDVDLNLK	G	Oxidation (M)	0.00200000000.0
1								70808	1	1	512.2833	1533.8281	3	1533.8316	-0.0035	0	25.84	0.042	K	VSMPDVDLNLK	G	Oxidation (M)	0.00200000000.0
1								70809	1	1	512.2842	1533.8308	3	1533.8316	-0.0008	0	31.72	0.01	K	VSMPDVDLNLK	G	Oxidation (M)	0.00200000000.0
1								70810	1	1	767.9239	1533.8332	2	1533.8316	0.0016	0	42.39	0.0011	K	VSMPDVDLNLK	G	Oxidation (M)	0.00200000000.0
1								70811	1	1	767.9244	1533.8342	2	1533.8316	0.0026	0	15.64	0.5	K	VSMPDVDLNLK	G	Oxidation (M)	0.00200000000.0
1								71415	1	1	771.4224	1540.8302	2	1540.8341	-0.0038	0	77.75	2.90E-07	K	GEGPEVDVNLPK	A
1								71416	2	1	514.6174	1540.8304	3	1540.8341	-0.0037	0	17.65	0.3	K	GEGPEVDVNLPK	A
1								71417	1	1	514.6176	1540.831	3	1540.8341	-0.0031	0	53.91	6.60E-05	K	GEGPEVDVNLPK	A
1								71418	1	1	514.6176	1540.831	3	1540.8341	-0.0031	0	59.89	1.70E-05	K	GEGPEVDVNLPK	A
1								71419	1	1	514.6178	1540.8316	3	1540.8341	-0.0025	0	44.1	0.00066	K	GEGPEVDVNLPK	A
1								71420	1	1	771.4231	1540.8316	2	1540.8341	-0.0024	0	25.01	0.054	K	GEGPEVDVNLPK	A
1								71421	1	1	514.6179	1540.8319	3	1540.8341	-0.0022	0	14.7	0.54	K	GEGPEVDVNLPK	A
1								71422	1	1	514.6179	1540.8319	3	1540.8341	-0.0022	0	40.48	0.0014	K	GEGPEVDVNLPK	A
1								71423	1	1	514.6179	1540.8319	3	1540.8341	-0.0022	0	30.12	0.016	K	GEGPEVDVNLPK	A
1								71424	1	1	771.4233	1540.832	2	1540.8341	-0.002	0	54.82	5.30E-05	K	GEGPEVDVNLPK	A
1								71425	1	1	771.4233	1540.832	2	1540.8341	-0.002	0	13.54	0.71	K	GEGPEVDVNLPK	A
1								71426	1	1	514.618	1540.8322	3	1540.8341	-0.0019	0	62.54	8.80E-06	K	GEGPEVDVNLPK	A
1								71427	1	1	514.618	1540.8322	3	1540.8341	-0.0019	0	45.39	0.00046	K	GEGPEVDVNLPK	A
1								71428	1	1	771.4235	1540.8324	2	1540.8341	-0.0016	0	41.21	0.0012	K	GEGPEVDVNLPK	A
1								71429	1	1	771.4238	1540.833	2	1540.8341	-0.001	0	92.96	7.00E-09	K	GEGPEVDVNLPK	A
1								71430	1	1	514.6183	1540.8331	3	1540.8341	-0.001	0	53.67	6.00E-05	K	GEGPEVDVNLPK	A
1								71431	1	1	771.4239	1540.8332	2	1540.8341	-0.0008	0	55.45	4.00E-05	K	GEGPEVDVNLPK	A
1								71432	1	1	771.424	1540.8334	2	1540.8341	-0.0006	0	50.58	0.00012	K	GEGPEVDVNLPK	A
1								71433	1	1	771.4241	1540.8336	2	1540.8341	-0.0004	0	65.28	4.10E-06	K	GEGPEVDVNLPK	A
1								71434	1	1	771.4243	1540.834	2	1540.8341	0	0	34.87	0.0049	K	GEGPEVDVNLPK	A
1								71435	1	1	514.6188	1540.8346	3	1540.8341	0.0005	0	11.47	1	K	GEGPEVDVNLPK	A
1								71436	1	1	771.4247	1540.8348	2	1540.8341	0.0008	0	50.9	0.00012	K	GEGPEVDVNLPK	A
1								71503	1	1	514.9632	1541.8678	3	1541.8675	0.0003	1	33.27	0.0086	K	FKMPEMSIK	A
1								71817	2	1	516.2956	1545.865	3	1545.868	-0.003	0	16.64	0.37	K	ISMPEVDLNLK	G
1								71818	1	1	516.2957	1545.8653	3	1545.868	-0.0027	0	23.72	0.076	K	ISMPEVDLNLK	G
1								71819	1	1	516.2957	1545.8653	3	1545.868	-0.0027	0	17.74	0.3	K	ISMPDIDLNLK	G
1								71820	1	1	516.2958	1545.8656	3	1545.868	-0.0024	0	31.96	0.012	K	ISMPDIDLNLK	G
1								71821	1	1	516.2958	1545.8656	3	1545.868	-0.0024	0	19.72	0.2	K	ISMPDIDLNLK	G
1								71822	1	1	516.2958	1545.8656	3	1545.868	-0.0024	0	28.64	0.025	K	ISMPDIDLNLK	G
1								71824	10	1	516.2958	1545.8656	3	1545.868	-0.0024	0	4.08	7.2	K	ISMPDIDLNLK	G
1								71826	1	1	516.2959	1545.8659	3	1545.868	-0.0021	0	29.15	0.021	K	ISMPDIDLNLK	G
1								71827	1	1	516.2959	1545.8659	3	1545.868	-0.0021	0	35.92	0.0044	K	ISMPDIDLNLK	G
1								71828	1	1	516.2959	1545.8659	3	1545.868	-0.0021	0	20	0.17	K	ISMPDIDLNLK	G
1								71829	1	1	516.296	1545.8662	3	1545.868	-0.0018	0	48.27	0.00026	K	ISMPDIDLNLK	G
1								71830	1	1	773.9404	1545.8662	2	1545.868	-0.0017	0	47.97	0.00028	K	ISMPEVDLNLK	G
1								71831	1	1	773.9404	1545.8662	2	1545.868	-0.0017	0	77.94	2.80E-07	K	ISMPDIDLNLK	G
1								71832	1	1	773.9405	1545.8664	2	1545.868	-0.0015	0	75.66	4.80E-07	K	ISMPDIDLNLK	G
1								71833	1	1	773.9405	1545.8664	2	1545.868	-0.0015	0	67.09	3.50E-06	K	ISMPDIDLNLK	G
1								71834	1	1	773.9405	1545.8664	2	1545.868	-0.0015	0	46.7	0.00038	K	ISMPDIDLNLK	G
1								71836	2	1	516.2961	1545.8665	3	1545.868	-0.0015	0	17.3	0.33	K	ISMPDIDLNLK	G
1								71837	1	1	773.9406	1545.8666	2	1545.868	-0.0013	0	37.35	0.0032	K	ISMPDIDLNLK	G
1								71838	1	1	773.9406	1545.8666	2	1545.868	-0.0013	0	76.19	4.20E-07	K	ISMPDIDLNLK	G
1								71839	1	1	773.9406	1545.8666	2	1545.868	-0.0013	0	79.16	2.10E-07	K	ISMPDIDLNLK	G
1								71840	2	1	516.2962	1545.8668	3	1545.868	-0.0012	0	3.56	7.7	K	ISMPEVDLNLK	G
1								71841	1	1	773.9408	1545.867	2	1545.868	-0.0009	0	54.8	5.70E-05	K	ISMPDIDLNLK	G
1								71842	1	1	773.9409	1545.8672	2	1545.868	-0.0007	0	63.19	8.80E-06	K	ISMPEVDLNLK	G
1								71843	1	1	773.9411	1545.8676	2	1545.868	-0.0003	0	67.26	3.40E-06	K	ISMPDIDLNLK	G
1								71856	1	1	516.309	1545.9052	3	1545.9092	-0.004	1	12.79	0.73	K	VKGDADVSVPK	L
1								71857	1	1	516.309	1545.9052	3	1545.9092	-0.004	1	13.96	0.55	K	VKGDADVSVPK	L
1								71873	2	1	516.3098	1545.9076	3	1545.9092	-0.0016	1	4.85	4	K	LKGDVDVSGPK	L
1								71874	1	1	516.3099	1545.9079	3	1545.9092	-0.0013	1	14.47	0.43	K	LKGDVDVSGPK	L
1								71876	6	1	516.3099	1545.9079	3	1545.9092	-0.0013	1	3.26	5.7	K	LKGDVDVSGPK	L
1								71877	2	1	516.3099	1545.9079	3	1545.9092	-0.0013	1	4.01	4.8	K	LKGDVDVSGPK	L
1								71886	5	1	516.31	1545.9082	3	1545.9092	-0.001	1	6.28	2.8	K	LKGDVDVSGPK	L
1								71899	4	1	516.3104	1545.9094	3	1545.9092	0.0002	1	1.93	6.9	K	LKGDVDVSGPK	L
1								72025	1	1	516.955	1547.8432	3	1547.8473	-0.0041	0	33.18	0.0069	K	ISMPDVDLNLK	G	Oxidation (M)	0.00200000000.0
1								72026	2	1	516.955	1547.8432	3	1547.8473	-0.0041	0	10.64	1.2	K	ISMPDVDLNLK	G	Oxidation (M)	0.00200000000.0
1								72027	1	1	516.9551	1547.8435	3	1547.8473	-0.0038	0	30.48	0.015	K	ISMPDVDLNLK	G	Oxidation (M)	0.00200000000.0
1								72029	1	1	774.9294	1547.8442	2	1547.8473	-0.003	0	8.86	2.2	K	VSMPDVELNLK	S	Oxidation (M)	0.00200000000.0
1								72030	1	1	774.93	1547.8454	2	1547.8473	-0.0018	0	32.15	0.01	K	ISMPDVDLNLK	G	Oxidation (M)	0.00200000000.0
1								72031	1	1	774.9301	1547.8456	2	1547.8473	-0.0016	0	11.11	1.3	K	VSMPDVELNLK	S	Oxidation (M)	0.00200000000.0
1								72032	1	1	774.9301	1547.8456	2	1547.8473	-0.0016	0	30.08	0.016	K	ISMPDVDLNLK	G	Oxidation (M)	0.00200000000.0
1								72071	3	1	517.2826	1548.826	3	1548.8313	-0.0053	0	2.05	7	K	MSLPDVDLDLK	G	Oxidation (M)	0.20000000000.0
1								72072	2	1	517.2827	1548.8263	3	1548.8313	-0.005	0	2.84	5.8	K	MSLPDVDLDLK	G	Oxidation (M)	0.20000000000.0
1								72074	7	1	517.2828	1548.8266	3	1548.8313	-0.0047	0	1.59	7.8	K	MSLPDVDLDLK	G	Oxidation (M)	0.20000000000.0
1								72075	7	1	517.2828	1548.8266	3	1548.8313	-0.0047	0	2.56	6.2	K	MSLPDVDLDLK	G	Oxidation (M)	0.20000000000.0
1								72078	2	1	517.283	1548.8272	3	1548.8313	-0.0041	0	10.28	1	K	MSLPDVDLDLK	G	Oxidation (M)	0.20000000000.0
1								72080	4	1	517.2833	1548.8281	3	1548.8313	-0.0032	0	4.4	4.5	K	MSLPDVDLDLK	G	Oxidation (M)	0.20000000000.0
1								72082	1	1	775.4225	1548.8304	2	1548.8313	-0.0008	0	28.5	0.019	K	MSLPDVDLDLK	G	Oxidation (M)	0.20000000000.0
1								72083	2	1	517.2841	1548.8305	3	1548.8313	-0.0008	0	2.74	7.3	K	MSLPDVDLDLK	G	Oxidation (M)	0.20000000000.0
1								72084	4	1	517.2859	1548.8359	3	1548.8313	0.0046	0	4.79	5.6	K	MSLPDVDLDLK	G	Oxidation (M)	0.20000000000.0
1								72749	1	1	519.2894	1554.8464	3	1554.8497	-0.0033	0	46.56	0.00034	K	AEGPEVDVNLPK	A
1								72750	1	1	519.2894	1554.8464	3	1554.8497	-0.0033	0	51.76	0.0001	K	AEGPEVDVNLPK	A
1								72751	1	1	778.4305	1554.8464	2	1554.8497	-0.0033	0	18.43	0.22	K	AEGPEVDVNLPK	A
1								72753	1	1	778.4307	1554.8468	2	1554.8497	-0.0029	0	35.82	0.0041	K	AEGPEVDVNLPK	A
1								72754	2	1	519.2896	1554.847	3	1554.8497	-0.0027	0	30.48	0.014	K	AEGPEVDVNLPK	A
1								72755	1	1	519.2896	1554.847	3	1554.8497	-0.0027	0	58.27	2.40E-05	K	AEGPEVDVNLPK	A
1								72756	1	1	519.2897	1554.8473	3	1554.8497	-0.0024	0	56.31	3.70E-05	K	AEGPEVDVNLPK	A
1								72757	1	1	519.2897	1554.8473	3	1554.8497	-0.0024	0	59.2	1.90E-05	K	AEGPEVDVNLPK	A
1								72758	1	1	519.2897	1554.8473	3	1554.8497	-0.0024	0	45.96	0.0004	K	AEGPEVDVNLPK	A
1								72759	1	1	519.2897	1554.8473	3	1554.8497	-0.0024	0	53.96	6.30E-05	K	AEGPEVDVNLPK	A
1								72760	1	1	778.4313	1554.848	2	1554.8497	-0.0017	0	75.1	4.50E-07	K	AEGPEVDVNLPK	A
1								72761	1	1	778.4313	1554.848	2	1554.8497	-0.0017	0	74.66	5.00E-07	K	AEGPEVDVNLPK	A
1								72762	1	1	519.29	1554.8482	3	1554.8497	-0.0015	0	55.37	4.30E-05	K	AEGPEVDVNLPK	A
1								72763	1	1	519.29	1554.8482	3	1554.8497	-0.0015	0	49.16	0.00018	K	AEGPEVDVNLPK	A
1								72765	1	1	778.4315	1554.8484	2	1554.8497	-0.0013	0	75.26	4.70E-07	K	AEGPEVDVNLPK	A
1								72766	1	1	778.4315	1554.8484	2	1554.8497	-0.0013	0	70.1	1.50E-06	K	AEGPEVDVNLPK	A
1								72767	1	1	778.4315	1554.8484	2	1554.8497	-0.0013	0	55.4	4.50E-05	K	AEGPEVDVNLPK	A
1								72768	1	1	519.2901	1554.8485	3	1554.8497	-0.0012	0	54.21	5.80E-05	K	AEGPEVDVNLPK	A
1								72769	1	1	519.2901	1554.8485	3	1554.8497	-0.0012	0	36.54	0.0034	K	AEGPEVDVNLPK	A
1								72770	1	1	519.2902	1554.8488	3	1554.8497	-0.0009	0	32.71	0.0079	K	AEGPEVDVNLPK	A
1								72771	1	1	778.4319	1554.8492	2	1554.8497	-0.0005	0	74.64	5.10E-07	K	AEGPEVDVNLPK	A
1								72772	1	1	778.4319	1554.8492	2	1554.8497	-0.0005	0	47.25	0.00028	K	AEGPEVDVNLPK	A
1								72773	1	1	778.4319	1554.8492	2	1554.8497	-0.0005	0	37.74	0.0025	K	AEGPEVDVNLPK	A
1								72774	1	1	778.432	1554.8494	2	1554.8497	-0.0003	0	39.99	0.0015	K	AEGPEVDVNLPK	A
1								72775	1	1	778.4327	1554.8508	2	1554.8497	0.0011	0	32.65	0.0082	K	AEGPEVDVNLPK	A
1								72776	1	1	519.2953	1554.8641	3	1554.8683	-0.0043	0	31.58	0.01	K	ISMPDVDLHLK	G
1								72778	1	1	519.2957	1554.8653	3	1554.8683	-0.0031	0	51.06	0.00015	K	ISMPDVDLHLK	G
1								72779	1	1	519.2957	1554.8653	3	1554.8683	-0.0031	0	41.73	0.0013	K	ISMPDVDLHLK	G
1								72780	1	1	519.2957	1554.8653	3	1554.8683	-0.0031	0	57.3	3.50E-05	K	ISMPDVDLHLK	G
1								72781	1	1	519.2957	1554.8653	3	1554.8683	-0.0031	0	26.15	0.045	K	ISMPDVDLHLK	G
1								72782	1	1	519.2957	1554.8653	3	1554.8683	-0.0031	0	27.08	0.037	K	ISMPDVDLHLK	G
1								72783	1	1	778.4402	1554.8658	2	1554.8683	-0.0025	0	2.77	11	K	ISMPDVDLHLK	G
1								72784	2	1	519.2961	1554.8665	3	1554.8627	0.0037	1	1.02	17	K	FKMPDMNIK	A
1								72785	1	1	778.4412	1554.8678	2	1554.8683	-0.0005	0	34.54	0.0074	K	ISMPDVDLHLK	G
1								72786	1	1	778.4418	1554.869	2	1554.8683	0.0007	0	39.95	0.0021	K	ISMPDVDLHLK	G
1								72904	7	1	520.2963	1557.8671	3	1557.8624	0.0047	1	3.64	7.7	K	FKMPEMSIK	A	Oxidation (M)	0.000002000.0
1								72905	7	1	520.2963	1557.8671	3	1557.8624	0.0047	1	1.86	12	K	FKMPEMSIK	A	Oxidation (M)	0.000002000.0
1								73087	1	1	520.9814	1559.9224	3	1559.9248	-0.0025	1	32.41	0.011	K	IKGDVDVSAPK	L
1								73220	1	1	521.6275	1561.8607	3	1561.8629	-0.0022	0	17.12	0.33	K	ISMPDIDLNLK	G	Oxidation (M)	0.00200000000.0
1								73222	1	1	781.9377	1561.8608	2	1561.8629	-0.0021	0	31.15	0.013	K	ISMPDIDLNLK	G	Oxidation (M)	0.00200000000.0
1								73223	1	1	781.9377	1561.8608	2	1561.8629	-0.0021	0	33.26	0.0079	K	ISMPDIDLNLK	G	Oxidation (M)	0.00200000000.0
1								73224	3	1	521.6276	1561.861	3	1561.8629	-0.0019	0	14.42	0.6	K	ISMPDIDLNLK	G	Oxidation (M)	0.00200000000.0
1								73225	4	1	521.6276	1561.861	3	1561.8629	-0.0019	0	0.88	14	K	ISMPDIDLNLK	G	Oxidation (M)	0.00200000000.0
1								73226	1	1	781.9379	1561.8612	2	1561.8629	-0.0017	0	69.02	2.10E-06	K	ISMPDIDLNLK	G	Oxidation (M)	0.00200000000.0
1								73227	1	1	781.9379	1561.8612	2	1561.8629	-0.0017	0	46.97	0.00034	K	ISMPDIDLNLK	G	Oxidation (M)	0.00200000000.0
1								73228	1	1	521.6277	1561.8613	3	1561.8629	-0.0016	0	10.12	1.6	K	ISMPDIDLNLK	G	Oxidation (M)	0.00200000000.0
1								73230	1	1	781.9384	1561.8622	2	1561.8629	-0.0007	0	44.14	0.0007	K	ISMPDIDLNLK	G	Oxidation (M)	0.00200000000.0
1								73231	1	1	781.9391	1561.8636	2	1561.8629	0.0007	0	37.86	0.0033	K	ISMPDIDLNLK	G	Oxidation (M)	0.00200000000.0
1								73688	1	1	522.9521	1565.8345	3	1565.8367	-0.0022	0	40.17	0.0014	K	ISMPDVDFNLK	G
1								73689	1	1	522.9521	1565.8345	3	1565.8367	-0.0022	0	33.66	0.0064	K	ISMPDVDFNLK	G
1								73690	1	1	783.925	1565.8354	2	1565.8367	-0.0013	0	61.38	1.10E-05	K	ISMPDVDFNLK	G
1								73691	1	1	783.9251	1565.8356	2	1565.8367	-0.0011	0	57.1	2.70E-05	K	ISMPDVDFNLK	G
1								74451	1	1	523.9643	1568.8711	3	1568.8784	-0.0073	1	19.36	0.2	K	FKMPEMNIK	V
1								74454	1	1	523.9654	1568.8744	3	1568.8784	-0.004	1	25.17	0.053	K	FKMPEMNIK	V
1								74455	1	1	523.9655	1568.8747	3	1568.8784	-0.0037	1	33.67	0.0072	K	FKMPEMNIK	V
1								74456	1	1	523.9655	1568.8747	3	1568.8784	-0.0037	1	7.39	3.1	K	FKMPEMNIK	V
1								74457	1	1	523.9656	1568.875	3	1568.8784	-0.0034	1	20.62	0.14	K	FKMPEMNIK	V
1								74458	1	1	523.9672	1568.8798	3	1568.884	-0.0042	0	12.41	0.82	K	ISMPDLDLHLK	S
1								74459	1	1	523.9673	1568.8801	3	1568.884	-0.0039	0	38.52	0.0021	K	ISMPDLDLHLK	S
1								74609	1	1	524.6272	1570.8598	3	1570.8633	-0.0035	0	15.74	0.42	K	ISMPDVDLHLK	G	Oxidation (M)	0.00200000000.0
1								74610	2	1	786.4373	1570.86	2	1570.8633	-0.0032	0	2.37	9	K	ISMPDVDLHLK	G	Oxidation (M)	0.00200000000.0
1								74612	1	1	524.6275	1570.8607	3	1570.8633	-0.0026	0	18.62	0.23	K	ISMPDVDLHLK	G	Oxidation (M)	0.00200000000.0
1								74613	1	1	524.6276	1570.861	3	1570.8633	-0.0023	0	15.68	0.46	K	ISMPDVDLHLK	G	Oxidation (M)	0.00200000000.0
1								74614	1	1	524.6279	1570.8619	3	1570.8633	-0.0014	0	21.06	0.13	K	ISMPDVDLHLK	G	Oxidation (M)	0.00200000000.0
1								74615	8	1	524.6279	1570.8619	3	1570.8633	-0.0014	0	1.59	12	K	ISMPDVDLHLK	G	Oxidation (M)	0.00200000000.0
1								74699	2	1	525.274	1572.8002	3	1572.8061	-0.006	0	13.24	0.44	K	GEGPEVDMNLPK	A
1								74700	5	1	525.2745	1572.8017	3	1572.8061	-0.0045	0	5.95	2.5	K	GEGPEVDMNLPK	A
1								74701	1	1	525.2745	1572.8017	3	1572.8061	-0.0045	0	21.43	0.071	K	GEGPEVDMNLPK	A
1								74702	4	1	787.4083	1572.802	2	1572.8061	-0.0041	0	0.1	9.2	K	GEGPEVDMNLPK	A
1								74705	1	1	787.4096	1572.8046	2	1572.8061	-0.0015	0	6.78	2.2	K	GEGPEVDMNLPK	A
1								74706	1	1	787.41	1572.8054	2	1572.8061	-0.0007	0	40.01	0.0011	K	GEGPEVDMNLPK	A
1								74729	1	1	525.2808	1572.8206	3	1572.8248	-0.0042	0	28.96	0.013	K	ISMPDVDLHMK	G
1								74730	1	1	525.2816	1572.823	3	1572.8248	-0.0018	0	20.19	0.1	K	ISMPDVDLHMK	G
1								74883	1	1	525.6528	1573.9366	3	1573.9405	-0.0039	1	19.42	0.14	K	VKGDVDVSVPK	V
1								74998	1	1	788.9453	1575.876	2	1575.8785	-0.0025	0	18.74	0.27	K	ISMPEIDLNLK	G	Oxidation (M)	0.00200000000.0
1								75251	1	1	527.2773	1578.8101	3	1578.8133	-0.0033	0	15.45	0.43	K	GEGPEFDVNLSK	A
1								75252	1	1	790.4126	1578.8106	2	1578.8133	-0.0027	0	81.18	1.20E-07	K	GEGPEFDVNLSK	A
1								75253	1	1	527.2775	1578.8107	3	1578.8133	-0.0027	0	12.68	0.83	K	GEGPEFDVNLSK	A
1								75255	5	1	527.2776	1578.811	3	1578.8133	-0.0024	0	0.21	14	K	GEGPEFDVNLSK	A
1								75256	1	1	527.2776	1578.811	3	1578.8133	-0.0024	0	22.53	0.084	K	GEGPEFDVNLSK	A
1								75257	5	1	527.2777	1578.8113	3	1578.8133	-0.0021	0	3.8	6.2	K	GEGPEFDVNLSK	A
1								75259	1	1	790.4132	1578.8118	2	1578.8133	-0.0015	0	57.65	2.50E-05	K	GEGPEFDVNLSK	A
1								75260	1	1	790.4133	1578.812	2	1578.8133	-0.0013	0	40.14	0.0014	K	GEGPEFDVNLSK	A
1								75261	1	1	790.4135	1578.8124	2	1578.8133	-0.0009	0	33.46	0.0065	K	GEGPEFDVNLSK	A
1								75262	1	1	790.4138	1578.813	2	1578.8133	-0.0003	0	40.41	0.0013	K	GEGPEFDVNLSK	A
1								75264	1	1	790.4142	1578.8138	2	1578.8133	0.0005	0	23.6	0.064	K	GEGPEFDVNLSK	A
1								75341	1	1	790.9319	1579.8492	2	1579.8523	-0.0031	0	74.4	6.10E-07	K	ISMPDFDLNLK	G
1								75343	2	1	527.6238	1579.8496	3	1579.8523	-0.0028	0	12.56	0.93	K	ISMPDFDLNLK	G
1								75344	1	1	527.6239	1579.8499	3	1579.8523	-0.0025	0	45.6	0.00044	K	ISMPDIDFNLK	G
1								75345	1	1	527.624	1579.8502	3	1579.8523	-0.0022	0	50.97	0.00013	K	ISMPDFDLNLK	G
1								75346	1	1	527.624	1579.8502	3	1579.8523	-0.0022	0	33.23	0.0076	K	ISMPDIDFNLK	G
1								75348	1	1	527.6241	1579.8505	3	1579.8523	-0.0019	0	56.38	3.60E-05	K	ISMPDIDFNLK	G
1								75349	1	1	790.9327	1579.8508	2	1579.8523	-0.0015	0	62.57	8.70E-06	K	ISMPDFDLNLK	G
1								75351	1	1	790.9333	1579.852	2	1579.8523	-0.0003	0	64.92	5.00E-06	K	ISMPDIDFNLK	G
1								75352	1	1	790.9333	1579.852	2	1579.8523	-0.0003	0	48.91	0.0002	K	ISMPDIDFNLK	G
1								75353	1	1	790.9333	1579.852	2	1579.8523	-0.0003	0	34.86	0.0051	K	ISMPDFDLNLK	G
1								75581	1	1	791.9213	1581.828	2	1581.8316	-0.0036	0	30.32	0.015	K	ISMPDVDFNLK	G	Oxidation (M)	0.00200000000.0
1								75804	1	1	529.2987	1584.8743	3	1584.8733	0.001	1	8.25	2.2	K	FKMPEMNIK	V	Oxidation (M)	0.002000000.0
1								76019	1	1	794.9827	1587.9508	2	1587.9561	-0.0053	1	13.48	0.49	K	VKGDVDVSLPK	L
1								76020	1	1	530.3245	1587.9517	3	1587.9561	-0.0045	1	23.6	0.049	K	VKGDVDVSLPK	L
1								76021	1	1	530.3245	1587.9517	3	1587.9561	-0.0045	1	15.36	0.32	K	VKGDVDVSLPK	L
1								76022	1	1	794.9833	1587.952	2	1587.9561	-0.0041	1	10.47	0.9	K	VKGDVDVSLPK	L
1								76023	1	1	530.3247	1587.9523	3	1587.9561	-0.0039	1	17.4	0.18	K	VKGDVDVSLPK	L
1								76024	1	1	530.3248	1587.9526	3	1587.9561	-0.0036	1	42.54	0.00057	K	VKGDVDVSLPK	L
1								76025	1	1	794.9839	1587.9532	2	1587.9561	-0.0029	1	25.39	0.028	K	VKGDVDVSLPK	L
1								76048	1	1	530.6063	1588.7971	3	1588.801	-0.004	0	49.23	8.80E-05	K	GEGPEVDMNLPK	A	Oxidation (M)	0.000000020000.0
1								76054	1	1	530.6068	1588.7986	3	1588.801	-0.0025	0	33.83	0.0035	K	GEGPEVDMNLPK	A	Oxidation (M)	0.000000020000.0
1								76056	1	1	795.4079	1588.8012	2	1588.801	0.0002	0	15.53	0.3	K	GEGPEVDMNLPK	A	Oxidation (M)	0.000000020000.0
1								76058	1	1	795.4084	1588.8022	2	1588.801	0.0012	0	40.61	0.0009	K	GEGPEVDMNLPK	A	Oxidation (M)	0.000000020000.0
1								76452	1	1	531.9804	1592.9194	3	1592.9242	-0.0049	0	6.64	4.6	K	VHAPGLNLSGVGGK	M
1								76453	1	1	531.9813	1592.9221	3	1592.9242	-0.0022	0	15.92	0.42	K	VHAPGLNLSGVGGK	M
1								76652	1	1	532.9553	1595.8441	3	1595.8473	-0.0032	0	42.23	0.00094	K	ISMPDIDFNLK	G	Oxidation (M)	0.00200000000.0
1								76653	1	1	798.9294	1595.8442	2	1595.8473	-0.003	0	53.18	7.50E-05	K	ISMPDIDFNLK	G	Oxidation (M)	0.00200000000.0
1								76655	1	1	798.9295	1595.8444	2	1595.8473	-0.0028	0	39.29	0.0018	K	ISMPDFDLNLK	G	Oxidation (M)	0.00200000000.0
1								76656	1	1	532.9555	1595.8447	3	1595.8473	-0.0026	0	37.53	0.0028	K	ISMPDIDFNLK	G	Oxidation (M)	0.00200000000.0
1								76659	1	1	532.9558	1595.8456	3	1595.8473	-0.0017	0	15.42	0.43	K	ISMPDIDFNLK	G	Oxidation (M)	0.00200000000.0
1								76660	1	1	798.9304	1595.8462	2	1595.8473	-0.001	0	51.49	0.00011	K	ISMPDFDLNLK	G	Oxidation (M)	0.00200000000.0
1								76661	1	1	798.9305	1595.8464	2	1595.8473	-0.0008	0	36.88	0.0031	K	ISMPDIDFNLK	G	Oxidation (M)	0.00200000000.0
1								76662	1	1	798.9307	1595.8468	2	1595.8473	-0.0004	0	40.75	0.0012	K	ISMPDIDFNLK	G	Oxidation (M)	0.00200000000.0
1								77488	1	1	534.9963	1601.9671	3	1601.9718	-0.0047	1	22.81	0.06	K	VKGDVDISLPK	V
1								77489	1	1	534.9965	1601.9677	3	1601.9718	-0.0041	1	18.74	0.14	K	VKGDVDISLPK	V
1								77490	1	1	401.4992	1601.9677	4	1601.9718	-0.0041	1	13.27	0.48	K	VKGDVDISLPK	V
1								77491	1	1	534.9966	1601.968	3	1601.9718	-0.0038	1	38.07	0.0016	K	VKGDVDISLPK	V
1								77492	1	1	534.9971	1601.9695	3	1601.9718	-0.0023	1	21.81	0.063	K	VKGDVDISLPK	V
1								77493	1	1	534.9971	1601.9695	3	1601.9718	-0.0023	1	12.34	0.56	K	VKGDVDVTLPK	V
1								77494	1	1	401.5	1601.9709	4	1601.9718	-0.0009	1	12.17	0.51	K	VKGDVDISLPK	V
1								77496	1	1	801.9946	1601.9746	2	1601.9718	0.0029	1	9.8	0.73	K	VKGDVDISLPK	V
1								77551	1	1	535.296	1602.8662	3	1602.8683	-0.0022	0	52	0.0001	K	ISMPDFDLHLK	G
1								77552	1	1	535.296	1602.8662	3	1602.8683	-0.0022	0	34.04	0.0063	K	ISMPDFDLHLK	G
1								77553	1	1	535.296	1602.8662	3	1602.8683	-0.0022	0	40.21	0.0015	K	ISMPDFDLHLK	G
1								77556	1	1	802.4412	1602.8678	2	1602.8683	-0.0005	0	21.91	0.11	K	ISMPDFDLHLK	G
1								77557	1	1	535.2968	1602.8686	3	1602.8683	0.0002	0	30.02	0.018	K	ISMPDFDLHLK	G
1								78026	6	1	803.9609	1605.9072	2	1605.9126	-0.0053	1	0.43	14	K	VKGDMDVSVPK	V
1								78027	1	1	402.4846	1605.9093	4	1605.9126	-0.0033	1	6.42	3.7	K	VKGDMDVSVPK	V
1								78175	6	1	402.9781	1607.8833	4	1607.8893	-0.006	1	0.17	16	K	LKMPEMHFK	A	Oxidation (M)	0.002000000.0
1								78531	2	1	403.9715	1611.8569	4	1611.8631	-0.0062	1	8.22	2.3	K	FKMPDMHFK	A
1								78532	1	1	403.972	1611.8589	4	1611.8631	-0.0042	1	10.67	1.1	K	FKMPDMHFK	A
1								78533	1	1	403.9721	1611.8593	4	1611.8631	-0.0038	1	12.51	0.72	K	FKMPDMHFK	A
1								78534	1	1	403.9726	1611.8613	4	1611.8631	-0.0018	1	9.69	1.5	K	FKMPDMHFK	A
1								78535	1	1	403.9726	1611.8613	4	1611.8631	-0.0018	1	3.69	6.1	K	FKMPDMHFK	A
1								78586	1	1	538.6359	1612.8859	3	1612.8891	-0.0032	0	48.88	0.00022	K	IPMPDFDLHLK	G
1								78587	5	1	538.636	1612.8862	3	1612.8891	-0.0029	0	3.84	7	K	IPMPDFDLHLK	G
1								78590	1	1	538.6364	1612.8874	3	1612.8891	-0.0017	0	24.95	0.05	K	IPMPDFDLHLK	G
1								78591	2	1	538.6365	1612.8877	3	1612.8891	-0.0014	0	3.64	6.4	K	IPMPDFDLHLK	G
1								78744	1	1	538.9828	1613.9266	3	1613.9345	-0.0079	1	10.69	0.91	K	GGVDVTLPRVEGK	V
1								78915	1	1	539.9562	1616.8468	3	1616.8501	-0.0034	0	12.59	0.71	K	GDVDVSVPEVEGK	L
1								78919	1	1	539.957	1616.8492	3	1616.8501	-0.001	0	31.78	0.009	K	GDVDVSVPEVEGK	L
1								78920	1	1	539.957	1616.8492	3	1616.8501	-0.001	0	39.21	0.0016	K	GDVDVSVPEVEGK	L
1								78921	1	1	809.4343	1616.854	2	1616.8501	0.0039	0	44.86	0.0004	K	GDVDVSVPEVEGK	L
1								79069	1	1	540.6279	1618.8619	3	1618.8633	-0.0014	0	12.55	0.92	K	ISMPDFDLHLK	G	Oxidation (M)	0.00200000000.0
1								79073	1	1	540.629	1618.8652	3	1618.8633	0.0019	0	11.46	1.1	K	ISMPDFDLHLK	G	Oxidation (M)	0.00200000000.0
1								79130	5	1	405.9882	1619.9237	4	1619.9282	-0.0045	1	5.99	4	K	VKGDMDVSLPK	V
1								79132	1	1	540.9821	1619.9245	3	1619.9282	-0.0037	1	23.7	0.07	K	VKGDMDVSLPK	V
1								79133	1	1	540.9827	1619.9263	3	1619.9282	-0.0019	1	16.42	0.41	K	VKGDMDVSLPK	V
1								79419	1	1	541.6424	1621.9054	3	1621.9075	-0.0021	1	8.01	2.2	K	VKGDMDVSVPK	V	Oxidation (M)	0.00002000000.0
1								79673	1	1	407.4751	1625.8713	4	1625.8787	-0.0074	1	16	0.35	K	FKMPEMHFK	T
1								79674	1	1	407.4758	1625.8741	4	1625.8787	-0.0046	1	19.99	0.16	K	FKMPEMHFK	T
1								79675	2	1	407.4758	1625.8741	4	1625.8787	-0.0046	1	7.51	2.9	K	FKMPEMHFK	T
1								79676	1	1	407.4759	1625.8745	4	1625.8787	-0.0042	1	13	0.77	K	FKMPEMHFK	T
1								79677	1	1	407.476	1625.8749	4	1625.8787	-0.0038	1	15.16	0.48	K	FKMPEMHFK	T
1								79678	1	1	407.476	1625.8749	4	1625.8787	-0.0038	1	9.97	1.6	K	FKMPEMHFK	T
1								79679	6	1	407.476	1625.8749	4	1625.8787	-0.0038	1	5.62	4.3	K	FKMPEMHFK	T
1								79680	1	1	542.9666	1625.878	3	1625.8787	-0.0008	1	5.95	4.1	K	FKMPEMHFK	T
1								79744	4	1	407.9723	1627.8601	4	1627.858	0.0021	1	4.52	5.2	K	FKMPDMHFK	A	Oxidation (M)	0.002000000.0
1								79745	2	1	407.9729	1627.8625	4	1627.858	0.0045	1	1.16	11	K	FKMPDMHFK	A	Oxidation (M)	0.000002000.0
1								80350	4	1	409.4929	1633.9425	4	1633.9438	-0.0014	1	3.96	7.2	K	VKGDMDISLPK	V
1								80351	1	1	545.6548	1633.9426	3	1633.9438	-0.0013	1	10.46	1.8	K	VKGDMDISLPK	V
1								81492	2	1	411.4744	1641.8685	4	1641.8737	-0.0052	1	6.25	4.3	K	FKMPEMHFK	T	Oxidation (M)	0.002000000.0
1								81493	2	1	411.4745	1641.8689	4	1641.8737	-0.0048	1	9.02	2.2	K	FKMPEMHFK	T	Oxidation (M)	0.002000000.0
1								81495	2	1	411.475	1641.8709	4	1641.8737	-0.0028	1	1.7	12	K	FKMPEMHFK	T	Oxidation (M)	0.002000000.0
1								81496	1	1	411.4751	1641.8713	4	1641.8737	-0.0024	1	11.6	1.2	K	FKMPEMHFK	T	Oxidation (M)	0.000002000.0
1								81571	1	1	548.9507	1643.8303	3	1643.8311	-0.0008	0	13.64	0.47	K	IEGEMQVPDVDIR	G
1								81572	1	1	548.9508	1643.8306	3	1643.8311	-0.0005	0	16.68	0.23	K	IEGEMQVPDVDIR	G
1								81574	1	1	822.9227	1643.8308	2	1643.8311	-0.0002	0	83.58	5.00E-08	K	IEGEMQVPDVDIR	G
1								81575	1	1	822.9227	1643.8308	2	1643.8311	-0.0002	0	63.53	5.00E-06	K	IEGEMQVPDVDIR	G
1								81577	1	1	822.923	1643.8314	2	1643.8311	0.0004	0	70.5	1.00E-06	K	IEGEMQVPDVDIR	G
1								81578	1	1	822.923	1643.8314	2	1643.8311	0.0004	0	66.33	2.60E-06	K	IEGEMQVPDVDIR	G
1								81740	1	1	549.671	1645.9912	3	1645.998	-0.0068	1	5.98	3.3	K	LKTDVDVSLPK	V
1								81741	2	1	549.6719	1645.9939	3	1645.998	-0.0041	1	1.93	7.3	K	LKTDVDVSLPK	V
1								82042	3	1	550.6342	1648.8808	3	1648.8795	0.0013	1	0.57	13	K	MPDMHFKAPK	I	Oxidation (M)	0.0002000000.0
1								82045	1	1	550.6355	1648.8847	3	1648.8795	0.0052	1	2.07	11	K	MPDMHFKAPK	I	Oxidation (M)	0.0002000000.0
1								82046	3	1	550.6355	1648.8847	3	1648.8795	0.0052	1	3.76	7.3	K	MPDMHFKAPK	I	Oxidation (M)	0.0002000000.0
1								82055	2	1	550.6365	1648.8877	3	1648.8795	0.0082	1	2.92	7.7	K	MPDMHFKAPK	I	Oxidation (M)	0.0002000000.0
1								82617	1	1	551.6409	1651.9009	3	1651.9003	0.0006	0	7.79	2.3	K	MPEMSIKPQK	I	2 Oxidation (M)	0.2002000000.0
1								82628	8	1	551.6415	1651.9027	3	1651.9003	0.0024	0	3.34	6.8	K	MPEMSIKPQK	I	2 Oxidation (M)	0.2002000000.0
1								83396	7	1	415.9628	1659.8221	4	1659.826	-0.0039	0	1.35	5.9	K	IEGEMQVPDVDIR	G	Oxidation (M)	0.0000200000000.0
1								83401	1	1	554.2822	1659.8248	3	1659.826	-0.0012	0	4.75	3.1	K	IEGEMQVPDVDIR	G	Oxidation (M)	0.0000200000000.0
1								83403	1	1	554.2823	1659.8251	3	1659.826	-0.0009	0	22.7	0.049	K	IEGEMQVPDVDIR	G	Oxidation (M)	0.0000200000000.0
1								83406	1	1	554.2824	1659.8254	3	1659.826	-0.0006	0	28.84	0.012	K	IEGEMQVPDVDIR	G	Oxidation (M)	0.0000200000000.0
1								83409	1	1	830.9205	1659.8264	2	1659.826	0.0005	0	56.49	2.10E-05	K	IEGEMQVPDVDIR	G	Oxidation (M)	0.0000200000000.0
1								83410	1	1	830.9205	1659.8264	2	1659.826	0.0005	0	53.99	3.70E-05	K	IEGEMQVPDVDIR	G	Oxidation (M)	0.0000200000000.0
1								83414	1	1	830.9222	1659.8298	2	1659.826	0.0039	0	19.88	0.093	K	IEGEMQVPDVDIR	G	Oxidation (M)	0.0000200000000.0
1								83946	3	1	832.4522	1662.8898	2	1662.8951	-0.0053	1	2.57	9.5	K	MPEMHFKAPK	I	Oxidation (M)	0.0002000000.0
1								83947	4	1	555.3039	1662.8899	3	1662.8951	-0.0052	1	2.45	9.8	K	MPEMHFKAPK	I	Oxidation (M)	0.2000000000.0
1								83950	1	1	555.3041	1662.8905	3	1662.8951	-0.0046	1	8.73	2.1	K	MPEMHFKAPK	I	Oxidation (M)	0.2000000000.0
1								83953	8	1	555.3042	1662.8908	3	1662.8951	-0.0043	1	1.29	12	K	MPEMHFKAPK	I	Oxidation (M)	0.2000000000.0
1								84194	3	1	555.9639	1664.8699	3	1664.8744	-0.0045	1	1.46	13	K	MPDMHFKAPK	I	2 Oxidation (M)	0.2002000000.0
1								84200	2	1	833.4437	1664.8728	2	1664.8744	-0.0015	1	5.44	4.7	K	MPDMHFKAPK	I	2 Oxidation (M)	0.2002000000.0
1								84287	1	1	556.3282	1665.9628	3	1665.9667	-0.0039	1	7.03	2.6	K	VKGEYDVTVPK	L
1								85035	1	1	557.9759	1670.9059	3	1670.9083	-0.0024	0	66.82	3.70E-06	K	VDINAPDVEVQGK	V
1								85036	1	1	836.4603	1670.906	2	1670.9083	-0.0022	0	81.51	1.30E-07	K	VDINAPDVEVQGK	V
1								85037	1	1	557.976	1670.9062	3	1670.9083	-0.0021	0	13.28	0.82	K	VDINAPDVEVQGK	V
1								85038	1	1	557.976	1670.9062	3	1670.9083	-0.0021	0	24.57	0.061	K	VDINAPDVEVQGK	V
1								85041	1	1	836.4607	1670.9068	2	1670.9083	-0.0014	0	36.49	0.0036	K	VDINAPDVEVQGK	V
1								85043	1	1	836.4609	1670.9072	2	1670.9083	-0.001	0	87.76	2.70E-08	K	VDINAPDVEVQGK	V
1								85046	1	1	836.4614	1670.9082	2	1670.9083	0	0	25.97	0.04	K	VDINAPDVEVQGK	V
1								85237	2	1	558.6635	1672.9687	3	1672.9725	-0.0038	1	7.48	2.8	K	LEGGEVDLKGPK	V
1								86551	1	1	562.3134	1683.9184	3	1683.9231	-0.0048	1	11.9	1.1	K	MKGDYDVTVPK	V
1								86552	1	1	562.3136	1683.919	3	1683.9231	-0.0042	1	15.39	0.54	K	MKGDYDVTVPK	V
1								86556	2	1	562.3174	1683.9304	3	1683.9231	0.0072	1	0.34	17	K	MKGDYDVTVPK	V
1								88478	2	1	569.9551	1706.8435	3	1706.8469	-0.0035	0	1.84	7.1	K	MYFPDVEFDIK	S	Oxidation (M)	0.20000000000.0
1								88481	1	1	569.9556	1706.845	3	1706.8469	-0.002	0	47.05	0.00021	K	MYFPDVEFDIK	S	Oxidation (M)	0.20000000000.0
1								88484	1	1	854.4301	1706.8456	2	1706.8469	-0.0013	0	15.52	0.31	K	MYFPDVEFDIK	S	Oxidation (M)	0.20000000000.0
1								88485	1	1	569.9559	1706.8459	3	1706.8469	-0.0011	0	32.89	0.0055	K	MYFPDVEFDIK	S	Oxidation (M)	0.20000000000.0
1								88486	1	1	854.4303	1706.846	2	1706.8469	-0.0009	0	46.79	0.00022	K	MYFPDVEFDIK	S	Oxidation (M)	0.20000000000.0
1								88487	1	1	854.4304	1706.8462	2	1706.8469	-0.0007	0	37.31	0.002	K	MYFPDVEFDIK	S	Oxidation (M)	0.20000000000.0
1								88488	1	1	854.4306	1706.8466	2	1706.8469	-0.0003	0	30.07	0.011	K	MYFPDVEFDIK	S	Oxidation (M)	0.20000000000.0
1								89119	1	1	429.4934	1713.9445	4	1713.9505	-0.006	1	27.14	0.036	K	VEGDLKGPEVDIR	G
1								89122	1	1	572.3229	1713.9469	3	1713.9505	-0.0036	1	26.56	0.043	K	VEGDLKGPEVDIR	G
1								89124	1	1	572.3231	1713.9475	3	1713.9505	-0.003	1	29.54	0.021	K	VEGDLKGPEVDIR	G
1								89126	1	1	429.4942	1713.9477	4	1713.9505	-0.0028	1	22.33	0.11	K	VEGDLKGPEVDIR	G
1								89127	1	1	572.3232	1713.9478	3	1713.9505	-0.0027	1	33.38	0.0089	K	VEGDLKGPEVDIR	G
1								89128	1	1	572.3233	1713.9481	3	1713.9505	-0.0024	1	29.91	0.019	K	VEGDLKGPEVDIR	G
1								89130	1	1	572.3234	1713.9484	3	1713.9505	-0.0021	1	31.88	0.012	K	VEGDLKGPEVDIR	G
1								89131	2	1	572.3235	1713.9487	3	1713.9505	-0.0018	1	15.11	0.59	K	VEGDLKGPEVDIR	G
1								89132	1	1	857.9817	1713.9488	2	1713.9505	-0.0016	1	19.01	0.23	K	VEGDLKGPEVDIR	G
1								89133	1	1	429.4945	1713.9489	4	1713.9505	-0.0016	1	6.91	3.8	K	VEGDLKGPEVDIR	G
1								89134	1	1	572.3236	1713.949	3	1713.9505	-0.0015	1	39	0.0024	K	VEGDLKGPEVDIR	G
1								89136	1	1	572.3241	1713.9505	3	1713.9505	0	1	12.9	0.87	K	VEGDLKGPEVDIR	G
1								89138	1	1	857.9831	1713.9516	2	1713.9505	0.0012	1	16.72	0.36	K	VEGDLKGPEVDIR	G
1								89870	1	1	861.9025	1721.7904	2	1721.7826	0.0079	0	13.29	0.22	K	SEDGVEGDLGETQSR	T
1								92210	1	1	871.9797	1741.9448	2	1741.9445	0.0004	0	30.74	0.013	R	GGVQVPAVDISSSLGGR	A
1								92211	1	1	871.98	1741.9454	2	1741.9445	0.001	0	18.6	0.2	R	GGVQVPAVDISSSLGGR	A
1								92212	2	1	581.6558	1741.9456	3	1741.9445	0.0011	0	0.05	14	R	GGVQVPAVDISSSLGGR	A
1								92378	1	1	582.3256	1743.955	3	1743.9611	-0.0061	0	24.36	0.058	R	GPSLQGDLAVSGDIK	C
1								92379	1	1	582.3266	1743.958	3	1743.9611	-0.0031	0	16.12	0.41	R	GPSLQGDLAVSGDIK	C
1								92380	1	1	582.3268	1743.9586	3	1743.9611	-0.0025	0	25.51	0.047	R	GPSLQGDLAVSGDIK	C
1								92593	1	1	582.9767	1745.9083	3	1745.9113	-0.0031	0	23.42	0.063	K	VEGDMQVPDLDIK	G
1								92594	2	1	582.9768	1745.9086	3	1745.9113	-0.0028	0	1.53	9.8	K	VEGDMQVPDLDIK	G
1								92596	1	1	582.9769	1745.9089	3	1745.9113	-0.0025	0	21.27	0.1	K	VEGDMQVPDLDIK	G
1								92597	1	1	873.9618	1745.909	2	1745.9113	-0.0023	0	37.07	0.0027	K	VEGDMQVPDLDIK	G
1								92600	1	1	873.9626	1745.9106	2	1745.9113	-0.0007	0	31.16	0.012	K	VEGDMQVPDLDIK	G
1								94373	1	1	587.9907	1760.9503	3	1760.9586	-0.0083	0	11.64	1.1	R	ISMSEVDLNVAAPK	V
1								94374	6	1	587.9907	1760.9503	3	1760.9586	-0.0083	0	0.5	14	R	ISMSEVDLNVAAPK	V
1								94377	4	1	881.4836	1760.9526	2	1760.9586	-0.0059	0	0.41	14	R	ISMSEVDLNVAAPK	V
1								94382	1	1	881.4869	1760.9592	2	1760.9586	0.0007	0	25.47	0.05	R	ISMSEVDLNVAAPK	V
1								94384	1	1	881.4879	1760.9612	2	1760.9586	0.0027	0	39.24	0.0023	R	ISMSEVDLNVAAPK	V
1								94386	1	1	881.4883	1760.962	2	1760.9586	0.0035	0	37.63	0.0034	R	ISMSEVDLNVAAPK	V
1								94458	1	1	588.3081	1761.9025	3	1761.9063	-0.0038	0	18.05	0.19	K	VEGDMQVPDLDIK	G	Oxidation (M)	0.0000200000000.0
1								94460	1	1	588.3087	1761.9043	3	1761.9063	-0.002	0	15.46	0.36	K	VEGDMQVPDLDIK	G	Oxidation (M)	0.0000200000000.0
1								94463	4	1	588.3094	1761.9064	3	1761.9063	0.0001	0	3.69	5.9	K	VEGDMQVPDLDIK	G	Oxidation (M)	0.0000200000000.0
1								95330	1	1	592.3243	1773.9511	3	1773.9539	-0.0028	1	12.27	1.1	K	VEGEMKVPDVDIR	G
1								95481	1	1	593.324	1776.9502	3	1776.9535	-0.0033	0	10.71	1.3	R	ISMSEVDLNVAAPK	V	Oxidation (M)	0.00200000000000.0
1								95482	1	1	593.3243	1776.9511	3	1776.9535	-0.0024	0	28.71	0.022	R	ISMSEVDLNVAAPK	V	Oxidation (M)	0.00200000000000.0
1								95483	1	1	593.3245	1776.9517	3	1776.9535	-0.0018	0	12.54	0.97	R	ISMSEVDLNVAAPK	V	Oxidation (M)	0.00200000000000.0
1								95485	1	1	593.3245	1776.9517	3	1776.9535	-0.0018	0	13.42	0.79	R	ISMSEVDLNVAAPK	V	Oxidation (M)	0.00200000000000.0
1								95491	1	1	889.484	1776.9534	2	1776.9535	-0.0001	0	41.69	0.0013	K	ISMQDVDLSLGSPK	L
1								95494	1	1	889.4846	1776.9546	2	1776.9535	0.0011	0	10.59	1.6	R	ISMSEVDLNVAAPK	V	Oxidation (M)	0.00200000000000.0
1								95496	1	1	889.4847	1776.9548	2	1776.9535	0.0013	0	46.15	0.00045	K	ISMQDVDLSLGSPK	L
1								95793	1	1	891.9971	1781.9796	2	1781.9879	-0.0083	1	6.41	3.2	K	GPKVDINAPDVDVR	G
1								96208	1	1	894.9904	1787.9662	2	1787.9661	0.0001	0	87.56	3.30E-08	R	ISAPNVDFNLEGPK	V
1								96210	1	1	894.9908	1787.967	2	1787.9661	0.0009	0	54.4	6.20E-05	R	ISAPNVDFNLEGPK	V
1								96305	1	1	597.6563	1789.9471	3	1789.9488	-0.0017	1	12.13	1.1	K	VEGEMKVPDVDIR	G	Oxidation (M)	0.0000200000000.0
1								96306	1	1	597.6567	1789.9483	3	1789.9488	-0.0005	1	10.7	1.5	K	VEGEMKVPDVDIR	G	Oxidation (M)	0.0000200000000.0
1								96580	1	1	598.6559	1792.9459	3	1792.9484	-0.0026	0	17.33	0.31	K	ISMQDVDLSLGSPK	L	Oxidation (M)	0.00200000000000.0
1								96582	1	1	598.6559	1792.9459	3	1792.9484	-0.0026	0	10.04	1.7	K	ISMQDVDLSLGSPK	L	Oxidation (M)	0.00200000000000.0
1								96583	1	1	598.656	1792.9462	3	1792.9484	-0.0023	0	31.19	0.013	K	ISMQDVDLSLGSPK	L	Oxidation (M)	0.00200000000000.0
1								96585	1	1	897.4808	1792.947	2	1792.9484	-0.0014	0	49.01	0.00022	K	ISMQDVDLSLGSPK	L	Oxidation (M)	0.00200000000000.0
1								96586	1	1	897.4819	1792.9492	2	1792.9484	0.0008	0	50.48	0.00016	K	ISMQDVDLSLGSPK	L	Oxidation (M)	0.00200000000000.0
1								97157	1	1	601.3366	1800.988	3	1800.9899	-0.0019	0	51.42	0.00014	K	ISMPDIDLNLTGPK	I
1								97158	1	1	601.3367	1800.9883	3	1800.9899	-0.0016	0	42.84	0.00097	K	ISMPDIDLNLTGPK	I
1								97203	4	1	901.9779	1801.9412	2	1801.9454	-0.0042	0	2.6	7.7	K	APDVEGQGLDWSLK	I
1								97204	1	1	601.6547	1801.9423	3	1801.9454	-0.0031	0	10.76	1.2	K	APDVEGQGLDWSLK	I
1								97208	1	1	601.655	1801.9432	3	1801.9454	-0.0022	0	52.77	7.50E-05	K	APDVEGQGLDWSLK	I
1								97209	1	1	601.655	1801.9432	3	1801.9454	-0.0022	0	50.62	0.00012	K	APDVEGQGLDWSLK	I
1								97215	1	1	901.9795	1801.9444	2	1801.9454	-0.001	0	44.07	0.00054	K	APDVEGQGLDWSLK	I
1								97216	1	1	901.9796	1801.9446	2	1801.9454	-0.0008	0	65	4.40E-06	K	APDVEGQGLDWSLK	I
1								97239	1	1	601.6778	1802.0116	3	1802.0151	-0.0035	1	19.43	0.21	K	VEGDLKGPEADIK	G
1								97240	1	1	601.6779	1802.0119	3	1802.0151	-0.0032	1	33.41	0.0088	K	VEGDLKGPEADIK	G
1								97241	1	1	451.5103	1802.0121	4	1802.0151	-0.003	1	27.15	0.035	K	VEGDLKGPEADIK	G
1								97243	1	1	601.6789	1802.0149	3	1802.0151	-0.0002	1	15.99	0.44	K	VEGDLKGPEADIK	G
1								97244	1	1	451.511	1802.0149	4	1802.0151	-0.0002	1	34.97	0.0055	K	VEGDLKGPEADIK	G
1								97245	1	1	902.0174	1802.0202	2	1802.0151	0.0052	1	9.7	1.8	K	VEGDLKGPEADIK	G
1								98299	1	1	605.6683	1813.9831	3	1813.9851	-0.0021	0	51.44	0.00011	K	APNISMPDVDLNLK	G
1								98300	1	1	605.6684	1813.9834	3	1813.9851	-0.0018	0	47.07	0.00029	K	APNISMPDVDLNLK	G
1								98301	1	1	907.9995	1813.9844	2	1813.9851	-0.0007	0	34.96	0.0047	K	APNISMPDVDLNLK	G
1								98302	1	1	908.0001	1813.9856	2	1813.9851	0.0005	0	66.09	3.80E-06	K	APNISMPDVDLNLK	G
1								98488	1	1	606.6671	1816.9795	3	1816.9848	-0.0053	0	23.62	0.071	K	ISMPDIDLNLTGPK	I	Oxidation (M)	0.00200000000000.0
1								98489	1	1	606.6675	1816.9807	3	1816.9848	-0.0041	0	28.83	0.022	K	ISMPDIDLNLTGPK	I	Oxidation (M)	0.00200000000000.0
1								98490	1	1	909.4993	1816.984	2	1816.9848	-0.0008	0	44.14	0.00072	K	ISMPDIDLNLTGPK	I	Oxidation (M)	0.00200000000000.0
1								98491	1	1	909.4998	1816.985	2	1816.9848	0.0002	0	18.73	0.26	K	ISMPDIDLNLTGPK	I	Oxidation (M)	0.00200000000000.0
1								98492	1	1	909.5002	1816.9858	2	1816.9848	0.001	0	36.66	0.004	K	ISMPDIDLNLTGPK	I	Oxidation (M)	0.00200000000000.0
1								100016	1	1	915.9965	1829.9784	2	1829.9801	-0.0016	0	41.76	0.001	K	APNISMPDVDLNLK	G	Oxidation (M)	0.00000200000000.0
1								100017	1	1	611.0001	1829.9785	3	1829.9801	-0.0016	0	39.38	0.0017	K	APNISMPDVDLNLK	G	Oxidation (M)	0.00000200000000.0
1								100018	1	1	611.0003	1829.9791	3	1829.9801	-0.001	0	42.83	0.00087	K	APNISMPDVDLNLK	G	Oxidation (M)	0.00000200000000.0
1								100020	1	1	915.9985	1829.9824	2	1829.9801	0.0024	0	16.59	0.38	K	APNISMPDVDLNLK	G	Oxidation (M)	0.00000200000000.0
1								100032	1	1	611.0211	1830.0415	3	1830.0464	-0.0049	1	31.36	0.012	K	VEGDLKGPEVDIK	G
1								100033	1	1	458.5178	1830.0421	4	1830.0464	-0.0043	1	32.96	0.0078	K	VEGDLKGPEVDIK	G
1								100034	1	1	611.0214	1830.0424	3	1830.0464	-0.004	1	30.01	0.015	K	VEGDLKGPEVDIK	G
1								100035	1	1	611.0214	1830.0424	3	1830.0464	-0.004	1	30.37	0.014	K	VEGDLKGPEVDIK	G
1								100036	1	1	611.0214	1830.0424	3	1830.0464	-0.004	1	35.46	0.0044	K	VEGDLKGPEVDIK	G
1								100037	1	1	611.0215	1830.0427	3	1830.0464	-0.0037	1	26.11	0.038	K	VEGDLKGPEVDIK	G
1								100038	1	1	611.0215	1830.0427	3	1830.0464	-0.0037	1	31.1	0.012	K	VEGDLKGPEVDIK	G
1								100039	1	1	458.518	1830.0429	4	1830.0464	-0.0035	1	41.61	0.0011	K	VEGDLKGPEVDIK	G
1								100040	1	1	458.5181	1830.0433	4	1830.0464	-0.0031	1	20.66	0.14	K	VEGDLKGPEVDIK	G
1								100041	1	1	458.5181	1830.0433	4	1830.0464	-0.0031	1	29.22	0.02	K	VEGDLKGPEVDIK	G
1								100043	1	1	611.0218	1830.0436	3	1830.0464	-0.0028	1	18.94	0.21	K	VEGDLKGPEVDIK	G
1								100044	1	1	611.0218	1830.0436	3	1830.0464	-0.0028	1	22.59	0.091	K	VEGDLKGPEVDIK	G
1								100045	1	1	458.5182	1830.0437	4	1830.0464	-0.0027	1	45.26	0.00049	K	VEGDLKGPEVDIK	G
1								100047	1	1	916.0294	1830.0442	2	1830.0464	-0.0022	1	31.19	0.013	K	VEGDLKGPEVDIK	G
1								100049	1	1	916.0296	1830.0446	2	1830.0464	-0.0018	1	36.41	0.0038	K	VEGDLKGPEVDIK	G
1								100050	1	1	916.0302	1830.0458	2	1830.0464	-0.0006	1	31.28	0.011	K	VEGDLKGPEVDIK	G
1								100051	1	1	916.0314	1830.0482	2	1830.0464	0.0018	1	18.1	0.24	K	VEGDLKGPEVDIK	G
1								100228	1	1	611.6655	1831.9747	3	1831.9771	-0.0024	0	35.8	0.0046	K	GEVDVSLANVEGDLK	G
1								101531	5	1	615.6919	1844.0539	3	1844.062	-0.0082	1	3.82	6.3	K	VEGDLKGPEIDIK	G
1								101532	2	1	923.0344	1844.0542	2	1844.062	-0.0078	1	10.17	1.5	K	VEGDLKGPEIDIK	G
1								101533	1	1	615.6932	1844.0578	3	1844.062	-0.0043	1	26.55	0.032	K	VEGDLKGPEIDIK	G
1								101535	1	1	615.6934	1844.0584	3	1844.062	-0.0037	1	18.15	0.22	K	VEGDLKGPEIDIK	G
1								101536	5	1	615.6934	1844.0584	3	1844.062	-0.0037	1	5.22	4.3	K	LEGDLKGPEVDIK	G
1								101537	1	1	615.6935	1844.0587	3	1844.062	-0.0034	1	21.09	0.12	K	LEGDLKGPEVDIK	G
1								101539	1	1	615.6937	1844.0593	3	1844.062	-0.0028	1	14.25	0.53	K	VEGDLKGPEIDIK	G
1								101540	1	1	615.6937	1844.0593	3	1844.062	-0.0028	1	26.02	0.035	K	LEGDLKGPEVDIK	G
1								101541	1	1	615.6937	1844.0593	3	1844.062	-0.0028	1	29.12	0.017	K	VEGEIKAPDVDIK	G
1								101543	1	1	462.0222	1844.0597	4	1844.062	-0.0023	1	5.16	4.2	K	VEGDLKGPEIDIK	G
1								101545	1	1	923.0372	1844.0598	2	1844.062	-0.0022	1	7.67	2.4	K	LEGDLKGPEVDIK	G
1								101546	1	1	923.0379	1844.0612	2	1844.062	-0.0008	1	26.92	0.027	K	LEGDLKGPEVDIK	G
1								101547	1	1	923.039	1844.0634	2	1844.062	0.0014	1	17.33	0.24	K	VEGDLKGPEIDIK	G
1								101548	1	1	923.0412	1844.0678	2	1844.062	0.0058	1	18.19	0.21	K	VEGDLKGPEIDIK	G
1								101564	1	1	615.7156	1844.125	3	1844.1219	0.0031	1	11.5	0.51	K	GKKPDIDITGPK	V
1								101794	1	1	616.9901	1847.9485	3	1847.9509	-0.0024	0	40.43	0.0012	K	GDLDIAGPNLEGDFK	G
1								101795	1	1	616.9902	1847.9488	3	1847.9509	-0.0021	0	16.13	0.32	K	GDLDIAGPNLEGDFK	G
1								101800	2	1	617.0018	1847.9836	3	1847.9906	-0.007	0	0.56	15	K	SPQISMSDIDLNLK	G
1								101803	1	1	617.0032	1847.9878	3	1847.9906	-0.0028	0	15.8	0.46	K	SPQISMSDIDLNLK	G
1								101804	1	1	617.0035	1847.9887	3	1847.9906	-0.0019	0	52.46	0.0001	K	SPQISMSDIDLNLK	G
1								101805	1	1	925.0025	1847.9904	2	1847.9906	-0.0002	0	45.57	0.00051	K	SPQISMSDIDLNLK	G
1								102133	1	1	618.6774	1853.0104	3	1853.0138	-0.0034	0	6.23	3.9	K	APDVDVNIAGPDAALK	V
1								102134	1	1	618.6776	1853.011	3	1853.0138	-0.0028	0	32.66	0.0089	K	APDVDVNIAGPDAALK	V
1								102135	1	1	618.6777	1853.0113	3	1853.0138	-0.0025	0	0.87	14	K	APDVDVNIAGPDAALK	V
1								102137	1	1	618.6779	1853.0119	3	1853.0138	-0.0019	0	48.89	0.00021	K	APDVDVNIAGPDAALK	V
1								102140	1	1	927.5145	1853.0144	2	1853.0138	0.0006	0	70.62	1.30E-06	K	APDVDVNIAGPDAALK	V
1								102141	1	1	927.5147	1853.0148	2	1853.0138	0.001	0	18.52	0.21	K	APDVDVNIAGPDAALK	V
1								102221	3	1	928.0085	1854.0024	2	1854.0091	-0.0066	1	8.47	2.9	R	VTAYTVDVTGREGAK	D
1								102283	1	1	619.3338	1854.9796	3	1854.9809	-0.0013	0	63.36	6.70E-06	R	VDIETPNLEGTLTGPR	L
1								102285	1	1	619.3343	1854.9811	3	1854.9809	0.0002	0	20.91	0.12	R	VDIETPNLEGTLTGPR	L
1								102286	1	1	928.4979	1854.9812	2	1854.9809	0.0004	0	69.63	1.60E-06	R	VDIETPNLEGTLTGPR	L
1								102287	1	1	928.498	1854.9814	2	1854.9809	0.0006	0	58.88	1.90E-05	R	VDIETPNLEGTLTGPR	L
1								102544	1	1	620.334	1857.9802	3	1857.9829	-0.0027	0	39.56	0.0018	K	GSEVGFHGAAPDISVK	G
1								102545	1	1	620.3346	1857.982	3	1857.9829	-0.0009	0	43.42	0.00073	K	GSEVGFHGAAPDISVK	G
1								102547	3	1	620.3377	1857.9913	3	1857.9829	0.0084	0	4.34	6.7	K	GSEVGFHGAAPDISVK	G
1								102559	1	1	620.3651	1858.0735	3	1858.0777	-0.0042	1	25.74	0.038	K	LEGELKGPELDVK	G
1								102562	1	1	620.3656	1858.075	3	1858.0777	-0.0027	1	13.11	0.73	K	LEGELKGPELDVK	G
1								103204	1	1	621.6787	1862.0143	3	1862.0185	-0.0042	1	25.46	0.051	K	MEGDLKGPEVDIK	G
1								103205	1	1	621.6788	1862.0146	3	1862.0185	-0.0039	1	19	0.22	K	MEGDLKGPEVDIK	G
1								103206	1	1	466.5111	1862.0153	4	1862.0185	-0.0032	1	16.29	0.42	K	MEGDLKGPEVDIK	G
1								103381	1	1	932.9999	1863.9852	2	1863.9855	-0.0003	0	23.02	0.077	K	SPQISMSDIDLNLK	G	Oxidation (M)	0.00000200000000.0
1								103764	2	1	624.0211	1869.0415	3	1869.0451	-0.0036	0	1.33	15	K	GPQITGPSLEGDLGLK	G
1								103988	2	1	469.0096	1872.0093	4	1872.0149	-0.0056	1	6.18	2.6	K	LKMPDMHVNMPK	I
1								103994	1	1	469.0102	1872.0117	4	1872.0149	-0.0032	1	13.73	0.5	K	LKMPDMHVNMPK	I
1								104784	1	1	626.3506	1876.03	3	1876.0341	-0.0041	1	25.6	0.042	K	MEGDLKAPEVDIK	G
1								104785	2	1	626.3506	1876.03	3	1876.0341	-0.0042	1	4.43	5.5	K	VEGDMKVPDVDIK	G
1								104787	1	1	626.3508	1876.0306	3	1876.0341	-0.0035	1	31.84	0.012	K	MEGDLKAPEVDIK	G
1								104788	1	1	626.3509	1876.0309	3	1876.0341	-0.0033	1	29.02	0.024	K	VEGDMKVPDVDIK	G
1								104791	1	1	939.0255	1876.0364	2	1876.0341	0.0023	1	18.74	0.27	K	MEGDLKAPEVDIK	G
1								105147	1	1	627.0104	1878.0094	3	1878.0134	-0.004	1	23.54	0.072	K	MEGDLKGPEVDIK	G	Oxidation (M)	0.2000000000000.0
1								105148	3	1	470.5098	1878.0101	4	1878.0134	-0.0033	1	8.98	2.2	K	MEGDLKGPEVDIK	G	Oxidation (M)	0.2000000000000.0
1								105149	2	1	470.5098	1878.0101	4	1878.0134	-0.0033	1	15.32	0.51	K	MEGDLKGPEVDIK	G	Oxidation (M)	0.2000000000000.0
1								105151	2	1	627.0113	1878.0121	3	1878.0134	-0.0013	1	7.35	3.2	K	MEGDLKGPEVDIK	G	Oxidation (M)	0.2000000000000.0
1								105152	1	1	940.0143	1878.014	2	1878.0134	0.0007	1	11.38	1.3	K	MEGDLKGPEVDIK	G	Oxidation (M)	0.2000000000000.0
1								106256	3	1	630.3412	1888.0018	3	1888.0098	-0.0081	1	0.64	13	K	LKMPDMHVNMPK	I	Oxidation (M)	0.000002000000.0
1								106551	6	1	473.5181	1890.0433	4	1890.0498	-0.0065	1	1.53	11	K	VEGEMKVPDVDIK	G
1								106552	4	1	473.5184	1890.0445	4	1890.0498	-0.0053	1	7.24	3.1	K	VEGEMKVPDVDIK	G
1								106553	1	1	946.0309	1890.0472	2	1890.0498	-0.0025	1	16.94	0.33	K	VEGEMKVPDVDIK	G
1								106612	1	1	631.3236	1890.949	3	1890.9488	0.0001	0	17.37	0.27	K	GDVDVSLPEVEGEMK	V
1								106731	4	1	631.6808	1892.0206	3	1892.0291	-0.0085	1	6.14	4.5	K	VEGDMKVPDVDIK	G	Oxidation (M)	0.0000200000000.0
1								106732	1	1	947.0184	1892.0222	2	1892.029	-0.0068	1	15.32	0.53	K	MEGDLKAPEVDIK	G	Oxidation (M)	0.2000000000000.0
1								106734	1	1	474.0129	1892.0225	4	1892.029	-0.0065	1	16.61	0.4	K	MEGDLKAPEVDIK	G	Oxidation (M)	0.2000000000000.0
1								106736	1	1	474.0133	1892.0241	4	1892.029	-0.0049	1	23.72	0.081	K	MEGDLKAPEVDIK	G	Oxidation (M)	0.2000000000000.0
1								106738	1	1	631.6822	1892.0248	3	1892.029	-0.0043	1	25.05	0.059	K	MEGDLKAPEVDIK	G	Oxidation (M)	0.2000000000000.0
1								106739	1	1	631.6823	1892.0251	3	1892.029	-0.004	1	31.09	0.015	K	MEGDLKAPEVDIK	G	Oxidation (M)	0.2000000000000.0
1								106741	1	1	631.6829	1892.0269	3	1892.0291	-0.0022	1	20.46	0.18	K	VEGDMKVPDVDIK	G	Oxidation (M)	0.0000200000000.0
1								106742	1	1	474.014	1892.0269	4	1892.029	-0.0021	1	17.99	0.31	K	MEGDLKAPEVDIK	G	Oxidation (M)	0.2000000000000.0
1								107428	1	1	633.3322	1896.9748	3	1896.9785	-0.0037	0	36.2	0.0037	R	AVEVQGPSLESGDHGK	I
1								107442	1	1	633.3342	1896.9808	3	1896.9785	0.0023	0	20.61	0.12	R	AVEVQGPSLESGDHGK	I
1								107445	1	1	475.2537	1896.9857	4	1896.9785	0.0072	0	12.22	0.76	R	AVEVQGPSLESGDHGK	I
1								107580	1	1	633.6846	1898.032	3	1898.0353	-0.0033	0	39.54	0.0025	K	VNVEAPDVNLEGLGGK	L
1								107581	1	1	633.6848	1898.0326	3	1898.0353	-0.0027	0	15.91	0.63	K	VNVEAPDVNLEGLGGK	L
1								107584	1	1	633.6851	1898.0335	3	1898.0353	-0.0018	0	84.55	8.70E-08	K	VNVEAPDVNLEGLGGK	L
1								107585	1	1	633.6851	1898.0335	3	1898.0353	-0.0018	0	69.71	2.70E-06	K	VNVEAPDVNLEGLGGK	L
1								107586	1	1	633.6853	1898.0341	3	1898.0353	-0.0012	0	87.92	3.70E-08	K	VNVEAPDVNLEGLGGK	L
1								107587	1	1	950.0248	1898.035	2	1898.0353	-0.0002	0	98.6	3.00E-09	K	VNVEAPDVNLEGLGGK	L
1								107589	1	1	950.0254	1898.0362	2	1898.0353	0.001	0	84.37	8.10E-08	K	VNVEAPDVNLEGLGGK	L
1								107590	1	1	950.0261	1898.0376	2	1898.0353	0.0024	0	51.71	0.00016	K	VNVEAPDVNLEGLGGK	L
1								107591	4	1	633.6874	1898.0404	3	1898.0353	0.0051	0	1.96	15	K	VNVEAPDVNLEGLGGK	L
1								107592	6	1	633.6875	1898.0407	3	1898.0353	0.0054	0	2.98	12	K	VNVEAPDVNLEGLGGK	L
1								108574	1	1	477.5174	1906.0405	4	1906.0447	-0.0042	1	21.13	0.089	K	VEGEMKVPDVDIK	G	Oxidation (M)	0.0000200000000.0
1								108575	1	1	477.5176	1906.0413	4	1906.0447	-0.0034	1	30.81	0.01	K	VEGEMKVPDVDIK	G	Oxidation (M)	0.0000200000000.0
1								108576	1	1	636.3544	1906.0414	3	1906.0447	-0.0033	1	18.88	0.16	K	VEGEMKVPDVDIK	G	Oxidation (M)	0.0000200000000.0
1								108577	1	1	636.3545	1906.0417	3	1906.0447	-0.003	1	22.45	0.071	K	VEGEMKVPDVDIK	G	Oxidation (M)	0.0000200000000.0
1								108578	1	1	636.3559	1906.0459	3	1906.0447	0.0012	1	6.81	3.1	K	VEGEMKVPDVDIK	G	Oxidation (M)	0.0000200000000.0
1								108650	2	1	954.4769	1906.9392	2	1906.9438	-0.0045	0	10.17	1.1	K	GDVDVSLPEVEGEMK	V	Oxidation (M)	0.000000000000020.0
1								108652	1	1	636.6542	1906.9408	3	1906.9438	-0.003	0	4.58	4.5	K	GDVDVSLPEVEGEMK	V	Oxidation (M)	0.000000000000020.0
1								110294	1	1	639.7123	1916.1151	3	1916.1196	-0.0045	1	26.03	0.031	K	VESEIKVPDVELK	S
1								110295	2	1	480.0361	1916.1153	4	1916.1196	-0.0043	1	10.48	1	K	VESEIKVPDVELK	S
1								110296	1	1	959.0652	1916.1158	2	1916.1196	-0.0037	1	15.43	0.35	K	VESEIKVPDVELK	S
1								110297	1	1	639.7126	1916.116	3	1916.1196	-0.0036	1	12.14	0.75	K	VESEIKVPDVELK	S
1								110299	1	1	959.066	1916.1174	2	1916.1196	-0.0021	1	36.82	0.0023	K	VESEIKVPDVELK	S
1								111102	1	1	642.6809	1925.0209	3	1925.021	-0.0001	0	14.9	0.47	R	AGAISASGPELQGAGHSK	L
1								111106	1	1	963.5228	1925.031	2	1925.035	-0.0039	0	29.11	0.023	K	VGVEVPDVNIEGPEGK	L
1								111107	2	1	482.2652	1925.0317	4	1925.035	-0.0033	0	5.24	5.4	K	VGVEVPDVNIEGPEGK	L
1								111108	1	1	642.6847	1925.0323	3	1925.035	-0.0027	0	104.81	6.00E-10	K	VGVEVPDVNIEGPEGK	L
1								111109	1	1	642.6849	1925.0329	3	1925.035	-0.0021	0	65.94	4.60E-06	K	VGVEVPDVNIEGPEGK	L
1								111110	1	1	642.6851	1925.0335	3	1925.035	-0.0015	0	48.1	0.00027	K	VGVEVPDVNIEGPEGK	L
1								111111	1	1	642.6851	1925.0335	3	1925.035	-0.0015	0	76.41	4.00E-07	K	VGVEVPDVNIEGPEGK	L
1								111113	1	1	963.5246	1925.0346	2	1925.035	-0.0003	0	87.45	3.30E-08	K	VGVEVPDVNIEGPEGK	L
1								111114	1	1	963.5249	1925.0352	2	1925.035	0.0003	0	41.96	0.0011	K	VGVEVPDVNIEGPEGK	L
1								111115	1	1	642.6857	1925.0353	3	1925.035	0.0003	0	53.73	7.50E-05	K	VGVEVPDVNIEGPEGK	L
1								111118	6	1	642.6863	1925.0371	3	1925.035	0.0021	0	2.04	12	K	VGVEVPDVNIEGPEGK	L
1								111119	5	1	642.6879	1925.0419	3	1925.035	0.0069	0	5.33	5.7	K	VGVEVPDVNIEGPEGK	L
1								111143	2	1	642.9829	1925.9269	3	1925.9332	-0.0064	0	1.15	5.7	K	GHYEVTGSDDETGK	L	iTRAQ4plex (Y)	0.00100000000000.0
1								111238	1	1	643.6726	1927.996	3	1927.9982	-0.0023	0	38.51	0.0025	K	VDIDAPDVSIEGPDAK	L
1								111239	1	1	643.6727	1927.9963	3	1927.9982	-0.002	0	76.3	4.10E-07	K	VDIDAPDVSIEGPDAK	L
1								111242	1	1	643.6729	1927.9969	3	1927.9982	-0.0014	0	76.47	3.90E-07	K	VDIDAPDVSIEGPDAK	L
1								111245	1	1	965.0061	1927.9976	2	1927.9982	-0.0006	0	96.55	4.20E-09	K	VDIDAPDVSIEGPDAK	L
1								111247	1	1	643.6733	1927.9981	3	1927.9982	-0.0002	0	61.07	1.40E-05	K	VDIDAPDVSIEGPDAK	L
1								111248	1	1	643.6734	1927.9984	3	1927.9982	0.0001	0	54.09	7.00E-05	K	VDIDAPDVSIEGPDAK	L
1								111249	1	1	965.0065	1927.9984	2	1927.9982	0.0002	0	20.75	0.15	K	VDIDAPDVSIEGPDAK	L
1								111250	1	1	643.6735	1927.9987	3	1927.9982	0.0004	0	70.89	1.50E-06	K	VDIDAPDVSIEGPDAK	L
1								111254	2	1	643.6737	1927.9993	3	1927.9982	0.001	0	4.41	6.3	K	VDIDAPDVSIEGPDAK	L
1								111258	2	1	643.6739	1927.9999	3	1927.9982	0.0016	0	3.18	8.3	K	VDIDAPDVSIEGPDAK	L
1								111384	1	1	643.998	1928.9722	3	1928.9757	-0.0035	0	14.42	0.4	K	LDADMPEVAVEGPNGK	W
1								111385	1	1	643.9983	1928.9731	3	1928.9757	-0.0026	0	10.79	1.1	K	LDADMPEVAVEGPNGK	W
1								111392	7	1	644.0013	1928.9821	3	1928.9757	0.0064	0	0.66	17	K	LDADMPEVAVEGPNGK	W
1								111394	3	1	965.4984	1928.9822	2	1928.9757	0.0065	0	7.61	3.4	K	LDADMPEVAVEGPNGK	W
1								111398	1	1	644.004	1928.9902	3	1928.9935	-0.0033	0	42.23	0.0012	K	VDTNAPDLSLEGPEGK	L
1								111399	1	1	644.0045	1928.9917	3	1928.9935	-0.0018	0	67.7	3.50E-06	K	VDTNAPDLSLEGPEGK	L
1								111400	1	1	644.0045	1928.9917	3	1928.9935	-0.0018	0	71.39	1.50E-06	K	VDTNAPDLSLEGPEGK	L
1								111401	1	1	965.5032	1928.9918	2	1928.9935	-0.0016	0	78.36	2.90E-07	K	VDTNAPDLSLEGPEGK	L
1								111402	4	1	644.0047	1928.9923	3	1928.9935	-0.0012	0	3.33	8.8	K	VDTNAPDLSLEGPEGK	L
1								111403	1	1	644.0049	1928.9929	3	1928.9935	-0.0006	0	55.72	5.60E-05	K	VDTNAPDLSLEGPEGK	L
1								111404	1	1	644.0049	1928.9929	3	1928.9935	-0.0006	0	76.09	5.10E-07	K	VDTNAPDLSLEGPEGK	L
1								111406	1	1	965.5042	1928.9938	2	1928.9935	0.0004	0	89.74	2.30E-08	K	VDTNAPDLSLEGPEGK	L
1								111407	1	1	965.5045	1928.9944	2	1928.9935	0.001	0	45.72	0.00047	K	VDTNAPDLSLEGPEGK	L
1								111408	1	1	965.5058	1928.997	2	1928.9935	0.0036	0	32.42	0.0099	K	VDTNAPDLSLEGPEGK	L
1								113222	1	1	971.5016	1940.9886	2	1940.9935	-0.0048	0	34.18	0.0064	K	VDVEGPDVNIEGPEGK	L
1								113223	1	1	648.0042	1940.9908	3	1940.9935	-0.0027	0	18.92	0.19	K	VDVEGPDVNIEGPEGK	L
1								113224	1	1	648.0045	1940.9917	3	1940.9935	-0.0018	0	74.69	5.20E-07	K	VDVEGPDVNIEGPEGK	L
1								113225	1	1	648.0045	1940.9917	3	1940.9935	-0.0018	0	28.82	0.02	K	VDVEGPDVNIEGPEGK	L
1								113226	1	1	648.0046	1940.992	3	1940.9935	-0.0015	0	63.07	7.70E-06	K	VDVEGPDVNIEGPEGK	L
1								113227	1	1	648.0046	1940.992	3	1940.9935	-0.0015	0	10.65	1.3	K	VDVEGPDVNIEGPEGK	L
1								113228	1	1	648.0048	1940.9926	3	1940.9935	-0.0009	0	16.74	0.33	K	VDVEGPDVNIEGPEGK	L
1								113229	1	1	648.0048	1940.9926	3	1940.9935	-0.0009	0	48.04	0.00025	K	VDVEGPDVNIEGPEGK	L
1								113230	1	1	971.504	1940.9934	2	1940.9935	0	0	84.58	5.60E-08	K	VDVEGPDVNIEGPEGK	L
1								113231	1	1	971.5047	1940.9948	2	1940.9935	0.0014	0	47.08	0.00031	K	VDVEGPDVNIEGPEGK	L
1								113265	1	1	648.0564	1941.1474	3	1941.1512	-0.0038	1	33.07	0.0049	K	ISIPDVDLDLKGPK	V
1								113267	1	1	648.0568	1941.1486	3	1941.1512	-0.0026	1	21.48	0.061	K	ISIPDVDLDLKGPK	V
1								113330	1	1	648.3427	1942.0063	3	1942.0139	-0.0076	0	21.57	0.087	K	VDIEAPDVSLEGPEGK	L
1								113335	1	1	972.0137	1942.0128	2	1942.0139	-0.001	0	99.09	1.50E-09	K	VDIEAPDVSLEGPEGK	L
1								113337	1	1	648.3453	1942.0141	3	1942.0139	0.0002	0	25.98	0.032	K	VDIEAPDVSLEGPEGK	L
1								113339	1	1	648.3454	1942.0144	3	1942.0139	0.0005	0	85.12	3.90E-08	K	VDIEAPDVSLEGPEGK	L
1								113341	4	1	648.3456	1942.015	3	1942.0139	0.0011	0	1.75	8.2	K	VDIEAPDVSLEGPEGK	L
1								113344	1	1	648.3457	1942.0153	3	1942.0139	0.0014	0	72.55	6.90E-07	K	VDIEAPDVSLEGPEGK	L
1								113348	1	1	972.0151	1942.0156	2	1942.0139	0.0018	0	55.13	3.90E-05	K	VDIEAPDVSLEGPEGK	L
1								113352	1	1	972.0153	1942.016	2	1942.0139	0.0022	0	55.4	3.90E-05	K	VDIEAPDVSLEGPEGK	L
1								113379	1	1	648.3475	1942.0207	3	1942.0139	0.0068	0	7.98	2.6	K	VDIEAPDVSLEGPEGK	L
1								113520	1	1	649.0419	1944.1039	3	1944.108	-0.0041	1	9.86	1.6	K	VSMPDVDLNLKGPK	L
1								113882	1	1	651.0155	1950.0247	3	1950.0302	-0.0055	0	33.42	0.0076	K	VGIDTPDIDIHGPEGK	L
1								113884	3	1	651.0163	1950.0271	3	1950.0302	-0.0031	0	1.4	12	K	VGIDTPDIDIHGPEGK	L
1								113886	3	1	651.017	1950.0292	3	1950.0302	-0.001	0	0.65	13	K	VGIDTPDIDIHGPEGK	L
1								114167	6	1	651.6878	1952.0416	3	1952.049	-0.0074	2	0.1	17	K	GPKFKMPEMHFR	A	Oxidation (M)	0.000002000000.0
1								114174	4	1	651.6882	1952.0428	3	1952.049	-0.0062	2	0.65	14	K	GPKFKMPEMHFR	A	Oxidation (M)	0.000002000000.0
1								114177	6	1	651.6885	1952.0437	3	1952.049	-0.0053	2	2.31	9.7	K	GPKFKMPEMHFR	A	Oxidation (M)	0.000002000000.0
1								114226	3	1	651.6932	1952.0578	3	1952.049	0.0088	2	0.84	15	K	GPKFKMPEMHFR	A	Oxidation (M)	0.000002000000.0
1								114231	5	1	651.6932	1952.0578	3	1952.049	0.0088	2	0.38	17	K	GPKFKMPEMHFR	A	Oxidation (M)	0.000002000000.0
1								114806	1	1	652.676	1955.0062	3	1955.0091	-0.003	0	26.82	0.035	K	VDIEGPDVNIEGPEGK	L
1								114807	1	1	652.676	1955.0062	3	1955.0091	-0.003	0	48	0.00027	K	VDIEGPDVNIEGPEGK	L
1								114808	1	1	652.676	1955.0062	3	1955.0091	-0.003	0	59.17	2.10E-05	K	VDIEGPDVNIEGPEGK	L
1								114809	1	1	652.676	1955.0062	3	1955.0091	-0.003	0	46.2	0.00041	K	VDIEGPDVNIEGPEGK	L
1								114810	1	1	652.6763	1955.0071	3	1955.0091	-0.0021	0	51.41	0.00012	K	VDIEGPDVNIEGPEGK	L
1								114811	1	1	652.6764	1955.0074	3	1955.0091	-0.0018	0	70.85	1.30E-06	K	VDIEGPDVNIEGPEGK	L
1								114812	1	1	652.6764	1955.0074	3	1955.0091	-0.0018	0	69.11	2.00E-06	K	VDIEGPDVNIEGPEGK	L
1								114813	1	1	652.6764	1955.0074	3	1955.0091	-0.0018	0	29.2	0.019	K	VDIEGPDVNIEGPEGK	L
1								114814	1	1	652.6766	1955.008	3	1955.0091	-0.0012	0	58.45	2.30E-05	K	VDIEGPDVNIEGPEGK	L
1								114815	1	1	652.6766	1955.008	3	1955.0091	-0.0012	0	71.26	1.20E-06	K	VDIEGPDVNIEGPEGK	L
1								114816	1	1	652.6767	1955.0083	3	1955.0091	-0.0009	0	66.31	3.80E-06	K	VDIEGPDVNIEGPEGK	L
1								114817	1	1	652.6768	1955.0086	3	1955.0091	-0.0006	0	56.21	3.80E-05	K	VDIEGPDVNIEGPEGK	L
1								114818	1	1	978.5119	1955.0092	2	1955.0091	0.0001	0	78.45	2.30E-07	K	VDIEGPDVNIEGPEGK	L
1								114819	1	1	978.512	1955.0094	2	1955.0091	0.0003	0	19.83	0.16	K	VDIEGPDVNIEGPEGK	L
1								114820	1	1	978.5123	1955.01	2	1955.0091	0.0009	0	69.95	1.50E-06	K	VDIEGPDVNIEGPEGK	L
1								114821	1	1	978.5123	1955.01	2	1955.0091	0.0009	0	68.58	2.10E-06	K	VDIEGPDVNIEGPEGK	L
1								114822	1	1	652.6776	1955.011	3	1955.0091	0.0018	0	8.19	2.4	K	VDIEGPDVNIEGPEGK	L
1								114823	1	1	652.6783	1955.0131	3	1955.0091	0.0039	0	16.61	0.35	K	VDIEGPDVNIEGPEGK	L
1								114824	1	1	978.5146	1955.0146	2	1955.0091	0.0055	0	25.77	0.043	K	VDIEGPDVNIEGPEGK	L
1								114939	1	1	653.0163	1956.0271	3	1956.0295	-0.0025	0	83.08	8.70E-08	K	VDVEVPDVSLEGPEGK	L
1								114940	1	1	490.0141	1956.0273	4	1956.0295	-0.0022	0	13.6	0.75	K	VDVEVPDVSLEGPEGK	L
1								114941	1	1	653.0164	1956.0274	3	1956.0295	-0.0022	0	91.67	1.20E-08	K	VDVEVPDVSLEGPEGK	L
1								114942	1	1	653.0165	1956.0277	3	1956.0295	-0.0019	0	36.91	0.0036	K	VDVEVPDVSLEGPEGK	L
1								114943	1	1	653.0165	1956.0277	3	1956.0295	-0.0019	0	61.82	1.20E-05	K	VDVEVPDVSLEGPEGK	L
1								114944	1	1	653.0166	1956.028	3	1956.0295	-0.0016	0	91.61	1.20E-08	K	VDVEVPDVSLEGPEGK	L
1								114945	1	1	653.0167	1956.0283	3	1956.0295	-0.0013	0	81.79	1.10E-07	K	VDVEVPDVSLEGPEGK	L
1								114946	1	1	979.0215	1956.0284	2	1956.0295	-0.0011	0	73.07	8.40E-07	K	VDVEVPDVSLEGPEGK	L
1								114947	1	1	979.0217	1956.0288	2	1956.0295	-0.0007	0	100.09	1.70E-09	K	VDVEVPDVSLEGPEGK	L
1								114948	1	1	653.0169	1956.0289	3	1956.0295	-0.0007	0	16.81	0.37	K	VDVEVPDVSLEGPEGK	L
1								114950	1	1	979.0218	1956.029	2	1956.0295	-0.0005	0	70.3	1.60E-06	K	VDVEVPDVSLEGPEGK	L
1								114951	1	1	979.0218	1956.029	2	1956.0295	-0.0005	0	10.87	1.4	K	VDVEVPDVSLEGPEGK	L
1								114952	1	1	979.0223	1956.03	2	1956.0295	0.0005	0	71.34	1.30E-06	K	VDVEVPDVSLEGPEGK	L
1								114953	1	1	653.0175	1956.0307	3	1956.0295	0.0011	0	53.91	6.60E-05	K	VDVEVPDVSLEGPEGK	L
1								114954	4	1	653.0183	1956.0331	3	1956.0295	0.0035	0	0.61	15	K	VDVEVPDVSLEGPEGK	L
1								114955	2	1	653.0188	1956.0346	3	1956.0295	0.005	0	6.68	3.7	K	VDVEVPDVSLEGPEGK	L
1								115110	1	1	653.7139	1958.1199	3	1958.1236	-0.0037	1	39.11	0.0019	K	ISMPDVDLNLKGPK	L
1								115111	6	1	490.5375	1958.1209	4	1958.1236	-0.0027	1	4.32	5.2	K	APKVSMPDVDLNLK	G
1								115261	1	1	654.0416	1959.103	3	1959.1076	-0.0046	1	15.4	0.43	K	MSLPDVDLDLKGPK	M
1								115262	1	1	654.0416	1959.103	3	1959.1076	-0.0046	1	12.22	0.9	K	MSLPDVDLDLKGPK	M
1								115263	1	1	654.0417	1959.1033	3	1959.1076	-0.0043	1	26.12	0.036	K	MSLPDVDLDLKGPK	M
1								115264	1	1	654.0419	1959.1039	3	1959.1076	-0.0037	1	58.28	2.40E-05	K	MSLPDVDLDLKGPK	M
1								115953	1	1	656.6907	1967.0503	3	1967.0577	-0.0074	1	36.89	0.0035	R	EGAKDIDISSPEFK	I
1								115954	1	1	656.6908	1967.0506	3	1967.0577	-0.0071	1	7.03	3.4	R	EGAKDIDISSPEFK	I
1								115956	9	1	984.5335	1967.0524	2	1967.0577	-0.0052	1	0.21	18	R	EGAKDIDISSPEFK	I
1								115957	1	1	656.6918	1967.0536	3	1967.0577	-0.0041	1	29.05	0.023	R	EGAKDIDISSPEFK	I
1								115958	3	1	492.7707	1967.0537	4	1967.0577	-0.004	1	2.37	11	R	EGAKDIDISSPEFK	I
1								115960	1	1	492.7711	1967.0553	4	1967.0577	-0.0024	1	31.85	0.012	R	EGAKDIDISSPEFK	I
1								116028	3	1	493.2619	1969.0185	4	1969.0248	-0.0063	0	1.84	8.6	K	VDVDVPDVNIEGPDAK	L
1								116029	1	1	657.3472	1969.0198	3	1969.0248	-0.005	0	37.35	0.0026	K	VDVDVPDVNIEGPDAK	L
1								116030	1	1	985.5174	1969.0202	2	1969.0248	-0.0045	0	41.13	0.0011	K	VDVDVPDVNIEGPDAK	L
1								116031	1	1	657.3477	1969.0213	3	1969.0248	-0.0035	0	35.2	0.0043	K	VDVDVPDVNIEGPDAK	L
1								116032	1	1	985.518	1969.0214	2	1969.0248	-0.0033	0	30.56	0.013	K	VDVDVPDVNIEGPDAK	L
1								116033	1	1	657.3479	1969.0219	3	1969.0248	-0.0029	0	54.37	5.10E-05	K	VDVDVPDVNIEGPDAK	L
1								116034	1	1	493.2629	1969.0225	4	1969.0248	-0.0023	0	14.11	0.57	K	VDVDVPDVNIEGPDAK	L
1								116035	1	1	657.3483	1969.0231	3	1969.0248	-0.0017	0	69.25	1.80E-06	K	VDVDVPDVNIEGPDAK	L
1								116036	1	1	657.3483	1969.0231	3	1969.0248	-0.0017	0	75.29	4.50E-07	K	VDVDVPDVNIEGPDAK	L
1								116037	1	1	985.519	1969.0234	2	1969.0248	-0.0013	0	87.05	3.00E-08	K	VDVDVPDVNIEGPDAK	L
1								116038	1	1	657.3485	1969.0237	3	1969.0248	-0.0011	0	76.79	3.30E-07	K	VDVDVPDVNIEGPDAK	L
1								116040	1	1	657.3486	1969.024	3	1969.0248	-0.0008	0	79.64	1.80E-07	K	VDVDVPDVNIEGPDAK	L
1								116041	1	1	657.3486	1969.024	3	1969.0248	-0.0008	0	39.96	0.0016	K	VDVDVPDVNIEGPDAK	L
1								116042	1	1	657.3486	1969.024	3	1969.0248	-0.0008	0	26.78	0.034	K	VDVDVPDVNIEGPDAK	L
1								116043	1	1	657.3486	1969.024	3	1969.0248	-0.0008	0	35.47	0.0046	K	VDVDVPDVNIEGPDAK	L
1								116044	1	1	657.3486	1969.024	3	1969.0248	-0.0008	0	4.48	5.8	K	VDVDVPDVNIEGPDAK	L
1								116045	1	1	657.3487	1969.0243	3	1969.0248	-0.0005	0	88.45	2.30E-08	K	VDVDVPDVNIEGPDAK	L
1								116046	1	1	657.3487	1969.0243	3	1969.0248	-0.0005	0	118.68	2.20E-11	K	VDVDVPDVNIEGPDAK	L
1								116048	1	1	657.3487	1969.0243	3	1969.0248	-0.0005	0	20.61	0.14	K	VDVDVPDVNIEGPDAK	L
1								116049	1	1	657.3488	1969.0246	3	1969.0248	-0.0002	0	71.99	1.00E-06	K	VDVDVPDVNIEGPDAK	L
1								116050	1	1	657.3488	1969.0246	3	1969.0248	-0.0002	0	21.5	0.12	K	VDVDVPDVNIEGPDAK	L
1								116051	1	1	657.3488	1969.0246	3	1969.0248	-0.0002	0	50.66	0.00014	K	VDVDVPDVNIEGPDAK	L
1								116052	1	1	985.5197	1969.0248	2	1969.0248	0.0001	0	109.36	1.80E-10	K	VDVDVPDVNIEGPDAK	L
1								116053	1	1	657.3489	1969.0249	3	1969.0248	0.0001	0	88.51	2.20E-08	K	VDVDVPDVNIEGPDAK	L
1								116054	1	1	657.3489	1969.0249	3	1969.0248	0.0001	0	84.76	5.30E-08	K	VDVDVPDVNIEGPDAK	L
1								116055	1	1	657.3491	1969.0255	3	1969.0248	0.0007	0	33.44	0.0071	K	VDVDVPDVNIEGPDAK	L
1								116056	1	1	985.5205	1969.0264	2	1969.0248	0.0017	0	46.62	0.00033	K	VDVDVPDVNIEGPDAK	L
1								116057	1	1	985.5206	1969.0266	2	1969.0248	0.0019	0	13.33	0.72	K	VDVDVPDVNIEGPDAK	L
1								116058	1	1	657.3501	1969.0285	3	1969.0248	0.0037	0	18.92	0.19	K	VDVDVPDVNIEGPDAK	L
1								116060	1	1	985.5234	1969.0322	2	1969.0248	0.0075	0	32.31	0.0093	K	VDVDVPDVNIEGPDAK	L
1								116351	1	1	658.385	1972.1332	3	1972.1392	-0.0061	1	13.92	0.59	K	ISMPEVDLNLKGPK	M
1								116353	1	1	658.3856	1972.135	3	1972.1392	-0.0043	1	44.58	0.00048	K	ISMPDIDLNLKGPK	V
1								116354	1	1	658.3857	1972.1353	3	1972.1392	-0.004	1	55.08	4.40E-05	K	ISMPDIDLNLKGPK	V
1								116356	2	1	494.0412	1972.1357	4	1972.1392	-0.0035	1	7.1	2.8	K	ISMPEVDLNLKGPK	M
1								116358	1	1	658.3859	1972.1359	3	1972.1392	-0.0034	1	35.54	0.0039	K	ISMPEVDLNLKGPK	M
1								116361	1	1	658.3878	1972.1416	3	1972.1392	0.0023	1	16.21	0.41	K	ISMPDIDLNLKGPK	V
1								116571	1	1	659.3339	1974.9799	3	1974.9812	-0.0013	0	71.75	5.80E-07	K	MDVNVGDIDIEGPEGK	L
1								116573	1	1	988.4976	1974.9806	2	1974.9812	-0.0006	0	80.12	8.70E-08	K	MDVNVGDIDIEGPEGK	L
1								116575	1	1	988.4983	1974.982	2	1974.9812	0.0008	0	51.5	6.50E-05	K	MDVNVGDIDIEGPEGK	L
1								116576	1	1	659.3348	1974.9826	3	1974.9812	0.0014	0	42.07	0.0006	K	MDVNVGDIDIEGPEGK	L
1								116620	1	1	659.6628	1975.9666	3	1975.9721	-0.0056	0	24.61	0.042	R	DDGVFVQEVTQNSPAAR	T
1								116622	1	1	659.6644	1975.9714	3	1975.9721	-0.0008	0	67.67	2.20E-06	R	DDGVFVQEVTQNSPAAR	T
1								116623	1	1	659.6646	1975.972	3	1975.9721	-0.0002	0	82.89	6.60E-08	R	DDGVFVQEVTQNSPAAR	T
1								116624	1	1	988.9937	1975.9728	2	1975.9721	0.0007	0	9.97	1.3	R	DDGVFVQEVTQNSPAAR	T
1								116625	1	1	659.6649	1975.9729	3	1975.9721	0.0007	0	43.95	0.00051	R	DDGVFVQEVTQNSPAAR	T
1								116626	1	1	988.9943	1975.974	2	1975.9721	0.0019	0	80.52	1.20E-07	R	DDGVFVQEVTQNSPAAR	T
1								116627	1	1	659.6656	1975.975	3	1975.9721	0.0028	0	33.29	0.0065	R	DDGVFVQEVTQNSPAAR	T
1								116905	1	1	660.3482	1978.0228	3	1978.0251	-0.0023	0	59.98	1.30E-05	K	IDVDAPDIDIHGPDAK	L
1								116921	1	1	660.3488	1978.0246	3	1978.0251	-0.0005	0	59.29	1.50E-05	K	IDVDAPDIDIHGPDAK	L
1								116924	1	1	660.3488	1978.0246	3	1978.0251	-0.0005	0	12.42	0.73	K	IDVDAPDIDIHGPDAK	L
1								116938	1	1	660.3502	1978.0288	3	1978.0251	0.0037	0	31.98	0.0094	K	IDVDAPDIDIHGPDAK	L
1								116942	5	1	660.3502	1978.0288	3	1978.0251	0.0037	0	4.36	5.4	K	IDVDAPDIDIHGPDAK	L
1								117824	1	1	496.2909	1981.1345	4	1981.1396	-0.0051	1	37.44	0.0025	K	ISMPDVDLHLKGPK	V
1								117825	1	1	496.291	1981.1349	4	1981.1396	-0.0047	1	13.19	0.67	K	ISMPDVDLHLKGPK	V
1								117827	1	1	496.2912	1981.1357	4	1981.1396	-0.0039	1	8.25	2.1	K	ISMPDVDLHLKGPK	V
1								117828	1	1	496.2916	1981.1373	4	1981.1396	-0.0023	1	8.43	2.1	K	ISMPDVDLHLKGPK	V
1								117829	1	1	661.388	1981.1422	3	1981.1396	0.0026	1	22.57	0.071	K	ISMPDVDLHLKGPK	V
1								117936	2	1	662.0191	1983.0355	3	1983.0404	-0.005	0	18.74	0.24	K	VDVDIPDVNIEGPDAK	L
1								117937	1	1	662.0197	1983.0373	3	1983.0404	-0.0032	0	27.28	0.033	K	VDIDVPDVNIEGPEGK	L
1								117939	1	1	662.0199	1983.0379	3	1983.0404	-0.0026	0	44.06	0.00069	K	VDVDIPDVNIEGPDAK	L
1								117940	9	1	662.02	1983.0382	3	1983.0404	-0.0023	0	0.1	17	K	VDIDVPDVNIEGPDAK	L
1								117941	1	1	662.0202	1983.0388	3	1983.0404	-0.0017	0	65.18	5.50E-06	K	VDIDVPDVNIEGPEGK	L
1								117942	1	1	662.0203	1983.0391	3	1983.0404	-0.0014	0	31.39	0.013	K	VDIDVPDVNIEGPEGK	L
1								117943	1	1	662.0203	1983.0391	3	1983.0404	-0.0014	0	89.12	2.30E-08	K	VDIDVPDVNIEGPDAK	L
1								117944	1	1	662.0203	1983.0391	3	1983.0404	-0.0014	0	70.23	1.80E-06	K	VDVDIPDVNIEGPDAK	L
1								117945	4	1	662.0203	1983.0391	3	1983.0404	-0.0014	0	1.53	13	K	VDIDVPDVNIEGPDAK	L
1								117947	1	1	662.0204	1983.0394	3	1983.0404	-0.0011	0	79.73	2.00E-07	K	VDIDVPDVNIEGPEGK	L
1								117948	1	1	662.0205	1983.0397	3	1983.0404	-0.0008	0	73.51	7.80E-07	K	VDVDIPDVNIEGPDAK	L
1								117949	1	1	662.0205	1983.0397	3	1983.0404	-0.0008	0	70.27	1.60E-06	K	VDIDVPDVNIEGPEGK	L
1								117952	1	1	662.0206	1983.04	3	1983.0404	-0.0005	0	78.41	2.50E-07	K	VDIDVPDVNIEGPEGK	L
1								117953	1	1	662.0206	1983.04	3	1983.0404	-0.0005	0	75.91	4.40E-07	K	VDVDIPDVNIEGPDAK	L
1								117954	1	1	992.5274	1983.0402	2	1983.0404	-0.0002	0	64	7.20E-06	K	VDIDVPDVNIEGPEGK	L
1								117955	1	1	992.5275	1983.0404	2	1983.0404	0	0	83.62	7.70E-08	K	VDIDVPDVNIEGPEGK	L
1								117956	1	1	992.5275	1983.0404	2	1983.0404	0	0	87.52	3.10E-08	K	VDIDVPDVNIEGPDAK	L
1								117957	1	1	992.5276	1983.0406	2	1983.0404	0.0002	0	81.41	1.30E-07	K	VDVDIPDVNIEGPDAK	L
1								117959	1	1	662.0209	1983.0409	3	1983.0404	0.0004	0	47.53	0.00032	K	VDIDVPDVNIEGPDAK	L
1								117960	1	1	496.7675	1983.0409	4	1983.0404	0.0005	0	7	3.6	K	VDIDVPDVNIEGPDAK	L
1								117961	1	1	992.5278	1983.041	2	1983.0404	0.0006	0	41.27	0.0014	K	VDIDVPDVNIEGPDAK	L
1								117962	1	1	662.0211	1983.0415	3	1983.0404	0.001	0	60.07	1.70E-05	K	VDIDVPDVNIEGPDAK	L
1								117963	1	1	992.5281	1983.0416	2	1983.0404	0.0012	0	67.53	3.10E-06	K	VDIDVPDVNIEGPEGK	L
1								117964	1	1	662.0212	1983.0418	3	1983.0404	0.0013	0	12.91	0.96	K	VDIDVPDVNIEGPDAK	L
1								117966	1	1	992.5284	1983.0422	2	1983.0404	0.0018	0	49.33	0.00022	K	VDIDVPDVNIEGPDAK	L
1								117971	1	1	662.0234	1983.0484	3	1983.0404	0.0079	0	35.27	0.0067	K	VDVDIPDVNIEGPDAK	L
1								118035	3	1	497.0387	1984.1257	4	1984.1337	-0.008	2	2.43	7.4	K	GPKFKMPEMSIK	A	Oxidation (M)	0.000000002000.0
1								118036	4	1	497.0398	1984.1301	4	1984.1337	-0.0036	2	1.36	9.9	K	GPKFKMPEMSIK	A	Oxidation (M)	0.000000002000.0
1								118155	1	1	994.0266	1986.0386	2	1986.0401	-0.0014	0	62.86	5.90E-06	K	IDVTAPDVSIEEPEGK	L
1								118156	1	1	663.0202	1986.0388	3	1986.0401	-0.0013	0	65.88	3.10E-06	K	IDVTAPDVSIEEPEGK	L
1								118158	1	1	663.0204	1986.0394	3	1986.0401	-0.0007	0	73.74	4.60E-07	K	IDVTAPDVSIEEPEGK	L
1								118160	1	1	994.0276	1986.0406	2	1986.0401	0.0006	0	108.95	1.50E-10	K	IDVTAPDVSIEEPEGK	L
1								118535	3	1	663.3315	1986.9727	3	1986.9812	-0.0085	0	0.3	10	K	MDAEVPDVNIEGPDAK	L
1								118541	1	1	663.3315	1986.9727	3	1986.9812	-0.0085	0	9.91	1.1	K	MDAEVPDVNIEGPDAK	L
1								118553	1	1	663.3315	1986.9727	3	1986.9812	-0.0085	0	15.61	0.3	K	MDAEVPDVNIEGPDAK	L
1								118558	3	1	663.3315	1986.9727	3	1986.9812	-0.0085	0	4.78	3.6	K	MDAEVPDVNIEGPDAK	L
1								118561	1	1	663.3315	1986.9727	3	1986.9812	-0.0085	0	2.44	6.1	K	MDAEVPDVNIEGPDAK	L
1								118573	2	1	663.3315	1986.9727	3	1986.9812	-0.0085	0	2.64	5.9	K	MDAEVPDVNIEGPDAK	L
1								118575	1	1	663.3315	1986.9727	3	1986.9812	-0.0085	0	7.28	2	K	MDAEVPDVNIEGPDAK	L
1								118576	4	1	663.3315	1986.9727	3	1986.9812	-0.0085	0	2.99	5.4	K	MDAEVPDVNIEGPDAK	L
1								118589	4	1	663.3315	1986.9727	3	1986.9812	-0.0085	0	0.29	10	K	MDAEVPDVNIEGPDAK	L
1								118595	4	1	663.3315	1986.9727	3	1986.9812	-0.0085	0	2.19	6.5	K	MDAEVPDVNIEGPDAK	L
1								118601	1	1	663.3318	1986.9736	3	1986.9812	-0.0076	0	9.67	1.2	K	MDAEVPDVNIEGPDAK	L
1								118602	1	1	663.3318	1986.9736	3	1986.9812	-0.0076	0	13.71	0.47	K	MDAEVPDVNIEGPDAK	L
1								118604	2	1	663.3322	1986.9748	3	1986.9812	-0.0064	0	6.11	2.7	K	MDAEVPDVNIEGPDAK	L
1								118614	1	1	663.3338	1986.9796	3	1986.9812	-0.0016	0	102.01	7.70E-10	K	MDAEVPDVNIEGPDAK	L
1								118616	1	1	663.334	1986.9802	3	1986.9812	-0.001	0	79.33	1.50E-07	K	MDAEVPDVNIEGPDAK	L
1								118617	1	1	663.334	1986.9802	3	1986.9812	-0.001	0	76.13	3.10E-07	K	MDAEVPDVNIEGPDAK	L
1								118618	1	1	663.3342	1986.9808	3	1986.9812	-0.0004	0	50.3	0.00011	K	MDAEVPDVNIEGPDAK	L
1								118628	1	1	994.4992	1986.9838	2	1986.9812	0.0027	0	30.99	0.009	K	MDAEVPDVNIEGPDAK	L
1								118631	1	1	994.5001	1986.9856	2	1986.9812	0.0045	0	32.34	0.0059	K	MDAEVPDVNIEGPDAK	L
1								118635	4	1	663.3359	1986.9859	3	1986.9812	0.0047	0	1.62	7	K	MDAEVPDVNIEGPDAK	L
1								118812	2	1	663.7174	1988.1304	3	1988.1342	-0.0038	1	5.98	3.9	K	ISMPDIDLNLKGPK	V	Oxidation (M)	0.00200000000000.0
1								118813	1	1	663.7177	1988.1313	3	1988.1342	-0.0029	1	38.61	0.0021	K	ISMPDIDLNLKGPK	V	Oxidation (M)	0.00200000000000.0
1								118844	1	1	664.0115	1989.0127	3	1989.0146	-0.0019	0	51.1	0.00011	K	VDIDTPDINIEGSEGK	F
1								118845	1	1	664.0117	1989.0133	3	1989.0146	-0.0013	0	41.15	0.0011	K	VDIDTPDINIEGSEGK	F
1								118846	1	1	664.0117	1989.0133	3	1989.0146	-0.0013	0	32.09	0.0087	K	VDIDTPDINIEGSEGK	F
1								118847	2	1	664.0117	1989.0133	3	1989.0146	-0.0013	0	4.85	4.6	K	VDIDTPDINIEGSEGK	F
1								118848	1	1	664.012	1989.0142	3	1989.0146	-0.0004	0	75.07	4.60E-07	K	VDIDTPDINIEGSEGK	F
1								118849	1	1	995.515	1989.0154	2	1989.0146	0.0008	0	87.31	2.70E-08	K	VDIDTPDINIEGSEGK	F
1								118850	1	1	995.5162	1989.0178	2	1989.0146	0.0032	0	62.09	1.00E-05	K	VDIDTPDINIEGSEGK	F
1								118997	1	1	664.6653	1990.9741	3	1990.9761	-0.002	0	53.38	4.60E-05	K	MDVNVGDIDIEGPEGK	L	Oxidation (M)	0.2000000000000000.0
1								118998	1	1	498.7509	1990.9745	4	1990.9761	-0.0016	0	10.79	0.83	K	MDVNVGDIDIEGPEGK	L	Oxidation (M)	0.2000000000000000.0
1								118999	1	1	664.6657	1990.9753	3	1990.9761	-0.0008	0	80.38	9.60E-08	K	MDVNVGDIDIEGPEGK	L	Oxidation (M)	0.2000000000000000.0
1								119000	1	1	664.6657	1990.9753	3	1990.9761	-0.0008	0	65.33	3.10E-06	K	MDVNVGDIDIEGPEGK	L	Oxidation (M)	0.2000000000000000.0
1								119002	1	1	996.4964	1990.9782	2	1990.9761	0.0021	0	68.03	1.60E-06	K	MDVNVGDIDIEGPEGK	L	Oxidation (M)	0.2000000000000000.0
1								119003	1	1	996.4966	1990.9786	2	1990.9761	0.0025	0	60.02	1.00E-05	K	MDVNVGDIDIEGPEGK	L	Oxidation (M)	0.2000000000000000.0
1								119420	1	1	999.5342	1997.0538	2	1997.0561	-0.0022	0	48.69	0.00022	K	VDIDVPDVNLEAPEGK	L
1								119421	1	1	666.6919	1997.0539	3	1997.0561	-0.0022	0	76.97	3.30E-07	K	VDIDVPDVNLEAPEGK	L
1								119422	1	1	999.5347	1997.0548	2	1997.0561	-0.0012	0	94.12	6.50E-09	K	VDIDVPDVNLEAPEGK	L
1								119423	1	1	666.6924	1997.0554	3	1997.0561	-0.0007	0	98.15	2.60E-09	K	VDIDVPDVNLEAPEGK	L
1								119424	1	1	666.6924	1997.0554	3	1997.0561	-0.0007	0	90.43	1.50E-08	K	VDIDVPDVNLEAPEGK	L
1								119425	1	1	666.6926	1997.056	3	1997.0561	-0.0001	0	63.54	7.60E-06	K	VDIDVPDVNLEAPEGK	L
1								119426	1	1	999.5365	1997.0584	2	1997.0561	0.0024	0	12.33	0.98	K	VDIDVPDVNLEAPEGK	L
1								119482	3	1	1000.078	1998.1414	2	1998.1493	-0.0079	2	2.45	9.8	K	FKMPEMSIKAPK	I	Oxidation (M)	0.000002000000.0
1								119821	1	1	668.383	2002.1272	3	2002.1312	-0.004	1	58.68	2.10E-05	K	IKGDVDVSVPEVEGK	L
1								119822	1	1	501.5391	2002.1273	4	2002.1312	-0.0039	1	8.03	2.4	K	IKGDVDVSVPEVEGK	L
1								119824	1	1	1002.071	2002.1274	2	2002.1312	-0.0038	1	41.34	0.0011	K	IKGDVDVSVPEVEGK	L
1								119826	1	1	668.3832	2002.1278	3	2002.1312	-0.0034	1	43.73	0.00068	K	IKGDVDVSVPEVEGK	L
1								119827	1	1	668.3833	2002.1281	3	2002.1312	-0.0031	1	65.57	4.50E-06	K	IKGDVDVSVPEVEGK	L
1								119828	1	1	668.3835	2002.1287	3	2002.1312	-0.0025	1	22.48	0.087	K	IKGDVDVSVPEVEGK	L
1								119829	1	1	668.3849	2002.1329	3	2002.1312	0.0017	1	7.62	2.8	K	IKGDVDVSVPEVEGK	L
1								119872	1	1	501.7504	2002.9725	4	2002.9761	-0.0036	0	24.07	0.04	K	MDAEVPDVNIEGPDAK	L	Oxidation (M)	0.2000000000000000.0
1								119873	1	1	668.6649	2002.9729	3	2002.9761	-0.0032	0	9.76	1.1	K	MDAEVPDVNIEGPDAK	L	Oxidation (M)	0.2000000000000000.0
1								119875	1	1	501.7508	2002.9741	4	2002.9761	-0.002	0	22.53	0.055	K	MDAEVPDVNIEGPDAK	L	Oxidation (M)	0.2000000000000000.0
1								119876	1	1	668.6654	2002.9744	3	2002.9761	-0.0017	0	30.14	0.0096	K	MDAEVPDVNIEGPDAK	L	Oxidation (M)	0.2000000000000000.0
1								119877	1	1	668.6657	2002.9753	3	2002.9761	-0.0008	0	64.05	4.00E-06	K	MDAEVPDVNIEGPDAK	L	Oxidation (M)	0.2000000000000000.0
1								119878	1	1	1002.495	2002.9754	2	2002.9761	-0.0007	0	58.44	1.50E-05	K	MDAEVPDVNIEGPDAK	L	Oxidation (M)	0.2000000000000000.0
1								119880	1	1	668.666	2002.9762	3	2002.9761	0.0001	0	76.96	2.10E-07	K	MDAEVPDVNIEGPDAK	L	Oxidation (M)	0.2000000000000000.0
1								119881	1	1	1002.496	2002.9774	2	2002.9761	0.0013	0	50.89	7.70E-05	K	MDAEVPDVNIEGPDAK	L	Oxidation (M)	0.2000000000000000.0
1								119882	1	1	668.6668	2002.9786	3	2002.9761	0.0025	0	17.41	0.18	K	MDAEVPDVNIEGPDAK	L	Oxidation (M)	0.2000000000000000.0
1								119883	1	1	1002.5	2002.9854	2	2002.9761	0.0093	0	10.06	0.86	K	MDAEVPDVNIEGPDAK	L	Oxidation (M)	0.2000000000000000.0
1								120102	1	1	669.7151	2006.1235	3	2006.1236	-0.0001	1	24.78	0.059	K	ISMPDFDLNLKGPK	M
1								120251	1	1	670.3517	2008.0333	3	2008.0357	-0.0024	0	65.94	4.80E-06	K	VDIDTPDIDIHGPEGK	L
1								120252	1	1	503.0156	2008.0333	4	2008.0357	-0.0024	0	16.58	0.41	K	VDIDTPDIDIHGPEGK	L
1								120253	1	1	670.3518	2008.0336	3	2008.0357	-0.0021	0	76.62	4.10E-07	K	VDIDTPDIDIHGPEGK	L
1								120254	1	1	670.3519	2008.0339	3	2008.0357	-0.0018	0	52.66	0.00011	K	VDIDTPDIDIHGPEGK	L
1								120255	1	1	1005.025	2008.0354	2	2008.0357	-0.0002	0	50.84	0.00016	K	VDIDTPDIDIHGPEGK	L
1								120256	1	1	1005.026	2008.0374	2	2008.0357	0.0018	0	35.32	0.0063	K	VDIDTPDIDIHGPEGK	L
1								120257	2	1	1005.026	2008.0374	2	2008.0357	0.0018	0	3.35	9.9	K	VDIDTPDIDIHGPEGK	L
1								120258	1	1	670.3538	2008.0396	3	2008.0357	0.0039	0	7.94	3.4	K	VDIDTPDIDIHGPEGK	L
1								120478	3	1	503.7928	2011.1421	4	2011.1446	-0.0025	2	2.63	7.7	K	GPKFKMPEMNIK	V	Oxidation (M)	0.000000002000.0
1								120481	4	1	503.7939	2011.1465	4	2011.1446	0.0019	2	0.99	10	K	FKMPDMNIKAPK	I	Oxidation (M)	0.002000000000.0
1								120482	4	1	503.794	2011.1469	4	2011.1446	0.0023	2	6.06	3.3	K	GPKFKMPEMNIK	V	Oxidation (M)	0.000002000000.0
1								120483	4	1	503.7949	2011.1505	4	2011.1446	0.0059	2	0.64	11	K	GPKFKMPEMNIK	V	Oxidation (M)	0.000002000000.0
1								120794	3	1	1008.551	2015.0874	2	2015.0909	-0.0035	1	4.29	6.9	K	ISMPDVDLHMKGPK	V	Oxidation (M)	0.00000000020000.0
1								120795	5	1	1008.551	2015.0874	2	2015.0909	-0.0035	1	2.34	11	K	ISMPDVDLHMKGPK	V	Oxidation (M)	0.00000000020000.0
1								121075	1	1	674.3466	2020.018	3	2020.0204	-0.0024	0	64.24	4.80E-06	K	ASLGSLEGEAEAEASSPK	G
1								121076	1	1	674.3472	2020.0198	3	2020.0204	-0.0006	0	108.74	1.60E-10	K	ASLGSLEGEAEAEASSPK	G
1								121077	1	1	674.3472	2020.0198	3	2020.0204	-0.0006	0	63.81	5.00E-06	K	ASLGSLEGEAEAEASSPK	G
1								121078	1	1	674.3474	2020.0204	3	2020.0204	0	0	12.49	0.68	K	ASLGSLEGEAEAEASSPK	G
1								121079	1	1	1011.019	2020.0234	2	2020.0204	0.0031	0	58.63	1.80E-05	K	ASLGSLEGEAEAEASSPK	G
1								121080	1	1	1011.02	2020.0254	2	2020.0204	0.0051	0	80.67	1.00E-07	K	ASLGSLEGEAEAEASSPK	G
1								121091	10	1	506.0374	2020.1205	4	2020.1159	0.0046	2	0.44	16	K	MKMPKFSMPGFK	A	Oxidation (M)	0.000000020000.0
1								121692	1	1	508.2914	2029.1365	4	2029.1396	-0.0031	1	19.33	0.22	K	ISMPDFDLHLKGPK	V
1								121858	4	1	678.3629	2032.0669	3	2032.06	0.0069	2	1.27	14	K	MPKFSMPGFKGEGR	E	2 Oxidation (M)	0.20000200000000.0
1								121898	1	1	678.6618	2032.9636	3	2032.9689	-0.0053	0	31.26	0.0038	K	VDVECPDVNIEGPEGK	W
1								121899	1	1	1017.49	2032.9654	2	2032.9689	-0.0035	0	31.85	0.0035	K	VDVECPDVNIEGPEGK	W
1								121900	1	1	1017.491	2032.9674	2	2032.9689	-0.0015	0	60.33	5.00E-06	K	VDVECPDVNIEGPEGK	W
1								121901	1	1	678.6632	2032.9678	3	2032.9689	-0.0011	0	74.74	1.80E-07	K	VDVECPDVNIEGPEGK	W
1								121902	1	1	678.6634	2032.9684	3	2032.9689	-0.0005	0	44.58	0.00019	K	VDVECPDVNIEGPEGK	W
1								121903	1	1	678.6635	2032.9687	3	2032.9689	-0.0002	0	67.89	8.80E-07	K	VDVECPDVNIEGPEGK	W
1								121904	1	1	1017.493	2032.9714	2	2032.9689	0.0025	0	43.1	0.00027	K	VDVECPDVNIEGPEGK	W
1								121905	1	1	678.6658	2032.9756	3	2032.9689	0.0067	0	27.4	0.012	K	VDVECPDVNIEGPEGK	W
1								122535	1	1	682.3874	2044.1404	3	2044.1418	-0.0014	1	27.27	0.029	K	GEVDVDVPKLEGDLK	G
1								122646	1	1	683.043	2046.1072	3	2046.1088	-0.0017	0	92.81	9.50E-09	K	VSVGAPDLSLEASEGSIK	L
1								122647	1	1	683.0433	2046.1081	3	2046.1088	-0.0008	0	76	4.50E-07	K	VSVGAPDLSLEASEGSIK	L
1								122648	1	1	1024.063	2046.1114	2	2046.1088	0.0026	0	102.09	1.10E-09	K	VSVGAPDLSLEASEGSIK	L
1								122649	1	1	1024.064	2046.1134	2	2046.1088	0.0046	0	44.82	0.00061	K	VSVGAPDLSLEASEGSIK	L
1								122650	1	1	683.046	2046.1162	3	2046.1088	0.0073	0	26.42	0.041	K	VSVGAPDLSLEASEGSIK	L
1								122702	1	1	683.3671	2047.0795	3	2047.083	-0.0035	0	54.88	6.20E-05	K	QGFDLNVPGGEIDASLK	A
1								123799	4	1	688.4035	2062.1887	3	2062.1944	-0.0057	2	1.4	9.9	K	GPKVKGDMDVSLPK	V	Oxidation (M)	0.00000002000000.0
1								123804	4	1	688.4086	2062.204	3	2062.1944	0.0096	2	0.94	11	K	GPKVKGDMDVSLPK	V	Oxidation (M)	0.00000002000000.0
1								124184	4	1	690.3598	2068.0576	3	2068.0546	0.003	1	0.9	16	K	GDMDVSVPKVEGEMK	V	Oxidation (M)	0.000000000000020.0
1								125252	1	1	695.6921	2084.0545	3	2084.0495	0.0049	1	3.18	7	K	GDMDVSLPKVEGDMK	V	2 Oxidation (M)	0.002000000000020.0
1								126673	1	1	523.7795	2091.0889	4	2091.0993	-0.0104	0	40.41	0.0016	K	VDVNAPDVQAPDWHLK	M
1								126674	1	1	698.0385	2091.0937	3	2091.0993	-0.0056	0	62.61	9.70E-06	K	VDVNAPDVQAPDWHLK	M
1								126676	1	1	698.0395	2091.0967	3	2091.0993	-0.0026	0	64.11	6.40E-06	K	VDVNAPDVQAPDWHLK	M
1								126677	1	1	698.0402	2091.0988	3	2091.0993	-0.0005	0	36.3	0.0039	K	VDVNAPDVQAPDWHLK	M
1								126678	1	1	698.0404	2091.0994	3	2091.0993	0.0001	0	35.4	0.0045	K	VDVNAPDVQAPDWHLK	M
1								126679	1	1	1046.559	2091.1034	2	2091.0993	0.0042	0	26.26	0.039	K	VDVNAPDVQAPDWHLK	M
1								128238	1	1	527.7729	2107.0625	4	2107.0637	-0.0012	1	59.16	1.60E-05	R	LKSEDGVEGDLGETQSR	T
1								128239	1	1	703.3615	2107.0627	3	2107.0637	-0.001	1	63.8	5.50E-06	R	LKSEDGVEGDLGETQSR	T
1								129124	1	1	1063.587	2125.1594	2	2125.1622	-0.0028	0	71.02	1.60E-06	K	VQANLGAPDINIEGLDAK	V
1								129125	1	1	709.3941	2125.1605	3	2125.1622	-0.0018	0	89.39	2.20E-08	K	VQANLGAPDINIEGLDAK	V
1								129126	1	1	709.3943	2125.1611	3	2125.1622	-0.0012	0	75.88	5.10E-07	K	VQANLGAPDINIEGLDAK	V
1								129127	1	1	709.3943	2125.1611	3	2125.1622	-0.0012	0	70.61	1.70E-06	K	VQANLGAPDINIEGLDAK	V
1								129128	1	1	1063.588	2125.1614	2	2125.1622	-0.0008	0	50.46	0.00018	K	VQANLGAPDINIEGLDAK	V
1								129131	1	1	709.3947	2125.1623	3	2125.1622	0	0	59.57	2.10E-05	K	VQANLGAPDINIEGLDAK	V
1								129278	4	1	533.0464	2128.1565	4	2128.166	-0.0095	2	5.97	4.7	K	FKMPEMHFKTPK	I	2 Oxidation (M)	0.002002000000.0
1								129282	5	1	710.3939	2128.1599	3	2128.1619	-0.002	1	2.57	10	K	LKGEIDASVPELEGDLR	G
1								129283	2	1	533.0481	2128.1633	4	2128.1619	0.0014	1	2.3	10	K	LKGEIDASVPELEGDLR	G
1								130208	1	1	714.4111	2140.2115	3	2140.2105	0.001	1	18.9	0.18	K	APSLDIKGPEVDVSGPK	L
1								131939	1	1	723.7346	2168.182	3	2168.1833	-0.0014	0	20.06	0.18	K	LPQFGISTPGSDLHVNAK	G
1								132117	1	1	725.0648	2172.1726	3	2172.1826	-0.01	1	31.26	0.013	K	VEGDMQVPDLDIKGPK	V
1								132118	1	1	544.0524	2172.1805	4	2172.1826	-0.0021	1	42.5	0.00098	K	VEGDMQVPDLDIKGPK	V
1								132119	1	1	544.0525	2172.1809	4	2172.1826	-0.0017	1	9.95	1.8	K	VEGDMQVPDLDIKGPK	V
1								132147	1	1	544.2845	2173.1089	4	2173.1106	-0.0017	0	15.87	0.49	R	HELTEISNVDVETQSGK	T
1								132149	1	1	725.3775	2173.1107	3	2173.1106	0	0	48.42	0.00028	R	HELTEISNVDVETQSGK	T
1								132150	1	1	725.3776	2173.111	3	2173.1106	0.0003	0	71.99	1.30E-06	R	HELTEISNVDVETQSGK	T
1								132155	1	1	725.3787	2173.1143	3	2173.1106	0.0036	0	19.38	0.23	R	HELTEISNVDVETQSGK	T
1								132498	2	1	728.3719	2182.0939	3	2182.0972	-0.0033	0	9.22	2.4	K	GPAFNMASPESDFGINLK	G
1								132499	1	1	728.3726	2182.096	3	2182.0972	-0.0012	0	50.51	0.00018	K	GPAFNMASPESDFGINLK	G
1								132500	1	1	1092.056	2182.0974	2	2182.0972	0.0002	0	44.34	0.00065	K	GPAFNMASPESDFGINLK	G
1								132501	1	1	728.3763	2182.1071	3	2182.0972	0.0099	0	27.65	0.027	K	GPAFNMASPESDFGINLK	G
1								132504	1	1	728.3765	2182.1077	3	2182.0972	0.0105	0	11.66	1	K	GPAFNMASPESDFGINLK	G
1								132827	1	1	548.0511	2188.1753	4	2188.1775	-0.0022	1	30.43	0.013	K	VEGDMQVPDLDIKGPK	V	Oxidation (M)	0.0000200000000000.0
1								132828	1	1	730.3991	2188.1755	3	2188.1775	-0.002	1	38.75	0.0019	K	VEGDMQVPDLDIKGPK	V	Oxidation (M)	0.0000200000000000.0
1								132829	1	1	730.3994	2188.1764	3	2188.1775	-0.0011	1	62.37	8.30E-06	K	VEGDMQVPDLDIKGPK	V	Oxidation (M)	0.0000200000000000.0
1								133685	1	1	733.7045	2198.0917	3	2198.0921	-0.0005	0	25.16	0.041	K	GPAFNMASPESDFGINLK	G	Oxidation (M)	0.000002000000000000.0
1								133688	4	1	733.7075	2198.1007	3	2198.0921	0.0085	0	3.21	5.9	K	GPAFNMASPESDFGINLK	G	Oxidation (M)	0.000002000000000000.0
1								133707	2	1	550.5626	2198.2213	4	2198.2272	-0.0059	2	10.64	1.6	K	VEGDLKGPEVDIRDPK	V
1								133708	1	1	550.563	2198.2229	4	2198.2272	-0.0043	2	22.43	0.11	K	VEGDLKGPEVDIRDPK	V
1								133709	2	1	440.6523	2198.2251	5	2198.2272	-0.0021	2	6.25	4.1	K	VEGDLKGPEVDIRDPK	V
1								133710	1	1	733.7491	2198.2255	3	2198.2272	-0.0017	2	38.45	0.0023	K	VEGDLKGPEVDIRDPK	V
1								133711	1	1	550.5642	2198.2277	4	2198.2272	0.0005	2	8.12	2.4	K	VEGDLKGPEVDIRDPK	V
1								134400	5	1	552.2849	2205.1105	4	2205.1157	-0.0052	0	1.47	12	K	GPHVDVSGPDIDIEGPEGK	L
1								134401	1	1	552.2855	2205.1129	4	2205.1157	-0.0028	0	70.71	1.30E-06	K	GPHVDVSGPDIDIEGPEGK	L
1								134402	1	1	736.045	2205.1132	3	2205.1157	-0.0026	0	71.36	1.10E-06	K	GPHVDVSGPDIDIEGPEGK	L
1								134403	1	1	552.2856	2205.1133	4	2205.1157	-0.0024	0	46.45	0.00035	K	GPHVDVSGPDIDIEGPEGK	L
1								134404	2	1	552.2859	2205.1145	4	2205.1157	-0.0012	0	4.21	5.9	K	GPHVDVSGPDIDIEGPEGK	L
1								134405	1	1	552.2863	2205.1161	4	2205.1157	0.0004	0	47.32	0.0003	K	GPHVDVSGPDIDIEGPEGK	L
1								134599	1	1	737.3707	2209.0903	3	2209.0919	-0.0016	0	46.06	0.00032	K	MEGGGAEVHAQLPSLEGDLR	G
1								134600	3	1	737.3707	2209.0903	3	2209.0919	-0.0016	0	4.28	4.8	K	MEGGGAEVHAQLPSLEGDLR	G
1								134603	1	1	737.371	2209.0912	3	2209.0919	-0.0007	0	41.93	0.00086	K	MEGGGAEVHAQLPSLEGDLR	G
1								134605	1	1	737.3716	2209.093	3	2209.0919	0.0011	0	27.53	0.023	K	MEGGGAEVHAQLPSLEGDLR	G
1								134608	1	1	737.372	2209.0942	3	2209.0919	0.0023	0	12.88	0.77	K	MEGGGAEVHAQLPSLEGDLR	G
1								135693	3	1	740.7432	2219.2078	3	2219.2163	-0.0086	1	2.5	11	K	VKGDLDIAGPNLEGDFK	G
1								135699	1	1	740.7442	2219.2108	3	2219.2163	-0.0056	1	6.5	4.3	K	VKGDLDIAGPNLEGDFK	G
1								135702	1	1	740.7445	2219.2117	3	2219.2163	-0.0047	1	37.83	0.0034	K	VKGDLDIAGPNLEGDFK	G
1								135703	1	1	740.7445	2219.2117	3	2219.2163	-0.0047	1	5.84	5.3	K	VKGDLDIAGPNLEGDFK	G
1								135705	3	1	740.7445	2219.2117	3	2219.2163	-0.0047	1	1.37	15	K	VKGDLDIAGPNLEGDFK	G
1								135708	2	1	555.8104	2219.2125	4	2219.2163	-0.0038	1	6.73	4.2	K	VKGDLDIAGPNLEGDFK	G
1								135709	5	1	740.7448	2219.2126	3	2219.2163	-0.0038	1	0.51	18	K	VKGDLDIAGPNLEGDFK	G
1								135710	5	1	740.7448	2219.2126	3	2219.2163	-0.0038	1	1.81	13	K	VKGDLDIAGPNLEGDFK	G
1								135711	3	1	740.7448	2219.2126	3	2219.2163	-0.0038	1	0.21	19	K	VKGDLDIAGPNLEGDFK	G
1								135712	2	1	740.7448	2219.2126	3	2219.2163	-0.0038	1	4.93	6.4	K	VKGDLDIAGPNLEGDFK	G
1								135714	1	1	740.745	2219.2132	3	2219.2163	-0.0032	1	61.37	1.50E-05	K	VKGDLDIAGPNLEGDFK	G
1								135715	1	1	555.8107	2219.2137	4	2219.2163	-0.0026	1	39.46	0.0023	K	VKGDLDIAGPNLEGDFK	G
1								135719	1	1	740.7455	2219.2147	3	2219.2163	-0.0017	1	8.03	3.3	K	VKGDLDIAGPNLEGDFK	G
1								135720	2	1	740.7455	2219.2147	3	2219.2163	-0.0017	1	0.33	19	K	VKGDLDIAGPNLEGDFK	G
1								135721	1	1	740.7455	2219.2147	3	2219.2163	-0.0017	1	8.23	3.1	K	VKGDLDIAGPNLEGDFK	G
1								135722	4	1	740.7455	2219.2147	3	2219.2163	-0.0017	1	0.95	17	K	VKGDLDIAGPNLEGDFK	G
1								135723	6	1	740.7455	2219.2147	3	2219.2163	-0.0017	1	4.39	7.6	K	VKGDLDIAGPNLEGDFK	G
1								135728	1	1	740.7458	2219.2156	3	2219.2163	-0.0008	1	9.64	2.3	K	VKGDLDIAGPNLEGDFK	G
1								135729	1	1	740.7458	2219.2156	3	2219.2163	-0.0008	1	14.8	0.71	K	VKGDLDIAGPNLEGDFK	G
1								135733	3	1	740.7462	2219.2168	3	2219.2163	0.0004	1	0.25	20	K	VKGDLDIAGPNLEGDFK	G
1								135734	3	1	740.7462	2219.2168	3	2219.2163	0.0004	1	5.6	6	K	VKGDLDIAGPNLEGDFK	G
1								135735	1	1	740.7462	2219.2168	3	2219.2163	0.0004	1	7.48	3.9	K	VKGDLDIAGPNLEGDFK	G
1								135736	7	1	740.7462	2219.2168	3	2219.2163	0.0004	1	0.8	18	K	VKGDLDIAGPNLEGDFK	G
1								135738	1	1	740.7465	2219.2177	3	2219.2163	0.0013	1	3.37	9.7	K	VKGDLDIAGPNLEGDFK	G
1								135739	1	1	740.7465	2219.2177	3	2219.2163	0.0013	1	1.59	15	K	VKGDLDIAGPNLEGDFK	G
1								135745	3	1	740.7469	2219.2189	3	2219.2163	0.0025	1	3.54	9.4	K	VKGDLDIAGPNLEGDFK	G
1								135746	3	1	740.7469	2219.2189	3	2219.2163	0.0025	1	4.81	7	K	VKGDLDIAGPNLEGDFK	G
1								135750	1	1	740.7472	2219.2198	3	2219.2163	0.0034	1	14.46	0.77	K	VKGDLDIAGPNLEGDFK	G
1								135752	1	1	740.7472	2219.2198	3	2219.2163	0.0034	1	13.89	0.88	K	VKGDLDIAGPNLEGDFK	G
1								135757	1	1	740.7472	2219.2198	3	2219.2163	0.0034	1	1.21	16	K	VKGDLDIAGPNLEGDFK	G
1								135766	2	1	740.7475	2219.2207	3	2219.2163	0.0043	1	3.15	10	K	VKGDLDIAGPNLEGDFK	G
1								135767	1	1	740.7475	2219.2207	3	2219.2163	0.0043	1	19.54	0.24	K	VKGDLDIAGPNLEGDFK	G
1								135768	4	1	740.7475	2219.2207	3	2219.2163	0.0043	1	0.49	19	K	VKGDLDIAGPNLEGDFK	G
1								135769	2	1	740.7475	2219.2207	3	2219.2163	0.0043	1	2.52	12	K	VKGDLDIAGPNLEGDFK	G
1								135772	1	1	740.7479	2219.2219	3	2219.2163	0.0055	1	3.89	8.5	K	VKGDLDIAGPNLEGDFK	G
1								135773	1	1	740.7479	2219.2219	3	2219.2163	0.0055	1	9.73	2.2	K	VKGDLDIAGPNLEGDFK	G
1								135774	1	1	740.7479	2219.2219	3	2219.2163	0.0055	1	7.52	3.7	K	VKGDLDIAGPNLEGDFK	G
1								135782	1	1	740.7482	2219.2228	3	2219.2163	0.0064	1	12.5	1.2	K	VKGDLDIAGPNLEGDFK	G
1								135789	1	1	740.7488	2219.2246	3	2219.2163	0.0082	1	12.34	1.2	K	VKGDLDIAGPNLEGDFK	G
1								135792	1	1	740.7495	2219.2267	3	2219.2163	0.0103	1	8.38	2.8	K	VKGDLDIAGPNLEGDFK	G
1								135793	1	1	740.7495	2219.2267	3	2219.2163	0.0103	1	5.56	5.4	K	VKGDLDIAGPNLEGDFK	G
1								135794	3	1	740.7495	2219.2267	3	2219.2163	0.0103	1	4.38	7.1	K	VKGDLDIAGPNLEGDFK	G
1								135879	2	1	741.0753	2220.2041	3	2220.215	-0.0109	1	0.54	18	K	MQVGGDGVKVPGIDATTK	L	Oxidation (M)	0.200000000000000000.0
1								136080	1	1	557.2783	2225.0841	4	2225.0868	-0.0027	0	15.97	0.22	K	MEGGGAEVHAQLPSLEGDLR	G	Oxidation (M)	0.20000000000000000000.0
1								136081	1	1	742.7026	2225.086	3	2225.0868	-0.0009	0	34.65	0.0031	K	MEGGGAEVHAQLPSLEGDLR	G	Oxidation (M)	0.20000000000000000000.0
1								136082	1	1	742.7029	2225.0869	3	2225.0868	0	0	45.4	0.00026	K	MEGGGAEVHAQLPSLEGDLR	G	Oxidation (M)	0.20000000000000000000.0
1								136520	1	1	559.8091	2235.2073	4	2235.2146	-0.0073	1	8.68	2.8	K	MKGEVDVSLANVEGDLK	G
1								136521	1	1	746.077	2235.2092	3	2235.2146	-0.0054	1	66.54	4.60E-06	K	MKGEVDVSLANVEGDLK	G
1								136522	1	1	746.0775	2235.2107	3	2235.2146	-0.0039	1	45.97	0.00054	K	MKGEVDVSLANVEGDLK	G
1								136523	1	1	559.8104	2235.2125	4	2235.2146	-0.0021	1	7.8	3.4	K	MKGEVDVSLANVEGDLK	G
1								136524	4	1	559.8106	2235.2133	4	2235.2146	-0.0013	1	1.31	15	K	MKGEVDVSLANVEGDLK	G
1								136525	1	1	746.0792	2235.2158	3	2235.2146	0.0012	1	53.1	0.0001	K	MKGEVDVSLANVEGDLK	G
1								137024	1	1	747.721	2240.1412	3	2240.1416	-0.0004	0	52.15	0.00012	K	GPSLDIDTPDVNIEGPEGK	L
1								137025	1	1	1121.078	2240.1414	2	2240.1416	-0.0002	0	78.32	2.80E-07	K	GPSLDIDTPDVNIEGPEGK	L
1								137026	1	1	747.7211	2240.1415	3	2240.1416	-0.0001	0	72.55	1.10E-06	K	GPSLDIDTPDVNIEGPEGK	L
1								137027	1	1	747.7215	2240.1427	3	2240.1416	0.0011	0	62.15	1.20E-05	K	GPSLDIDTPDVNIEGPEGK	L
1								137028	1	1	1121.079	2240.1434	2	2240.1416	0.0018	0	51.71	0.00012	K	GPSLDIDTPDVNIEGPEGK	L
1								137032	1	1	747.759	2240.2552	3	2240.2564	-0.0012	1	9.72	1.7	K	APNISMPDVDLNLKGPK	I
1								137187	4	1	561.8162	2243.2357	4	2243.2327	0.003	2	0.46	17	K	MPKMKMPTFSTPGAK	G	Oxidation (M)	0.200000000000000.0
1								137276	5	1	562.3335	2245.3049	4	2245.2992	0.0057	2	0.86	10	K	GSKFKMPFLSISSPK	V	Oxidation (M)	0.000002000000000.0
1								137331	1	1	1124.6	2247.1854	2	2247.1892	-0.0037	0	39.42	0.0019	K	VDINAPDVGVQGPDWHLK	M
1								137332	1	1	750.0695	2247.1867	3	2247.1892	-0.0025	0	19.38	0.22	K	VDINAPDVGVQGPDWHLK	M
1								137335	1	1	562.8041	2247.1873	4	2247.1892	-0.0019	0	39.48	0.0021	K	VDINAPDVGVQGPDWHLK	M
1								137336	1	1	562.8042	2247.1877	4	2247.1892	-0.0015	0	74.49	6.70E-07	K	VDINAPDVGVQGPDWHLK	M
1								137337	1	1	750.0699	2247.1879	3	2247.1892	-0.0013	0	88	3.00E-08	K	VDINAPDVGVQGPDWHLK	M
1								137338	1	1	562.8043	2247.1881	4	2247.1892	-0.0011	0	62.01	1.20E-05	K	VDINAPDVGVQGPDWHLK	M
1								137339	1	1	750.0702	2247.1888	3	2247.1892	-0.0004	0	65.64	5.30E-06	K	VDINAPDVGVQGPDWHLK	M
1								137340	1	1	750.0706	2247.19	3	2247.1892	0.0008	0	60.5	1.80E-05	K	VDINAPDVGVQGPDWHLK	M
1								137514	2	1	751.0553	2250.1441	3	2250.1524	-0.0084	0	1.3	13	K	VDVSAPDVEAHGPEWNLK	M
1								137515	1	1	751.0563	2250.1471	3	2250.1524	-0.0054	0	58.66	2.40E-05	K	VDVSAPDVEAHGPEWNLK	M
1								137516	1	1	563.5443	2250.1481	4	2250.1524	-0.0043	0	43.37	0.0008	K	VDVSAPDVEAHGPEWNLK	M
1								137517	1	1	751.0573	2250.1501	3	2250.1524	-0.0024	0	29.64	0.019	K	VDVSAPDVEAHGPEWNLK	M
1								137518	1	1	563.5449	2250.1505	4	2250.1524	-0.0019	0	44.46	0.00063	K	VDVSAPDVEAHGPEWNLK	M
1								137519	1	1	563.545	2250.1509	4	2250.1524	-0.0015	0	41.11	0.0014	K	VDVSAPDVEAHGPEWNLK	M
1								137520	1	1	751.0576	2250.151	3	2250.1524	-0.0015	0	50.37	0.00016	K	VDVSAPDVEAHGPEWNLK	M
1								137521	1	1	751.0576	2250.151	3	2250.1524	-0.0015	0	56.22	4.20E-05	K	VDVSAPDVEAHGPEWNLK	M
1								137522	1	1	1126.083	2250.1514	2	2250.1524	-0.001	0	31.96	0.012	K	VDVSAPDVEAHGPEWNLK	M
1								137523	1	1	563.5453	2250.1521	4	2250.1524	-0.0003	0	21.48	0.13	K	VDVSAPDVEAHGPEWNLK	M
1								137567	1	1	563.8087	2251.2057	4	2251.2095	-0.0038	1	33.41	0.0096	K	MKGEVDVSLANVEGDLK	G	Oxidation (M)	0.20000000000000000.0
1								137575	1	1	751.4107	2251.2103	3	2251.2095	0.0008	1	74.54	7.40E-07	K	MKGEVDVSLANVEGDLK	G	Oxidation (M)	0.20000000000000000.0
1								137684	1	1	752.4484	2254.3234	3	2254.3262	-0.0028	1	56.79	2.00E-05	K	LKGPQITGPSLEGDLGLK	G
1								137685	1	1	564.5883	2254.3241	4	2254.3262	-0.0021	1	24	0.037	K	LKGPQITGPSLEGDLGLK	G
1								137686	1	1	564.5885	2254.3249	4	2254.3262	-0.0013	1	9.66	0.98	K	LKGPQITGPSLEGDLGLK	G
1								137928	1	1	565.0855	2256.3129	4	2256.3177	-0.0048	2	21.78	0.07	K	VEGDLKGPEVDIKGPK	V
1								137930	4	1	753.1132	2256.3178	3	2256.3177	0.0001	2	0.29	9.2	K	VEGDLKGPEVDIKGPK	V
1								137932	4	1	753.1139	2256.3199	3	2256.3177	0.0022	2	3.2	4.1	K	VEGDLKGPEVDIKGPK	V
1								138444	2	1	568.5908	2270.3341	4	2270.3333	0.0008	2	9.7	0.92	K	LEGDLKGPEVDIKGPK	V
1								138509	2	1	568.8276	2271.2813	4	2271.2874	-0.0061	1	2.29	9.5	K	TPKISMPDIDLNLTGPK	I
1								138510	1	1	1136.648	2271.2814	2	2271.2874	-0.0059	1	1.62	11	K	TPKISMPDIDLNLTGPK	I
1								138516	8	1	1136.653	2271.2914	2	2271.2874	0.0041	1	1.87	9.6	K	TPKISMPDIDLNLTGPK	I
1								138601	1	1	569.5622	2274.2197	4	2274.2221	-0.0024	1	42.53	0.0011	K	GDLDIAGPNLEGDFKGPK	V
1								138602	1	1	759.0806	2274.22	3	2274.2221	-0.0022	1	26.02	0.05	K	GDLDIAGPNLEGDFKGPK	V
1								138603	1	1	569.5626	2274.2213	4	2274.2221	-0.0008	1	23.45	0.096	K	GDLDIAGPNLEGDFKGPK	V
1								138637	8	1	759.4113	2275.2121	3	2275.2226	-0.0105	2	0.21	19	K	MPKMKMPTFSTPGAK	G	3 Oxidation (M)	0.200202000000000.0
1								138682	1	1	759.7499	2276.2279	3	2276.2299	-0.002	1	45.47	0.00058	K	LKGDVDVSLPEVEGEMK	V
1								138683	1	1	570.0643	2276.2281	4	2276.2299	-0.0018	1	29.55	0.022	K	LKGDVDVSLPEVEGEMK	V
1								138684	1	1	759.7501	2276.2285	3	2276.2299	-0.0014	1	22.23	0.12	K	LKGDVDVSLPEVEGEMK	V
1								138686	2	1	570.0651	2276.2313	4	2276.2299	0.0014	1	6.3	5	K	LKGDVDVSLPEVEGEMK	V
1								139009	1	1	1144.576	2287.1374	2	2287.1398	-0.0024	0	24.82	0.045	K	VDVSAPDVEMQGPDWNLK	M
1								139010	1	1	763.3869	2287.1389	3	2287.1398	-0.001	0	53.45	6.30E-05	K	VDVSAPDVEMQGPDWNLK	M
1								139011	1	1	572.7925	2287.1409	4	2287.1398	0.0011	0	3.88	6	K	VDVSAPDVEMQGPDWNLK	M
1								139013	1	1	763.3909	2287.1509	3	2287.1398	0.011	0	14.75	0.53	K	VDVSAPDVEMQGPDWNLK	M
1								139015	1	1	572.8026	2287.1813	4	2287.1841	-0.0028	0	55.44	5.40E-05	K	VDISAPDVDVHGPDWHLK	M
1								139017	10	1	458.4436	2287.1816	5	2287.1841	-0.0025	0	0.9	16	K	VDISAPDVDVHGPDWHLK	M
1								139018	1	1	763.4015	2287.1827	3	2287.1841	-0.0014	0	66.24	4.80E-06	K	VDISAPDVDVHGPDWHLK	M
1								139019	1	1	763.4017	2287.1833	3	2287.1841	-0.0008	0	42.95	0.001	K	VDISAPDVDVHGPDWHLK	M
1								139121	3	1	573.5731	2290.2633	4	2290.2568	0.0065	1	3.59	9.4	K	SPQISMSDIDLNLKGPK	I	Oxidation (M)	0.00000200000000000.0
1								139192	1	1	574.0621	2292.2193	4	2292.2248	-0.0055	1	19.67	0.19	K	LKGDVDVSLPEVEGEMK	V	Oxidation (M)	0.00000000000000020.0
1								139194	1	1	574.0623	2292.2201	4	2292.2248	-0.0047	1	44.27	0.00065	K	LKGDVDVSLPEVEGEMK	V	Oxidation (M)	0.00000000000000020.0
1								139196	1	1	574.0627	2292.2217	4	2292.2248	-0.0031	1	34.7	0.0059	K	LKGDVDVSLPEVEGEMK	V	Oxidation (M)	0.00000000000000020.0
1								139197	1	1	765.0817	2292.2233	3	2292.2248	-0.0016	1	59.9	1.70E-05	K	LKGDVDVSLPEVEGEMK	V	Oxidation (M)	0.00000000000000020.0
1								139198	1	1	765.0818	2292.2236	3	2292.2248	-0.0013	1	12.23	1	K	LKGDVDVSLPEVEGEMK	V	Oxidation (M)	0.00000000000000020.0
1								139199	1	1	765.0826	2292.226	3	2292.2248	0.0011	1	6.43	4	K	LKGDVDVSLPEVEGEMK	V	Oxidation (M)	0.00000000000000020.0
1								139597	1	1	768.7186	2303.134	3	2303.1348	-0.0008	0	63.09	6.70E-06	K	VDVSAPDVEMQGPDWNLK	M	Oxidation (M)	0.000000000200000000.0
1								139598	1	1	576.7908	2303.1341	4	2303.1348	-0.0007	0	15.07	0.42	K	VDVSAPDVEMQGPDWNLK	M	Oxidation (M)	0.000000000200000000.0
1								139599	1	1	768.7189	2303.1349	3	2303.1348	0.0001	0	68.91	1.80E-06	K	VDVSAPDVEMQGPDWNLK	M	Oxidation (M)	0.000000000200000000.0
1								139600	1	1	768.7191	2303.1355	3	2303.1348	0.0007	0	51.45	9.50E-05	K	VDVSAPDVEMQGPDWNLK	M	Oxidation (M)	0.000000000200000000.0
1								139601	1	1	1152.577	2303.1394	2	2303.1348	0.0047	0	17.68	0.26	K	VDVSAPDVEMQGPDWNLK	M	Oxidation (M)	0.000000000200000000.0
1								139678	1	1	769.4037	2305.1893	3	2305.1947	-0.0054	0	31.47	0.011	K	VDINAPDVDVQGPDWHLK	M
1								139682	1	1	577.3053	2305.1921	4	2305.1947	-0.0026	0	51.55	0.00012	K	VDINAPDVDVQGPDWHLK	M
1								139683	1	1	769.4049	2305.1929	3	2305.1947	-0.0018	0	78.16	2.60E-07	K	VDINAPDVDVQGPDWHLK	M
1								139684	10	1	577.3055	2305.1929	4	2305.1947	-0.0018	0	0.32	16	K	VDINAPDVDVQGPDWHLK	M
1								139685	1	1	769.4051	2305.1935	3	2305.1947	-0.0012	0	52.92	8.70E-05	K	VDINAPDVDVQGPDWHLK	M
1								139686	1	1	769.4054	2305.1944	3	2305.1947	-0.0003	0	76.55	3.90E-07	K	VDINAPDVDVQGPDWHLK	M
1								139689	1	1	1153.606	2305.1974	2	2305.1947	0.0028	0	51.04	0.00014	K	VDINAPDVDVQGPDWHLK	M
1								139691	1	1	769.4071	2305.1995	3	2305.1947	0.0048	0	39.05	0.0022	K	VDINAPDVDVQGPDWHLK	M
1								140397	1	1	579.5546	2314.1893	4	2314.195	-0.0057	0	44.63	0.00061	K	VDINAPDVDVHGPDWHLK	M
1								140399	1	1	579.555	2314.1909	4	2314.195	-0.0041	0	51.63	0.00013	K	VDINAPDVDVHGPDWHLK	M
1								140400	1	1	579.5552	2314.1917	4	2314.195	-0.0033	0	46.03	0.00048	K	VDINAPDVDVHGPDWHLK	M
1								140403	1	1	772.4062	2314.1968	3	2314.195	0.0018	0	55.24	5.80E-05	K	VDINAPDVDVHGPDWHLK	M
1								140468	1	1	579.7993	2315.1681	4	2315.179	-0.0109	0	27.21	0.026	K	VDIDAPDVDVHGPDWHLK	M
1								140469	1	1	579.7997	2315.1697	4	2315.179	-0.0093	0	30.5	0.011	K	VDIDAPDVDVHGPDWHLK	M
1								140470	1	1	579.7998	2315.1701	4	2315.179	-0.0089	0	8.84	1.7	K	VDIDAPDVDVHGPDWHLK	M
1								140471	1	1	579.7998	2315.1701	4	2315.179	-0.0089	0	13.37	0.61	K	VDIDAPDVDVHGPDWHLK	M
1								140472	1	1	579.8	2315.1709	4	2315.179	-0.0081	0	29.97	0.013	K	VDIDAPDVDVHGPDWHLK	M
1								140473	1	1	579.8002	2315.1717	4	2315.179	-0.0073	0	19.99	0.14	K	VDIDAPDVDVHGPDWHLK	M
1								140474	2	1	579.8002	2315.1717	4	2315.179	-0.0073	0	3.43	6.1	K	VDIDAPDVDVHGPDWHLK	M
1								140475	1	1	579.8008	2315.1741	4	2315.179	-0.0049	0	17.71	0.23	K	VDIDAPDVDVHGPDWHLK	M
1								140476	1	1	579.8008	2315.1741	4	2315.179	-0.0049	0	21.17	0.1	K	VDIDAPDVDVHGPDWHLK	M
1								140477	1	1	579.8009	2315.1745	4	2315.179	-0.0045	0	23.88	0.055	K	VDIDAPDVDVHGPDWHLK	M
1								140478	1	1	579.8009	2315.1745	4	2315.179	-0.0045	0	10.16	1.3	K	VDIDAPDVDVHGPDWHLK	M
1								140479	1	1	772.7322	2315.1748	3	2315.179	-0.0042	0	58.21	2.00E-05	K	VDIDAPDVDVHGPDWHLK	M
1								140480	1	1	579.8011	2315.1753	4	2315.179	-0.0037	0	20.29	0.12	K	VDIDAPDVDVHGPDWHLK	M
1								140481	1	1	1158.595	2315.1754	2	2315.179	-0.0036	0	25.4	0.037	K	VDIDAPDVDVHGPDWHLK	M
1								140482	1	1	579.8012	2315.1757	4	2315.179	-0.0033	0	56.41	3.00E-05	K	VDIDAPDVDVHGPDWHLK	M
1								140483	1	1	579.8012	2315.1757	4	2315.179	-0.0033	0	50.84	0.00011	K	VDIDAPDVDVHGPDWHLK	M
1								140484	1	1	772.7326	2315.176	3	2315.179	-0.003	0	72.1	8.00E-07	K	VDIDAPDVDVHGPDWHLK	M
1								140485	2	1	579.8013	2315.1761	4	2315.179	-0.0029	0	6.94	2.6	K	VDIDAPDVDVHGPDWHLK	M
1								140486	1	1	579.8013	2315.1761	4	2315.179	-0.0029	0	3.1	6.3	K	VDIDAPDVDVHGPDWHLK	M
1								140487	1	1	579.8014	2315.1765	4	2315.179	-0.0025	0	9.3	1.5	K	VDIDAPDVDVHGPDWHLK	M
1								140488	1	1	772.7328	2315.1766	3	2315.179	-0.0024	0	57.24	2.50E-05	K	VDIDAPDVDVHGPDWHLK	M
1								140489	1	1	579.8015	2315.1769	4	2315.179	-0.0021	0	54.04	5.10E-05	K	VDIDAPDVDVHGPDWHLK	M
1								140490	1	1	579.8015	2315.1769	4	2315.179	-0.0021	0	60.14	1.20E-05	K	VDIDAPDVDVHGPDWHLK	M
1								140491	1	1	579.8015	2315.1769	4	2315.179	-0.0021	0	5.6	3.5	K	VDIDAPDVDVHGPDWHLK	M
1								140492	1	1	579.8016	2315.1773	4	2315.179	-0.0017	0	47.49	0.00023	K	VDIDAPDVDVHGPDWHLK	M
1								140493	1	1	579.8016	2315.1773	4	2315.179	-0.0017	0	59.03	1.60E-05	K	VDIDAPDVDVHGPDWHLK	M
1								140494	1	1	579.8016	2315.1773	4	2315.179	-0.0017	0	50.99	0.0001	K	VDIDAPDVDVHGPDWHLK	M
1								140495	1	1	579.8016	2315.1773	4	2315.179	-0.0017	0	60.27	1.20E-05	K	VDIDAPDVDVHGPDWHLK	M
1								140496	1	1	579.8016	2315.1773	4	2315.179	-0.0017	0	53.45	5.80E-05	K	VDIDAPDVDVHGPDWHLK	M
1								140497	5	1	579.8016	2315.1773	4	2315.179	-0.0017	0	1.99	8.2	K	VDIDAPDVDVHGPDWHLK	M
1								140499	2	1	579.8016	2315.1773	4	2315.179	-0.0017	0	9.55	1.4	K	VDIDAPDVDVHGPDWHLK	M
1								140500	3	1	579.8016	2315.1773	4	2315.179	-0.0017	0	1.8	8.5	K	VDIDAPDVDVHGPDWHLK	M
1								140501	1	1	772.7333	2315.1781	3	2315.179	-0.0009	0	30.88	0.011	K	VDIDAPDVDVHGPDWHLK	M
1								140502	1	1	579.8018	2315.1781	4	2315.179	-0.0009	0	52.06	8.20E-05	K	VDIDAPDVDVHGPDWHLK	M
1								140503	1	1	579.8018	2315.1781	4	2315.179	-0.0009	0	7.61	2.3	K	VDIDAPDVDVHGPDWHLK	M
1								140504	1	1	579.8018	2315.1781	4	2315.179	-0.0009	0	9.59	1.4	K	VDIDAPDVDVHGPDWHLK	M
1								140505	1	1	579.8019	2315.1785	4	2315.179	-0.0005	0	53.39	6.30E-05	K	VDIDAPDVDVHGPDWHLK	M
1								140506	1	1	579.8019	2315.1785	4	2315.179	-0.0005	0	27.5	0.024	K	VDIDAPDVDVHGPDWHLK	M
1								140507	1	1	579.802	2315.1789	4	2315.179	-0.0001	0	73.33	6.30E-07	K	VDIDAPDVDVHGPDWHLK	M
1								140508	1	1	579.8022	2315.1797	4	2315.179	0.0007	0	29.84	0.013	K	VDIDAPDVDVHGPDWHLK	M
1								140509	1	1	579.8022	2315.1797	4	2315.179	0.0007	0	9.8	1.4	K	VDIDAPDVDVHGPDWHLK	M
1								140511	1	1	579.8024	2315.1805	4	2315.179	0.0015	0	29.53	0.015	K	VDIDAPDVDVHGPDWHLK	M
1								140512	2	1	579.8025	2315.1809	4	2315.179	0.0019	0	9.71	1.4	K	VDIDAPDVDVHGPDWHLK	M
1								140514	1	1	579.8026	2315.1813	4	2315.179	0.0023	0	26.19	0.032	K	VDIDAPDVDVHGPDWHLK	M
1								140517	1	1	579.8042	2315.1877	4	2315.179	0.0087	0	26.85	0.029	K	VDIDAPDVDVHGPDWHLK	M
1								140518	1	1	579.8047	2315.1897	4	2315.179	0.0107	0	6.06	3.6	K	VDIDAPDVDVHGPDWHLK	M
1								140609	3	1	580.58	2318.2909	4	2318.3003	-0.0094	2	3.4	9.3	K	MEGDLKAPEVDIKGPK	V	Oxidation (M)	0.2000000000000000.0
1								140693	1	1	774.4205	2320.2397	3	2320.241	-0.0013	0	49.34	0.00021	R	ELLLPNWQGSGSHGLTIAQR	D
1								140694	1	1	581.0681	2320.2433	4	2320.241	0.0023	0	8.97	2.4	R	ELLLPNWQGSGSHGLTIAQR	D
1								140921	1	1	583.0588	2328.2061	4	2328.2106	-0.0045	0	49.5	0.00019	K	VDINAPDVEVHGPDWHLK	M
1								140922	1	1	583.0591	2328.2073	4	2328.2106	-0.0033	0	35.06	0.0057	K	VDINAPDVEVHGPDWHLK	M
1								140923	1	1	583.0591	2328.2073	4	2328.2106	-0.0033	0	43.5	0.00081	K	VDINAPDVEVHGPDWHLK	M
1								140924	1	1	777.077	2328.2092	3	2328.2106	-0.0015	0	45.53	0.00054	K	VDINAPDVEVHGPDWHLK	M
1								140925	1	1	583.0599	2328.2105	4	2328.2106	-0.0001	0	34.86	0.0063	K	VDINAPDVEVHGPDWHLK	M
1								140926	1	1	777.0795	2328.2167	3	2328.2106	0.006	0	25.24	0.06	K	VDINAPDVEVHGPDWHLK	M
1								140955	1	1	1165.623	2329.2314	2	2329.2378	-0.0064	1	34.51	0.0078	K	VESDLKGPEVDIEGPEGK	L
1								140956	1	1	583.3154	2329.2325	4	2329.2378	-0.0053	1	38.17	0.003	K	VESDLKGPEVDIEGPEGK	L
1								140957	1	1	583.3159	2329.2345	4	2329.2378	-0.0033	1	41.4	0.0015	K	VESDLKGPEVDIEGPEGK	L
1								140958	1	1	583.3163	2329.2361	4	2329.2378	-0.0017	1	63.83	8.50E-06	K	VESDLKGPEVDIEGPEGK	L
1								140959	1	1	583.3163	2329.2361	4	2329.2378	-0.0017	1	49.79	0.00022	K	VESDLKGPEVDIEGPEGK	L
1								140960	1	1	777.4194	2329.2364	3	2329.2378	-0.0015	1	46.21	0.00048	K	VESDLKGPEVDIEGPEGK	L
1								140961	1	1	583.3164	2329.2365	4	2329.2378	-0.0013	1	43.63	0.00089	K	VESDLKGPEVDIEGPEGK	L
1								140962	1	1	583.3165	2329.2369	4	2329.2378	-0.0009	1	44.75	0.00069	K	VESDLKGPEVDIEGPEGK	L
1								140963	1	1	777.42	2329.2382	3	2329.2378	0.0003	1	59.37	2.40E-05	K	VESDLKGPEVDIEGPEGK	L
1								140964	1	1	583.317	2329.2389	4	2329.2378	0.0011	1	41.89	0.0014	K	VESDLKGPEVDIEGPEGK	L
1								141223	1	1	778.7472	2333.2198	3	2333.226	-0.0062	0	38.4	0.0027	K	VDIDVPDVNVQGPDWHLK	M
1								141224	1	1	584.3123	2333.2201	4	2333.226	-0.0059	0	53.99	7.60E-05	K	VDIDVPDVNVQGPDWHLK	M
1								141225	1	1	778.7487	2333.2243	3	2333.226	-0.0017	0	45.73	0.00048	K	VDIDVPDVNVQGPDWHLK	M
1								141226	1	1	778.7489	2333.2249	3	2333.226	-0.0011	0	91.24	1.40E-08	K	VDIDVPDVNVQGPDWHLK	M
1								141227	1	1	584.3135	2333.2249	4	2333.226	-0.0011	0	19.4	0.21	K	VDIDVPDVNVQGPDWHLK	M
1								141228	3	1	584.3135	2333.2249	4	2333.226	-0.0011	0	2.42	10	K	VDIDVPDVNVQGPDWHLK	M
1								141229	1	1	778.749	2333.2252	3	2333.226	-0.0008	0	65.68	5.10E-06	K	VDIDVPDVNVQGPDWHLK	M
1								141230	1	1	778.7493	2333.2261	3	2333.226	0.0001	0	57.96	3.00E-05	K	VDIDVPDVNVQGPDWHLK	M
1								141322	1	1	584.5593	2334.2081	4	2334.21	-0.0019	0	60.39	1.60E-05	K	VDIDVPDVDVQGPDWHLK	M
1								141323	1	1	584.5593	2334.2081	4	2334.21	-0.0019	0	52.72	9.50E-05	K	VDIDVPDVDVQGPDWHLK	M
1								141324	1	1	779.0767	2334.2083	3	2334.21	-0.0017	0	53.57	7.80E-05	K	VDIDVPDVDVQGPDWHLK	M
1								141325	1	1	584.5594	2334.2085	4	2334.21	-0.0015	0	75.87	4.60E-07	K	VDIDVPDVDVQGPDWHLK	M
1								141326	1	1	584.5596	2334.2093	4	2334.21	-0.0007	0	40.59	0.0015	K	VDIDVPDVDVQGPDWHLK	M
1								141327	1	1	779.0777	2334.2113	3	2334.21	0.0013	0	69.56	2.00E-06	K	VDIDVPDVDVQGPDWHLK	M
1								141328	1	1	779.0778	2334.2116	3	2334.21	0.0016	0	63.37	8.70E-06	K	VDIDVPDVDVQGPDWHLK	M
1								141661	1	1	587.0573	2344.2001	4	2344.2056	-0.0055	0	60.17	1.50E-05	K	VDINTPDVDVHGPDWHLK	M
1								141662	1	1	587.0579	2344.2025	4	2344.2056	-0.0031	0	47.22	0.00031	K	VDINTPDVDVHGPDWHLK	M
1								141663	1	1	587.0579	2344.2025	4	2344.2056	-0.0031	0	54.37	5.90E-05	K	VDINTPDVDVHGPDWHLK	M
1								141664	1	1	782.4094	2344.2064	3	2344.2056	0.0008	0	52.73	8.50E-05	K	VDINTPDVDVHGPDWHLK	M
1								141741	1	1	587.7944	2347.1485	4	2347.1511	-0.0026	0	37.14	0.0025	K	MDIDAPDVDVHGPDWHLK	M
1								141743	1	1	587.7961	2347.1553	4	2347.1511	0.0042	0	20.26	0.14	K	MDIDAPDVDVHGPDWHLK	M
1								141850	7	1	1176.061	2350.1074	2	2350.1168	-0.0094	0	0.44	7.9	K	AEASIQAGAGDGEWEESEVK	L
1								141851	1	1	784.3766	2350.108	3	2350.1168	-0.0088	0	7.18	1.7	K	AEASIQAGAGDGEWEESEVK	L
1								141853	1	1	784.3783	2350.1131	3	2350.1168	-0.0037	0	21.62	0.069	K	AEASIQAGAGDGEWEESEVK	L
1								141854	1	1	784.3786	2350.114	3	2350.1168	-0.0028	0	66.24	2.50E-06	K	AEASIQAGAGDGEWEESEVK	L
1								141855	1	1	1176.065	2350.1154	2	2350.1168	-0.0014	0	25.35	0.032	K	AEASIQAGAGDGEWEESEVK	L
1								141856	1	1	588.5362	2350.1157	4	2350.1168	-0.0011	0	30.79	0.0088	K	AEASIQAGAGDGEWEESEVK	L
1								141857	1	1	1176.066	2350.1174	2	2350.1168	0.0006	0	18.15	0.16	K	AEASIQAGAGDGEWEESEVK	L
1								141858	1	1	784.3798	2350.1176	3	2350.1168	0.0008	0	106.58	2.30E-10	K	AEASIQAGAGDGEWEESEVK	L
1								141859	1	1	784.3802	2350.1188	3	2350.1168	0.002	0	10	1	K	AEASIQAGAGDGEWEESEVK	L
1								141860	3	1	588.5374	2350.1205	4	2350.1168	0.0037	0	0.28	10	K	AEASIQAGAGDGEWEESEVK	L
1								141861	1	1	784.381	2350.1212	3	2350.1168	0.0044	0	35.24	0.003	K	AEASIQAGAGDGEWEESEVK	L
1								142073	1	1	589.0486	2352.1653	4	2352.1664	-0.0011	0	74.49	5.60E-07	K	MDIDAPDVEVQGPDWHLK	M
1								142074	1	1	1177.09	2352.1654	2	2352.1664	-0.0009	0	41.77	0.001	K	MDIDAPDVEVQGPDWHLK	M
1								142075	1	1	785.0626	2352.166	3	2352.1664	-0.0004	0	67.15	3.00E-06	K	MDIDAPDVEVQGPDWHLK	M
1								142076	1	1	589.0488	2352.1661	4	2352.1664	-0.0003	0	31.19	0.012	K	MDIDAPDVEVQGPDWHLK	M
1								142077	1	1	589.0488	2352.1661	4	2352.1664	-0.0003	0	18.24	0.23	K	MDIDAPDVEVQGPDWHLK	M
1								142080	1	1	785.0643	2352.1711	3	2352.1664	0.0047	0	51.66	9.90E-05	K	MDIDAPDVEVQGPDWHLK	M
1								142081	1	1	589.0517	2352.1777	4	2352.1664	0.0113	0	24.16	0.055	K	MDIDAPDVEVQGPDWHLK	M
1								142373	1	1	591.0894	2360.3285	4	2360.3317	-0.0032	1	19.38	0.19	K	FSVSGLKAEGPDVAVDLPK	G
1								142449	1	1	1182.57	2363.1254	2	2363.1269	-0.0014	0	36.34	0.0022	K	GPFVEAEVPDVDLECPDAK	L
1								142450	1	1	788.7158	2363.1256	3	2363.1269	-0.0013	0	11.01	0.74	K	GPFVEAEVPDVDLECPDAK	L
1								142451	1	1	788.716	2363.1262	3	2363.1269	-0.0007	0	54.73	3.10E-05	K	GPFVEAEVPDVDLECPDAK	L
1								142452	1	1	788.7162	2363.1268	3	2363.1269	-0.0001	0	78.15	1.50E-07	K	GPFVEAEVPDVDLECPDAK	L
1								142453	1	1	788.7162	2363.1268	3	2363.1269	-0.0001	0	56.1	2.40E-05	K	GPFVEAEVPDVDLECPDAK	L
1								142454	1	1	591.7891	2363.1273	4	2363.1269	0.0004	0	43.65	0.00041	K	GPFVEAEVPDVDLECPDAK	L
1								142456	1	1	1182.572	2363.1294	2	2363.1269	0.0026	0	36.61	0.0021	K	GPFVEAEVPDVDLECPDAK	L
1								142458	1	1	788.7195	2363.1367	3	2363.146	-0.0093	0	42.98	0.00052	K	MDIDAPDVDVHGPDWHLK	M	Oxidation (M)	0.200000000000000000.0
1								142459	1	1	591.7917	2363.1377	4	2363.1269	0.0108	0	15	0.36	K	GPFVEAEVPDVDLECPDAK	L
1								142460	1	1	591.7934	2363.1445	4	2363.146	-0.0015	0	54.46	4.10E-05	K	MDIDAPDVDVHGPDWHLK	M	Oxidation (M)	0.200000000000000000.0
1								142461	1	1	591.7934	2363.1445	4	2363.146	-0.0015	0	54.59	4.00E-05	K	MDIDAPDVDVHGPDWHLK	M	Oxidation (M)	0.200000000000000000.0
1								142588	1	1	789.7476	2366.221	3	2366.2209	0	0	47.8	0.0003	K	GDVPSVGLEGPDVDLQGPEAK	I
1								142589	1	1	789.7484	2366.2234	3	2366.2209	0.0024	0	62.95	9.00E-06	K	GDVPSVGLEGPDVDLQGPEAK	I
1								142655	1	1	790.3918	2368.1536	3	2368.1613	-0.0077	0	5.91	3.7	K	MDIDAPDVEVQGPDWHLK	M	Oxidation (M)	0.200000000000000000.0
1								142656	1	1	593.0475	2368.1609	4	2368.1613	-0.0004	0	49.96	0.00013	K	MDIDAPDVEVQGPDWHLK	M	Oxidation (M)	0.200000000000000000.0
1								142657	1	1	593.0475	2368.1609	4	2368.1613	-0.0004	0	35.52	0.0036	K	MDIDAPDVEVQGPDWHLK	M	Oxidation (M)	0.200000000000000000.0
1								142658	1	1	790.3946	2368.162	3	2368.1613	0.0007	0	66.32	3.00E-06	K	MDIDAPDVEVQGPDWHLK	M	Oxidation (M)	0.200000000000000000.0
1								142659	1	1	790.3954	2368.1644	3	2368.1613	0.0031	0	35.72	0.0034	K	MDIDAPDVEVQGPDWHLK	M	Oxidation (M)	0.200000000000000000.0
1								143053	1	1	596.0559	2380.1945	4	2380.1977	-0.0032	0	52.21	0.00011	K	MDIDVPDVEVQGPDWHLK	M
1								143054	1	1	794.4057	2380.1953	3	2380.1977	-0.0024	0	63.5	8.40E-06	K	MDIDVPDVEVQGPDWHLK	M
1								143055	1	1	596.0562	2380.1957	4	2380.1977	-0.002	0	67.5	3.30E-06	K	MDIDVPDVEVQGPDWHLK	M
1								143056	1	1	794.4059	2380.1959	3	2380.1977	-0.0018	0	61.95	1.20E-05	K	MDIDVPDVEVQGPDWHLK	M
1								143057	1	1	596.0563	2380.1961	4	2380.1977	-0.0016	0	67.39	3.50E-06	K	MDIDVPDVEVQGPDWHLK	M
1								143058	1	1	794.4061	2380.1965	3	2380.1977	-0.0012	0	62.44	1.10E-05	K	MDIDVPDVEVQGPDWHLK	M
1								143060	5	1	794.4086	2380.204	3	2380.1977	0.0063	0	2.96	9.5	K	MDIDVPDVEVQGPDWHLK	M
1								143210	1	1	597.8066	2387.1973	4	2387.2001	-0.0028	0	66.59	3.30E-06	K	VDIDAPDVEVHDPDWHLK	M
1								143211	1	1	597.8066	2387.1973	4	2387.2001	-0.0028	0	54.75	5.00E-05	K	VDIDAPDVEVHDPDWHLK	M
1								143212	1	1	597.8068	2387.1981	4	2387.2001	-0.002	0	52.92	7.50E-05	K	VDIDAPDVEVHDPDWHLK	M
1								143213	1	1	597.8068	2387.1981	4	2387.2001	-0.002	0	77.22	2.80E-07	K	VDIDAPDVEVHDPDWHLK	M
1								143214	1	1	796.7404	2387.1994	3	2387.2001	-0.0008	0	49.77	0.00016	K	VDIDAPDVEVHDPDWHLK	M
1								143215	1	1	796.7406	2387.2	3	2387.2001	-0.0002	0	42.42	0.00091	K	VDIDAPDVEVHDPDWHLK	M
1								143216	1	1	597.8074	2387.2005	4	2387.2001	0.0004	0	18.54	0.23	K	VDIDAPDVEVHDPDWHLK	M
1								143217	1	1	796.7416	2387.203	3	2387.2001	0.0028	0	44.36	0.00061	K	VDIDAPDVEVHDPDWHLK	M
1								143443	1	1	600.0551	2396.1913	4	2396.1926	-0.0013	0	46.02	0.00036	K	MDIDVPDVEVQGPDWHLK	M	Oxidation (M)	0.200000000000000000.0
1								143444	1	1	799.7379	2396.1919	3	2396.1926	-0.0007	0	41.64	0.00098	K	MDIDVPDVEVQGPDWHLK	M	Oxidation (M)	0.200000000000000000.0
1								143445	1	1	799.7384	2396.1934	3	2396.1926	0.0008	0	44.32	0.0005	K	MDIDVPDVEVQGPDWHLK	M	Oxidation (M)	0.200000000000000000.0
1								143450	1	1	799.7411	2396.2015	3	2396.1926	0.0089	0	19.84	0.13	K	MDIDVPDVEVQGPDWHLK	M	Oxidation (M)	0.200000000000000000.0
1								143581	1	1	601.3372	2401.3197	4	2401.3219	-0.0022	1	45.69	0.00045	K	VDIKAPDVEGQGLDWSLK	I
1								143584	1	1	801.4477	2401.3213	3	2401.3219	-0.0006	1	33.5	0.0076	K	VDIKAPDVEGQGLDWSLK	I
1								144054	8	1	803.4565	2407.3477	3	2407.348	-0.0003	2	2.59	7.2	K	VKGDVDVSVPKVEGEMK	V	Oxidation (M)	0.00000000000000020.0
1								144141	3	1	804.4457	2410.3153	3	2410.3051	0.0102	1	0.35	17	K	GLDLGGRGGVQVPAVDISSSLGGR	A
1								144353	3	1	806.1335	2415.3787	3	2415.3894	-0.0108	2	0.06	12	R	APKMSLPDVDLDLKGPK	M	Oxidation (M)	0.00020000000000000.0
1								144837	1	1	811.4457	2431.3153	3	2431.3147	0.0006	1	23.52	0.098	K	ISMPGFKGEGPDVDVNLPK	A
1								145059	1	1	813.7695	2438.2867	3	2438.2881	-0.0015	1	13.36	0.85	K	FSMPGFKGEGPDVDVSLPK	A
1								145244	1	1	612.3387	2445.3257	4	2445.3303	-0.0046	1	17.37	0.37	K	ISMPGFKGEGPEVDVNLPK	A
1								145246	1	1	816.1174	2445.3304	3	2445.3303	0.0001	1	8.54	2.7	K	ISMPGFKGEGPEVDVNLPK	A
1								145247	1	1	612.3412	2445.3357	4	2445.3303	0.0054	1	10.27	1.6	K	ISMPGFKGEGPEVDVNLPK	A
1								145392	1	1	818.4423	2452.3051	3	2452.3038	0.0013	1	19.33	0.18	K	FSMPGFKGEGPDVDVTLPK	A
1								146264	1	1	822.7714	2465.2924	3	2465.299	-0.0067	1	17.02	0.44	K	FSMPGFKGEGPDVDVNLPK	A
1								146265	1	1	617.3309	2465.2945	4	2465.299	-0.0045	1	44.16	0.00083	K	FSMPGFKGEGPDVDVNLPK	A
1								146266	1	1	617.3311	2465.2953	4	2465.299	-0.0037	1	11.11	1.6	K	FSMPGFKGEGPDVDVNLPK	A
1								146267	1	1	822.7728	2465.2966	3	2465.299	-0.0025	1	30.58	0.018	K	FSMPGFKGEGPDVDVNLPK	A
1								146270	1	1	822.7745	2465.3017	3	2465.299	0.0026	1	6.39	4.7	K	FSMPGFKGEGPDVDVNLPK	A
1								146296	2	1	823.1042	2466.2908	3	2466.2814	0.0093	1	7.01	4.4	K	SSKASLGSLEGEAEAEASSPK	G
1								146297	1	1	617.5862	2466.3157	4	2466.3194	-0.0037	1	20.82	0.18	K	FSMPGFKGEGPEVDVTLPK	A
1								146352	3	1	823.7723	2468.2951	3	2468.2987	-0.0036	1	5.38	6.2	K	FSMPGFKGEGPDVDVTLPK	A	Oxidation (M)	0.0020000000000000000.0
1								146390	6	1	618.5995	2470.3689	4	2470.3675	0.0014	0	1.79	10	K	TPSFGISAPQVSIPDVNVNLK	G
1								146391	2	1	824.4645	2470.3717	3	2470.3675	0.0041	0	0.76	14	K	TPSFGISAPQVSIPDVNVNLK	G
1								146393	10	1	618.602	2470.3789	4	2470.3675	0.0114	0	0.23	16	K	TPSFGISAPQVSIPDVNVNLK	G
1								146504	1	1	619.8425	2475.3409	4	2475.3409	0	1	9.22	2.2	K	FSMPSLKGEGPEVDVNLPK	A
1								146580	1	1	620.8355	2479.3129	4	2479.3147	-0.0018	1	27.46	0.039	K	FSMPGFKGEGPEVDVNLPK	A
1								146583	1	1	827.4466	2479.318	3	2479.3147	0.0033	1	15.82	0.57	K	FSMPGFKGEGPEVDVNLPK	A
1								147146	3	1	624.8358	2495.3141	4	2495.3096	0.0045	1	6.41	4.3	K	FSMPGFKGEGPEVDVNLPK	A	Oxidation (M)	0.0020000000000000000.0
1								147164	1	1	833.1093	2496.3061	3	2496.3064	-0.0003	0	70.14	1.50E-06	K	GGADVSGGVSAPDISLGEGHLSVK	G
1								148210	1	1	633.116	2528.4349	4	2528.4427	-0.0078	1	14.57	0.4	K	VSVGAPDLSLEASEGSIKLPK	M
1								149206	1	1	643.8609	2571.4145	4	2571.4209	-0.0064	1	32.23	0.011	K	MKLPQFGISTPGSDLHVNAK	G
1								149580	1	1	647.8385	2587.3249	4	2587.3274	-0.0025	0	57.18	4.10E-05	K	APEVNLNAPDVDVHGPDWNLK	M
1								149581	1	1	863.4494	2587.3264	3	2587.3274	-0.0011	0	13.39	1	K	APEVNLNAPDVDVHGPDWNLK	M
1								149583	2	1	647.839	2587.3269	4	2587.3274	-0.0005	0	8.22	3.3	K	APEVNLNAPDVDVHGPDWNLK	M
1								149585	1	1	863.4503	2587.3291	3	2587.3274	0.0016	0	56.54	4.90E-05	K	APEVNLNAPDVDVHGPDWNLK	M
1								150179	3	1	650.3547	2597.3897	4	2597.4011	-0.0114	2	2.67	8.8	K	FSMPGFKGEGPDGDVKLPK	A	Oxidation (M)	0.0020000000000000000.0
1								151160	1	1	658.8439	2631.3465	4	2631.3524	-0.0059	2	4.62	5.7	K	MPKFSMPGFKGEGPDGDVK	L	2 Oxidation (M)	0.2000020000000000000.0
1								151968	1	1	668.6274	2670.4805	4	2670.4805	0	1	8.42	2.3	K	GEVDVSLANVEGDLKGPALDIK	G
1								152601	1	1	677.3647	2705.4297	4	2705.4341	-0.0044	0	35.88	0.0051	K	GGQIGLQAPGLSVSGPQGHLESGSGK	V
1								152602	1	1	902.8206	2705.44	3	2705.4341	0.0059	0	49.37	0.00023	K	GGQIGLQAPGLSVSGPQGHLESGSGK	V
1								153284	2	1	687.3633	2745.4241	4	2745.4196	0.0045	1	16.74	0.41	K	MPTFSTPGAKGEGPDVHMTLPK	G	Oxidation (M)	0.0000000000000000020000.0
1								153405	1	1	688.8815	2751.4969	4	2751.502	-0.0051	1	51.92	0.00011	K	IKGDVPSVGLEGPDVDLQGPEAK	I
1								153406	1	1	918.1745	2751.5017	3	2751.502	-0.0003	1	84.19	6.80E-08	K	IKGDVPSVGLEGPDVDLQGPEAK	I
1								153757	1	1	692.1014	2764.3765	4	2764.3833	-0.0068	0	21.94	0.094	K	VEAPSLDVHMDSPDINIEGPDVK	I
1								153758	1	1	922.4682	2764.3828	3	2764.3833	-0.0005	0	45.4	0.00046	K	VEAPSLDVHMDSPDINIEGPDVK	I
1								153759	1	1	692.103	2764.3829	4	2764.3833	-0.0004	0	47.11	0.00031	K	VEAPSLDVHMDSPDINIEGPDVK	I
1								153760	1	1	692.103	2764.3829	4	2764.3833	-0.0004	0	47.31	0.00029	K	VEAPSLDVHMDSPDINIEGPDVK	I
1								154071	1	1	696.1019	2780.3785	4	2780.3782	0.0003	0	31.42	0.0085	K	VEAPSLDVHMDSPDINIEGPDVK	I	Oxidation (M)	0.00000000020000000000000.0
1								154072	1	1	927.8002	2780.3788	3	2780.3782	0.0006	0	40.65	0.001	K	VEAPSLDVHMDSPDINIEGPDVK	I	Oxidation (M)	0.00000000020000000000000.0
1								154074	1	1	927.8026	2780.386	3	2780.3782	0.0078	0	33.46	0.0066	K	VEAPSLDVHMDSPDINIEGPDVK	I	Oxidation (M)	0.00000000020000000000000.0
1								154075	1	1	696.1038	2780.3861	4	2780.3782	0.0079	0	22.98	0.075	K	VEAPSLDVHMDSPDINIEGPDVK	I	Oxidation (M)	0.00000000020000000000000.0
1								154386	2	1	930.8151	2789.4235	3	2789.4173	0.0062	1	1.92	11	K	GPKMDIDAPDVDVHGPDWHLK	M	Oxidation (M)	0.000200000000000000000.0
1								155004	1	1	700.846	2799.3549	4	2799.3542	0.0007	0	21.87	0.069	K	ADIDVSGPSVDTDAPDLDIEGPEGK	L
1								155006	1	1	934.1262	2799.3568	3	2799.3542	0.0026	0	33.56	0.0048	K	ADIDVSGPSVDTDAPDLDIEGPEGK	L
1								155007	1	1	934.1279	2799.3619	3	2799.3542	0.0077	0	47.18	0.00023	K	ADIDVSGPSVDTDAPDLDIEGPEGK	L
1								155010	1	1	934.1307	2799.3703	3	2799.3694	0.0008	0	87.62	2.50E-08	R	EFSGPSTPTGTLEFEGGEVSLEGGK	V
1								155011	1	1	934.1312	2799.3718	3	2799.3694	0.0023	0	63.41	6.70E-06	R	EFSGPSTPTGTLEFEGGEVSLEGGK	V
1								155988	2	1	951.4819	2851.4239	3	2851.4331	-0.0092	0	4.56	7.4	K	ADIDISGPNVDVDVPDVNIEGPDAK	L
1								155989	1	1	951.4843	2851.4311	3	2851.4331	-0.002	0	47.99	0.00034	K	ADIDISGPNVDVDVPDVNIEGPDAK	L
1								155990	1	1	951.4847	2851.4323	3	2851.4331	-0.0008	0	36.26	0.0048	K	ADIDISGPNVDVDVPDVNIEGPDAK	L
1								155991	1	1	713.8658	2851.4341	4	2851.4331	0.001	0	74.27	7.60E-07	K	ADIDISGPNVDVDVPDVNIEGPDAK	L
1								155992	1	1	713.8658	2851.4341	4	2851.4331	0.001	0	77.46	3.70E-07	K	ADIDISGPNVDVDVPDVNIEGPDAK	L
1								155993	1	1	713.8663	2851.4361	4	2851.4331	0.003	0	52.6	0.00012	K	ADIDISGPNVDVDVPDVNIEGPDAK	L
1								155995	1	1	951.4874	2851.4404	3	2851.4331	0.0073	0	46.78	0.00045	K	ADIDISGPNVDVDVPDVNIEGPDAK	L
1								156602	1	1	718.1368	2868.5181	4	2868.5212	-0.0031	0	14.74	0.65	K	SPSLDVTVPEAELNLETPEISVGGK	G
1								156604	1	1	718.1377	2868.5217	4	2868.5212	0.0005	0	50.89	0.00015	K	SPSLDVTVPEAELNLETPEISVGGK	G
1								156605	10	1	718.1382	2868.5237	4	2868.5212	0.0025	0	2.5	11	K	SPSLDVTVPEAELNLETPEISVGGK	G
1								156804	4	1	721.1559	2880.5945	4	2880.5996	-0.0051	1	3.44	6.2	K	LEGPDVSLKGPGVDLPSVNLSMPK	V
1								156805	1	1	721.1575	2880.6009	4	2880.5996	0.0013	1	11.87	0.88	K	LEGPDVSLKGPGVDLPSVNLSMPK	V
1								157130	3	1	581.29	2901.4136	5	2901.4231	-0.0095	0	1.88	7.7	K	LEGDLTGPSVGVEVPDVELECPDAK	L
1								157132	1	1	726.3623	2901.4201	4	2901.4231	-0.003	0	54.17	4.50E-05	K	LEGDLTGPSVGVEVPDVELECPDAK	L
1								157133	1	1	968.1475	2901.4207	3	2901.4231	-0.0025	0	15.13	0.38	K	LEGDLTGPSVGVEVPDVELECPDAK	L
1								157134	1	1	968.1481	2901.4225	3	2901.4231	-0.0007	0	15.82	0.32	K	LEGDLTGPSVGVEVPDVELECPDAK	L
1								157135	1	1	968.1481	2901.4225	3	2901.4231	-0.0007	0	9.77	1.3	K	LEGDLTGPSVGVEVPDVELECPDAK	L
1								157136	1	1	726.363	2901.4229	4	2901.4231	-0.0002	0	65.04	3.90E-06	K	LEGDLTGPSVGVEVPDVELECPDAK	L
1								157137	1	1	726.363	2901.4229	4	2901.4231	-0.0002	0	16.85	0.26	K	LEGDLTGPSVGVEVPDVELECPDAK	L
1								157138	1	1	968.1488	2901.4246	3	2901.4231	0.0014	0	102.31	8.20E-10	K	LEGDLTGPSVGVEVPDVELECPDAK	L
1								157139	1	1	968.1488	2901.4246	3	2901.4231	0.0014	0	83.73	5.90E-08	K	LEGDLTGPSVGVEVPDVELECPDAK	L
1								157140	1	1	726.3635	2901.4249	4	2901.4231	0.0018	0	44.22	0.00053	K	LEGDLTGPSVGVEVPDVELECPDAK	L
1								157141	1	1	968.149	2901.4252	3	2901.4231	0.002	0	62.22	8.50E-06	K	LEGDLTGPSVGVEVPDVELECPDAK	L
1								157142	1	1	726.3649	2901.4305	4	2901.4231	0.0074	0	13.6	0.58	K	LEGDLTGPSVGVEVPDVELECPDAK	L
1								157143	1	1	1451.726	2901.4374	2	2901.4231	0.0143	0	12.57	0.84	K	LEGDLTGPSVGVEVPDVELECPDAK	L
1								157474	7	1	587.1285	2930.6061	5	2930.6122	-0.0061	2	0.41	15	K	GDVDVSLPKMEGDLKAPEVDIK	G
1								157682	2	1	738.3849	2949.5105	4	2949.5128	-0.0023	2	2.38	9.4	K	MPEMHFRAPKMSLPDVDLDLK	G	3 Oxidation (M)	0.200200000020000000000.0
1								157744	8	1	985.8609	2954.5609	3	2954.5733	-0.0124	2	0.79	15	K	MPKFSMPGFKGEGPDVDVSLPK	A	Oxidation (M)	0.0000020000000000000000.0
1								157780	1	1	987.4818	2959.4236	3	2959.4286	-0.005	0	11.77	0.6	K	LEGDLTGPSVDVEVPDVELECPDAK	L
1								157781	1	1	740.8644	2959.4285	4	2959.4286	-0.0001	0	26.63	0.021	K	LEGDLTGPSVDVEVPDVELECPDAK	L
1								157782	1	1	740.8645	2959.4289	4	2959.4286	0.0003	0	70.37	9.20E-07	K	LEGDLTGPSVDVEVPDVELECPDAK	L
1								157783	1	1	740.8646	2959.4293	4	2959.4286	0.0007	0	56.51	2.30E-05	K	LEGDLTGPSVDVEVPDVELECPDAK	L
1								157784	1	1	987.4841	2959.4305	3	2959.4286	0.0019	0	96.66	2.10E-09	K	LEGDLTGPSVDVEVPDVELECPDAK	L
1								157785	1	1	987.4843	2959.4311	3	2959.4286	0.0025	0	81.84	6.80E-08	K	LEGDLTGPSVDVEVPDVELECPDAK	L
1								157786	1	1	987.4853	2959.4341	3	2959.4286	0.0055	0	19.73	0.12	K	LEGDLTGPSVDVEVPDVELECPDAK	L
1								157887	1	1	743.1494	2968.5685	4	2968.5607	0.0078	1	44.99	0.00066	K	ADVDVSGPKVDVEVPDVSLEGPEGK	L
1								157995	7	1	745.651	2978.5749	4	2978.5792	-0.0043	2	0.79	15	K	GDMDVSVPKVEGEMKVPDVDIK	G	Oxidation (M)	0.0000000000000200000000.0
1								158106	4	1	746.6602	2982.6117	4	2982.6046	0.0071	2	0.91	15	K	MPKFSMPGFKGEGPEVDVTLPK	A	Oxidation (M)	0.2000000000000000000000.0
1								158107	5	1	746.6602	2982.6117	4	2982.6046	0.0071	2	0.24	17	K	MPKFSMPGFKGEGPEVDVTLPK	A	Oxidation (M)	0.2000000000000000000000.0
1								158108	6	1	746.6605	2982.6129	4	2982.6046	0.0083	2	0.07	18	K	MPKFSMPGFKGEGPEVDVTLPK	A	Oxidation (M)	0.2000000000000000000000.0
1								158167	1	1	598.3351	2986.6391	5	2986.647	-0.0079	0	18.33	0.25	K	LEGELQAPDLELSLPAIHVEGLDIK	A
1								158168	1	1	747.6671	2986.6393	4	2986.647	-0.0077	0	6.4	3.9	K	LEGELQAPDLELSLPAIHVEGLDIK	A
1								158169	1	1	996.5546	2986.642	3	2986.647	-0.005	0	51.31	0.00012	K	LEGELQAPDLELSLPAIHVEGLDIK	A
1								158170	1	1	996.5558	2986.6456	3	2986.647	-0.0014	0	44.78	0.00053	K	LEGELQAPDLELSLPAIHVEGLDIK	A
1								158171	1	1	996.5563	2986.6471	3	2986.647	0.0001	0	44.63	0.00055	K	LEGELQAPDLELSLPAIHVEGLDIK	A
1								158172	1	1	747.6691	2986.6473	4	2986.647	0.0003	0	40.58	0.0013	K	LEGELQAPDLELSLPAIHVEGLDIK	A
1								158173	1	1	747.6691	2986.6473	4	2986.647	0.0003	0	28.85	0.02	K	LEGELQAPDLELSLPAIHVEGLDIK	A
1								158174	1	1	996.5568	2986.6486	3	2986.647	0.0016	0	42.79	0.00082	K	LEGELQAPDLELSLPAIHVEGLDIK	A
1								158175	1	1	747.6696	2986.6493	4	2986.647	0.0023	0	60.97	1.20E-05	K	LEGELQAPDLELSLPAIHVEGLDIK	A
1								158176	1	1	747.6697	2986.6497	4	2986.647	0.0027	0	38.82	0.002	K	LEGELQAPDLELSLPAIHVEGLDIK	A
1								158177	1	1	747.67	2986.6509	4	2986.647	0.0039	0	61.39	1.10E-05	K	LEGELQAPDLELSLPAIHVEGLDIK	A
1								158178	5	1	598.3376	2986.6516	5	2986.647	0.0046	0	2.58	8.1	K	LEGELQAPDLELSLPAIHVEGLDIK	A
1								158179	1	1	747.6702	2986.6517	4	2986.647	0.0047	0	66.55	3.20E-06	K	LEGELQAPDLELSLPAIHVEGLDIK	A
1								158180	1	1	747.6703	2986.6521	4	2986.647	0.0051	0	9.19	1.8	K	LEGELQAPDLELSLPAIHVEGLDIK	A
1								158181	1	1	996.558	2986.6522	3	2986.647	0.0052	0	55.17	4.50E-05	K	LEGELQAPDLELSLPAIHVEGLDIK	A
1								158182	1	1	996.559	2986.6552	3	2986.647	0.0082	0	36.64	0.0033	K	LEGELQAPDLELSLPAIHVEGLDIK	A
1								158274	1	1	749.9206	2995.6533	4	2995.6555	-0.0022	2	11.89	0.83	K	LKGEIDASVPELEGDLRGPQVDVK	G
1								158405	1	1	752.1495	3004.5689	4	3004.5719	-0.003	1	51.25	0.00015	K	LEGDLKGPHVDVSGPDIDIEGPEGK	L
1								158406	1	1	601.9214	3004.5706	5	3004.5719	-0.0013	1	22.17	0.13	K	LEGDLKGPHVDVSGPDIDIEGPEGK	L
1								158407	1	1	601.9223	3004.5751	5	3004.5719	0.0032	1	18.02	0.32	K	LEGDLKGPHVDVSGPDIDIEGPEGK	L
1								158445	1	1	753.405	3009.5909	4	3009.5872	0.0037	1	22.5	0.11	K	ADIDVSGPKVDVDIPDVNIEGPDAK	L
1								158791	6	1	1016.556	3046.6462	3	3046.6505	-0.0043	2	0.88	12	K	MPEMNIKAPKISMPDFDLHLK	G	Oxidation (M)	0.000200000000000000000.0
1								158869	1	1	764.6319	3054.4985	4	3054.5059	-0.0074	0	18.95	0.18	K	GDINIEGPSMNIEGPDLNVEGPEGGLK	G	Oxidation (M)	0.000000000200000000000000000.0
1								158870	1	1	1019.177	3054.5092	3	3054.5059	0.0033	0	12.11	0.82	K	GDINIEGPSMNIEGPDLNVEGPEGGLK	G	Oxidation (M)	0.000000000200000000000000000.0
1								160289	1	1	638.3467	3186.6971	5	3186.7039	-0.0068	1	34.82	0.007	K	VDIKAPEVNLNAPDVDVHGPDWNLK	M
1								160290	1	1	797.6831	3186.7033	4	3186.7039	-0.0006	1	55.73	5.30E-05	K	VDIKAPEVNLNAPDVDVHGPDWNLK	M
1								160481	1	1	806.2066	3220.7973	4	3220.8033	-0.006	0	33.78	0.0046	K	GGKPGLTIQAPQLEVSVPSANIEGLEGK	L
1								160482	1	1	806.2076	3220.8013	4	3220.8033	-0.002	0	11.21	0.76	K	GGKPGLTIQAPQLEVSVPSANIEGLEGK	L
1								160483	3	1	806.2097	3220.8097	4	3220.8033	0.0064	0	0.49	7.2	K	GGKPGLTIQAPQLEVSVPSANIEGLEGK	L
1								161141	8	1	826.4485	3301.7649	4	3301.7757	-0.0108	2	0.27	20	K	LKMPDMHVNMPKISMPEIDLNLK	G	2 Oxidation (M)	0.00000200020000000000000.0
1								161170	7	1	827.6859	3306.7145	4	3306.7228	-0.0083	2	0.42	18	K	VDIDAPDVEVHDPDWHLKMPKMK	M	Oxidation (M)	0.00000000000000000000020.0
1								161295	8	1	833.9356	3331.7133	4	3331.7102	0.0031	2	0.2	15	K	MDIDVPDVEVQGPDWHLKMPKMK	M	3 Oxidation (M)	0.20000000000000000020020.0
1								161300	4	1	833.9375	3331.7209	4	3331.7102	0.0107	2	1.07	13	K	MDIDVPDVEVQGPDWHLKMPKMK	M	3 Oxidation (M)	0.20000000000000000020020.0
1								162142	1	1	871.2021	3480.7793	4	3480.7772	0.0021	1	51.78	0.00012	K	GDINIEGPSMNIEGPDLNVEGPEGGLKGPK	F	Oxidation (M)	0.000000000200000000000000000000.0
1								162143	1	1	871.2025	3480.7809	4	3480.7772	0.0037	1	63.85	6.90E-06	K	GDINIEGPSMNIEGPDLNVEGPEGGLKGPK	F	Oxidation (M)	0.000000000200000000000000000000.0
1								162549	5	1	602.8428	3611.0131	6	3610.9993	0.0139	2	0.8	7.3	K	MKLPQFGISTPGSDLHVNAKGPQVSGELK	G
1								163156	1	1	1290.344	3868.0102	3	3868.0085	0.0017	0	51.63	0.00014	K	GEETGIDVTLPTGEVTVPGVSGDVSLPEIATGGLEGK	M
1								163157	2	1	774.6097	3868.0121	5	3868.0085	0.0036	0	5.04	6.2	K	GEETGIDVTLPTGEVTVPGVSGDVSLPEIATGGLEGK	M
1								163158	1	1	968.012	3868.0189	4	3868.0085	0.0104	0	53	8.20E-05	K	GEETGIDVTLPTGEVTVPGVSGDVSLPEIATGGLEGK	M
1								163159	1	1	1290.348	3868.0222	3	3868.0085	0.0137	0	52.97	7.90E-05	K	GEETGIDVTLPTGEVTVPGVSGDVSLPEIATGGLEGK	M
2	IPI00019502	Tax_Id=9606 Gene_Symbol=MYH9 Myosin-9	8762	257377	999	73.1	1960	11316	1	1	400.7586	799.5026	2	799.5038	-0.0011	0	13.71	0.3	R	GILTPR	I
2								11677	3	1	404.2612	806.5078	2	806.5105	-0.0027	0	17.59	0.36	K	TISAK	Y
2								11678	9	1	404.262	806.5094	2	806.5105	-0.0011	0	0.1	20	K	TISAK	Y
2								11983	1	1	406.2066	810.3986	2	810.3993	-0.0007	0	5.78	2	K	YAEER	D
2								13075	1	1	415.7711	829.5276	2	829.5296	-0.0019	0	6.22	6	R	WLVLR	I
2								13076	1	1	415.7711	829.5276	2	829.5296	-0.0019	0	15.43	0.72	R	WLVLR	I
2								14118	2	1	424.7599	847.5052	2	847.5071	-0.0019	0	3.31	3.1	K	LMATLR	N
2								14120	1	1	424.76	847.5054	2	847.5071	-0.0017	0	18.35	0.084	K	LMATLR	N
2								14121	1	1	424.7601	847.5056	2	847.5071	-0.0015	0	9.56	0.64	K	LMATLR	N
2								14191	5	1	425.2399	848.4652	2	848.466	-0.0007	0	1.77	6.2	R	SMAVAAR	K
2								15694	4	1	438.7715	875.5284	2	875.532	-0.0035	0	0.22	29	K	EQLAK	L
2								16473	1	1	446.7277	891.4408	2	891.442	-0.0011	0	27.9	0.0075	R	ELDDTR	A
2								16550	2	1	448.2222	894.4298	2	894.4317	-0.0019	0	3.32	1.7	K	FNEGER	V
2								16723	1	1	449.2665	896.5184	2	896.5211	-0.0027	0	4.82	9.4	K	SFVEK	V
2								17974	1	1	459.7954	917.5762	2	917.5789	-0.0027	0	17.92	0.67	K	LQLEK	V
2								18796	2	1	468.7822	935.5498	2	935.5531	-0.0033	0	6.61	4.6	K	VTTEAK	L
2								18824	2	1	468.8004	935.5862	2	935.5895	-0.0033	0	4.56	3.3	K	LSLSTK	L
2								18825	1	1	468.8008	935.587	2	935.5895	-0.0025	0	18.66	0.13	K	LSLSTK	L
2								18826	1	1	468.8009	935.5872	2	935.5895	-0.0023	0	21.9	0.06	K	LSLSTK	L
2								18827	1	1	468.8023	935.59	2	935.5895	0.0005	0	13.45	0.18	K	LSLSTK	L
2								19354	1	1	473.2637	944.5128	2	944.5161	-0.0032	0	9.1	1.1	K	QLAAENR	L
2								19382	1	1	473.319	944.6234	2	944.6262	-0.0028	0	17.98	0.093	K	VLLQGK	G
2								19383	1	1	473.3191	944.6236	2	944.6262	-0.0026	0	12.92	0.3	K	VLLQGK	G
2								20458	1	1	482.7792	963.5438	2	963.548	-0.0042	0	36.88	0.0036	R	TELADK	V
2								20460	2	1	482.7801	963.5456	2	963.548	-0.0024	0	18.06	0.23	R	TELADK	V
2								21964	1	1	495.7512	989.4878	2	989.49	-0.0021	0	23.4	0.037	K	DQGELER	Q
2								24578	1	1	517.801	1033.5874	2	1033.5899	-0.0024	0	24.57	0.11	K	EEELVK	V
2								24579	1	1	517.8011	1033.5876	2	1033.5899	-0.0022	0	9.68	3.1	K	EEELVK	V
2								24703	3	1	518.8036	1035.5926	2	1035.5878	0.0049	0	3.64	6.5	K	LEMDLK	D
2								25931	1	1	531.2881	1060.5616	2	1060.5635	-0.0018	0	37.21	0.0022	K	DLEGLSQR	H
2								25932	1	1	531.2881	1060.5616	2	1060.5635	-0.0018	0	35.23	0.0034	K	DLEGLSQR	H
2								26078	1	1	532.2543	1062.494	2	1062.4951	-0.001	0	33.49	0.0012	R	VEEEEER	C
2								26356	1	1	534.8013	1067.588	2	1067.5886	-0.0005	0	19.28	0.13	R	VVFQEFR	Q
2								28437	1	1	548.8323	1095.65	2	1095.6532	-0.0031	0	18.61	0.12	R	TVGQLYK	E
2								29157	3	1	553.2952	1104.5758	2	1104.5798	-0.0039	0	0.29	8.8	R	NTNPNFVR	C
2								29327	1	1	554.3077	1106.6008	2	1106.6063	-0.0054	0	21.87	0.1	K	TLEEEAK	T
2								29328	1	1	554.3086	1106.6026	2	1106.6063	-0.0036	0	0.08	14	K	TLEEEAK	T
2								29329	1	1	554.3091	1106.6036	2	1106.6063	-0.0026	0	50.76	0.00012	K	TLEEEAK	T
2								29331	1	1	554.3093	1106.604	2	1106.6063	-0.0022	0	16.93	0.29	K	TLEEEAK	T
2								29794	1	1	559.8351	1117.6556	2	1117.6586	-0.003	0	45.95	0.00051	K	GALALEEK	R
2								29797	1	1	559.8375	1117.6604	2	1117.6586	0.0018	0	21.63	0.14	K	GALALEEK	R
2								31771	4	1	574.3325	1146.6504	2	1146.6488	0.0016	0	1.55	10	R	GELANEVK	V
2								34385	1	1	590.8157	1179.6168	2	1179.6201	-0.0033	0	37.58	0.0017	K	ADEWLMK	N
2								34386	1	1	590.8158	1179.617	2	1179.6201	-0.0031	0	38.47	0.0014	K	ADEWLMK	N
2								34909	5	1	596.3292	1190.6438	2	1190.6386	0.0052	0	0.13	12	R	VEEEAAQK	N
2								34920	1	1	596.3606	1190.7066	2	1190.7114	-0.0047	0	28.92	0.021	K	ASITALEAK	I
2								34921	1	1	596.3615	1190.7084	2	1190.7114	-0.0029	0	12.15	0.78	K	ASITALEAK	I
2								34922	1	1	596.3618	1190.709	2	1190.7114	-0.0023	0	35.44	0.0038	K	ASITALEAK	I
2								35381	1	1	598.8131	1195.6116	2	1195.6151	-0.0034	0	28.46	0.017	K	ADEWLMK	N	Oxidation (M)	0.0000020.0
2								35382	1	1	598.8134	1195.6122	2	1195.6151	-0.0028	0	42.75	0.00064	K	ADEWLMK	N	Oxidation (M)	0.0000020.0
2								35415	1	1	598.8477	1195.6808	2	1195.6845	-0.0036	0	24.91	0.051	K	FVSELWK	D
2								35416	1	1	598.8478	1195.681	2	1195.6845	-0.0034	0	26.28	0.036	K	FVSELWK	D
2								35417	1	1	598.8485	1195.6824	2	1195.6845	-0.002	0	24.26	0.061	K	FVSELWK	D
2								35418	1	1	598.8491	1195.6836	2	1195.6845	-0.0008	0	18.87	0.2	K	FVSELWK	D
2								38445	1	1	616.3669	1230.7192	2	1230.7216	-0.0024	0	23.42	0.053	K	LVWVPSDK	S
2								38726	1	1	618.3542	1234.6938	2	1234.6947	-0.0009	0	11.96	0.86	R	QQQLTAMK	V
2								41395	1	1	630.8729	1259.7312	2	1259.7329	-0.0016	0	29	0.017	R	EQEVNILK	K
2								41396	1	1	630.8732	1259.7318	2	1259.7329	-0.001	0	44.19	0.00051	R	EQEVNILK	K
2								41894	5	1	422.2531	1263.7375	3	1263.7396	-0.0021	1	3.05	9.9	R	MFRWLVLR	I
2								43132	1	1	425.594	1273.7602	3	1273.7597	0.0004	1	5.2	4.4	K	GALALEEKR	R
2								45597	1	1	433.9254	1298.7544	3	1298.7581	-0.0037	1	38.85	0.0017	R	RGDLPFVVPR	R
2								45598	1	1	433.9259	1298.7559	3	1298.7581	-0.0022	1	21.52	0.089	R	RGDLPFVVPR	R
2								45599	1	1	433.9261	1298.7565	3	1298.7581	-0.0016	1	46.92	0.00026	R	RGDLPFVVPR	R
2								45600	1	1	433.9262	1298.7568	3	1298.7581	-0.0013	1	42.42	0.00073	R	RGDLPFVVPR	R
2								45601	1	1	433.9262	1298.7568	3	1298.7581	-0.0013	1	44.41	0.00046	R	RGDLPFVVPR	R
2								45602	1	1	433.9263	1298.7571	3	1298.7581	-0.001	1	9.97	1.4	R	RGDLPFVVPR	R
2								45603	1	1	650.3863	1298.758	2	1298.7581	-0.0001	1	8.71	1.7	R	RGDLPFVVPR	R
2								45604	1	1	650.387	1298.7594	2	1298.7581	0.0013	1	20.38	0.13	R	RGDLPFVVPR	R
2								45605	1	1	650.387	1298.7594	2	1298.7581	0.0013	1	6.36	3.3	R	RGDLPFVVPR	R
2								46958	1	1	654.8995	1307.7844	2	1307.7848	-0.0004	1	4.1	5.4	K	KLEMDLK	D
2								48557	1	1	661.8638	1321.713	2	1321.7155	-0.0025	0	13.85	0.62	K	LQEMEGTVK	S
2								49215	1	1	443.2928	1326.8566	3	1326.8591	-0.0025	0	26.7	0.0062	K	VKPLLQVSR	Q
2								49216	1	1	443.2928	1326.8566	3	1326.8591	-0.0025	0	34.7	0.00098	K	VKPLLQVSR	Q
2								49718	1	1	667.3902	1332.7658	2	1332.7679	-0.002	0	57.16	3.20E-05	R	LEVNLQAMK	A
2								49719	1	1	667.3911	1332.7676	2	1332.7679	-0.0002	0	26.86	0.029	R	LEVNLQAMK	A
2								49963	1	1	668.8527	1335.6908	2	1335.6947	-0.0039	0	54.05	3.60E-05	R	ALEEAMEQK	A
2								49964	1	1	668.8528	1335.691	2	1335.6947	-0.0037	0	51.68	6.30E-05	R	ALEEAMEQK	A
2								49967	1	1	446.2379	1335.6919	3	1335.6947	-0.0029	0	33.06	0.0047	R	ALEEAMEQK	A
2								49968	1	1	446.238	1335.6922	3	1335.6947	-0.0026	0	32.88	0.0055	R	ALEEAMEQK	A
2								49969	1	1	446.238	1335.6922	3	1335.6947	-0.0026	0	20.27	0.1	R	ALEEAMEQK	A
2								49970	1	1	446.2382	1335.6928	3	1335.6947	-0.002	0	11.03	0.84	R	ALEEAMEQK	A
2								49971	1	1	668.854	1335.6934	2	1335.6947	-0.0013	0	42.07	0.00066	R	ALEEAMEQK	A
2								50018	1	1	669.3616	1336.7086	2	1336.7108	-0.0022	0	48.42	0.00016	K	ALELDSNLYR	I
2								50019	1	1	669.3617	1336.7088	2	1336.7108	-0.002	0	52.54	6.00E-05	K	ALELDSNLYR	I
2								50061	3	1	669.8623	1337.71	2	1337.7104	-0.0004	0	0.88	12	K	LQEMEGTVK	S	Oxidation (M)	0.000200000.0
2								50512	3	1	449.2402	1344.6988	3	1344.7007	-0.0019	0	4.06	3.6	K	DVLLQVDDER	R
2								50513	1	1	673.3568	1344.699	2	1344.7007	-0.0017	0	68.18	1.40E-06	K	DVLLQVDDER	R
2								50514	1	1	673.3569	1344.6992	2	1344.7007	-0.0015	0	58.82	1.20E-05	K	DVLLQVDDER	R
2								50515	1	1	673.3569	1344.6992	2	1344.7007	-0.0015	0	65.78	2.50E-06	K	DVLLQVDDER	R
2								50516	1	1	449.2404	1344.6994	3	1344.7007	-0.0013	0	10.7	0.8	K	DVLLQVDDER	R
2								50517	1	1	673.3571	1344.6996	2	1344.7007	-0.0011	0	72.45	5.70E-07	K	DVLLQVDDER	R
2								50519	1	1	673.3572	1344.6998	2	1344.7007	-0.0009	0	45.81	0.00026	K	DVLLQVDDER	R
2								50878	4	1	450.5931	1348.7575	3	1348.7628	-0.0053	0	2.19	11	R	LEVNLQAMK	A	Oxidation (M)	0.000000020.0
2								51036	1	1	676.8508	1351.687	2	1351.6897	-0.0026	0	45.7	0.00026	R	ALEEAMEQK	A	Oxidation (M)	0.000002000.0
2								51038	1	1	451.5699	1351.6879	3	1351.6897	-0.0018	0	46.7	0.00022	R	ALEEAMEQK	A	Oxidation (M)	0.000002000.0
2								51039	1	1	676.8513	1351.688	2	1351.6897	-0.0016	0	41.73	0.00069	R	ALEEAMEQK	A	Oxidation (M)	0.000002000.0
2								51040	1	1	676.8514	1351.6882	2	1351.6897	-0.0014	0	59.96	1.00E-05	R	ALEEAMEQK	A	Oxidation (M)	0.000002000.0
2								51041	1	1	676.8515	1351.6884	2	1351.6897	-0.0012	0	11	0.82	R	ALEEAMEQK	A	Oxidation (M)	0.000002000.0
2								51043	1	1	676.8524	1351.6902	2	1351.6897	0.0006	0	24.03	0.036	R	ALEEAMEQK	A	Oxidation (M)	0.000002000.0
2								51044	1	1	676.8525	1351.6904	2	1351.6897	0.0008	0	2.84	4.7	R	ALEEAMEQK	A	Oxidation (M)	0.000002000.0
2								51697	5	1	454.5816	1360.723	3	1360.7165	0.0065	1	4.49	4.1	K	ATYERMFR	W	iTRAQ4plex (Y)	0.00100000.0
2								52023	1	1	456.5844	1366.7314	3	1366.7326	-0.0013	0	47.41	0.00031	R	AGVLAHLEEER	D
2								52024	1	1	456.5844	1366.7314	3	1366.7326	-0.0013	0	12.55	0.94	R	AGVLAHLEEER	D
2								52025	1	1	456.5845	1366.7317	3	1366.7326	-0.001	0	25.8	0.044	R	AGVLAHLEEER	D
2								52026	1	1	456.5847	1366.7323	3	1366.7326	-0.0004	0	31.57	0.012	R	AGVLAHLEEER	D
2								52027	1	1	684.3738	1366.733	2	1366.7326	0.0004	0	29.92	0.015	R	AGVLAHLEEER	D
2								53157	1	1	460.6074	1378.8004	3	1378.8033	-0.0029	1	28.8	0.018	K	KTLEEEAK	T
2								53189	1	1	690.8829	1379.7512	2	1379.754	-0.0027	0	55.07	4.30E-05	K	FDQLLAEEK	T
2								53191	1	1	690.8831	1379.7516	2	1379.754	-0.0024	0	54.43	4.70E-05	K	FDQLLAEEK	T
2								53194	1	1	460.9247	1379.7523	3	1379.754	-0.0017	0	22.84	0.071	K	FDQLLAEEK	T
2								54162	2	1	464.6108	1390.8106	3	1390.8145	-0.004	1	12.77	0.8	K	VNKDDIQK	M
2								54580	1	1	465.2938	1392.8596	3	1392.86	-0.0005	2	2.63	3.8	R	SMAVAARKK	L
2								54589	1	1	697.8141	1393.6136	2	1393.6153	-0.0016	0	48.34	2.50E-05	R	EMEAELEDER	K
2								54590	1	1	465.5454	1393.6144	3	1393.6153	-0.0009	0	43.87	8.60E-05	R	EMEAELEDER	K
2								54591	1	1	465.5455	1393.6147	3	1393.6153	-0.0006	0	20.83	0.017	R	EMEAELEDER	K
2								54592	1	1	697.8147	1393.6148	2	1393.6153	-0.0004	0	44.63	6.90E-05	R	EMEAELEDER	K
2								54593	1	1	697.8156	1393.6166	2	1393.6153	0.0014	0	56.36	5.00E-06	R	EMEAELEDER	K
2								54594	1	1	697.8156	1393.6166	2	1393.6153	0.0014	0	41.89	0.00014	R	EMEAELEDER	K
2								54596	1	1	697.8161	1393.6176	2	1393.6153	0.0024	0	31.71	0.0014	R	EMEAELEDER	K
2								54597	1	1	697.8167	1393.6188	2	1393.6153	0.0036	0	38.11	0.00032	R	EMEAELEDER	K
2								55793	2	1	701.8437	1401.6728	2	1401.6792	-0.0064	0	4.85	1.6	K	THEAQIQEMR	Q	Oxidation (M)	0.0000000020.0
2								56226	3	1	702.8926	1403.7706	2	1403.7751	-0.0045	0	3.84	7.2	R	DLGEELEALK	T
2								56232	2	1	468.9314	1403.7724	3	1403.7751	-0.0027	0	9.77	1.7	R	DLGEELEALK	T
2								56233	1	1	702.8936	1403.7726	2	1403.7751	-0.0025	0	58.12	2.50E-05	R	DLGEELEALK	T
2								56234	1	1	468.9315	1403.7727	3	1403.7751	-0.0024	0	30.51	0.014	R	DLGEELEALK	T
2								56235	1	1	468.9315	1403.7727	3	1403.7751	-0.0024	0	21.12	0.12	R	DLGEELEALK	T
2								56248	4	1	702.8962	1403.7778	2	1403.7751	0.0027	0	0.69	13	R	DLGEELEALK	T
2								56857	1	1	705.8118	1409.609	2	1409.6102	-0.0011	0	4.3	0.48	R	EMEAELEDER	K	Oxidation (M)	0.0200000000.0
2								56858	1	1	705.812	1409.6094	2	1409.6102	-0.0007	0	46.67	2.80E-05	R	EMEAELEDER	K	Oxidation (M)	0.0200000000.0
2								56860	1	1	705.8123	1409.61	2	1409.6102	-0.0001	0	46.57	3.20E-05	R	EMEAELEDER	K	Oxidation (M)	0.0200000000.0
2								56861	1	1	705.8123	1409.61	2	1409.6102	-0.0001	0	18.46	0.021	R	EMEAELEDER	K	Oxidation (M)	0.0200000000.0
2								56862	1	1	470.8778	1409.6116	3	1409.6102	0.0014	0	35.24	0.00048	R	EMEAELEDER	K	Oxidation (M)	0.0200000000.0
2								56863	1	1	470.8778	1409.6116	3	1409.6102	0.0014	0	33.25	0.00076	R	EMEAELEDER	K	Oxidation (M)	0.0200000000.0
2								56865	1	1	705.8137	1409.6128	2	1409.6102	0.0027	0	19.64	0.014	R	EMEAELEDER	K	Oxidation (M)	0.0200000000.0
2								56867	1	1	705.8138	1409.613	2	1409.6102	0.0029	0	9.04	0.16	R	EMEAELEDER	K	Oxidation (M)	0.0200000000.0
2								59883	1	1	479.6266	1435.858	3	1435.8612	-0.0032	1	16.18	0.44	R	TELADKVTK	L
2								60887	1	1	481.5921	1441.7545	3	1441.7591	-0.0047	0	10.05	1.2	K	VMQEQGTHPK	F
2								60889	2	1	481.5936	1441.759	3	1441.7591	-0.0002	0	9.73	1.4	K	VMQEQGTHPK	F
2								61931	6	1	485.9603	1454.8591	3	1454.8592	-0.0001	2	2.35	6.9	R	RGDLPFVVPRR	M
2								62104	1	1	729.8566	1457.6986	2	1457.6985	0.0001	0	38.11	0.00083	R	TEMEDLMSSK	D
2								62116	2	1	729.883	1457.7514	2	1457.754	-0.0026	0	4.45	3.7	K	VMQEQGTHPK	F	Oxidation (M)	0.0200000000.0
2								62956	1	1	488.2876	1461.841	3	1461.8425	-0.0016	0	17.94	0.21	K	LDPHLVLDQLR	C
2								62957	1	1	488.2877	1461.8413	3	1461.8425	-0.0013	0	24.07	0.049	K	LDPHLVLDQLR	C
2								62960	1	1	731.9282	1461.8418	2	1461.8425	-0.0007	0	43.75	0.00053	K	LDPHLVLDQLR	C
2								62961	1	1	731.9282	1461.8418	2	1461.8425	-0.0007	0	43.65	0.00054	K	LDPHLVLDQLR	C
2								62962	1	1	488.288	1461.8422	3	1461.8425	-0.0004	0	8.26	1.7	K	LDPHLVLDQLR	C
2								62964	1	1	731.9288	1461.843	2	1461.8425	0.0005	0	27.78	0.019	K	LDPHLVLDQLR	C
2								63752	1	1	490.2943	1467.8611	3	1467.8662	-0.0052	1	25.8	0.034	K	VAAYDKLEK	T
2								63753	2	1	734.9379	1467.8612	2	1467.8662	-0.005	1	7.48	2.3	K	VAAYDKLEK	T
2								63754	1	1	490.2946	1467.862	3	1467.8662	-0.0043	1	8.15	2	K	VAAYDKLEK	T
2								63755	3	1	490.2958	1467.8656	3	1467.8662	-0.0007	1	2.06	6.9	K	VAAYDKLEK	T
2								63756	2	1	734.9421	1467.8696	2	1467.8662	0.0034	1	5.07	3.7	K	VAAYDKLEK	T
2								64182	1	1	492.2372	1473.6898	3	1473.6935	-0.0037	0	35.41	0.0015	R	TEMEDLMSSK	D	Oxidation (M)	0.0000002000.0
2								64183	1	1	737.8526	1473.6906	2	1473.6935	-0.0028	0	11.67	0.32	R	TEMEDLMSSK	D	Oxidation (M)	0.0020000000.0
2								64184	1	1	492.2375	1473.6907	3	1473.6935	-0.0028	0	16.05	0.12	R	TEMEDLMSSK	D	Oxidation (M)	0.0000002000.0
2								64185	1	1	737.8527	1473.6908	2	1473.6935	-0.0026	0	24.2	0.018	R	TEMEDLMSSK	D	Oxidation (M)	0.0000002000.0
2								64188	1	1	737.8531	1473.6916	2	1473.6935	-0.0018	0	22.21	0.023	R	TEMEDLMSSK	D	Oxidation (M)	0.0020000000.0
2								64189	1	1	737.8541	1473.6936	2	1473.6935	0.0002	0	46.72	7.70E-05	R	TEMEDLMSSK	D	Oxidation (M)	0.0000002000.0
2								64190	1	1	737.8544	1473.6942	2	1473.6935	0.0008	0	37.63	0.00068	R	TEMEDLMSSK	D	Oxidation (M)	0.0020000000.0
2								64241	1	1	738.358	1474.7014	2	1474.7021	-0.0007	0	54.34	1.40E-05	R	QLEEAEEEAQR	A
2								64242	1	1	492.5745	1474.7017	3	1474.7021	-0.0004	0	74.11	1.50E-07	R	QLEEAEEEAQR	A
2								64243	1	1	492.5745	1474.7017	3	1474.7021	-0.0004	0	69.46	4.40E-07	R	QLEEAEEEAQR	A
2								64244	1	1	738.3582	1474.7018	2	1474.7021	-0.0003	0	54.05	1.50E-05	R	QLEEAEEEAQR	A
2								64246	1	1	738.3588	1474.703	2	1474.7021	0.0009	0	43.85	0.00015	R	QLEEAEEEAQR	A
2								64247	1	1	738.3595	1474.7044	2	1474.7021	0.0023	0	32.02	0.0022	R	QLEEAEEEAQR	A
2								65989	1	1	496.5807	1486.7203	3	1486.7207	-0.0005	0	7.86	0.9	K	HEAMITDLEER	L
2								65990	1	1	744.3685	1486.7224	2	1486.7207	0.0017	0	35.77	0.0014	K	HEAMITDLEER	L
2								66263	1	1	745.85	1489.6854	2	1489.6884	-0.0029	0	13.9	0.24	R	TEMEDLMSSK	D	2 Oxidation (M)	0.0020002000.0
2								66264	1	1	745.8508	1489.687	2	1489.6884	-0.0013	0	35.08	0.0017	R	TEMEDLMSSK	D	2 Oxidation (M)	0.0020002000.0
2								66800	1	1	746.898	1491.7814	2	1491.7846	-0.0032	0	24.41	0.045	R	ALEQQVEEMK	T
2								66802	1	1	746.8984	1491.7822	2	1491.7846	-0.0024	0	63.53	5.60E-06	R	ALEQQVEEMK	T
2								66804	1	1	498.2681	1491.7825	3	1491.7846	-0.0022	0	4.78	4.2	R	ALEQQVEEMK	T
2								66805	1	1	746.8987	1491.7828	2	1491.7846	-0.0018	0	67.12	2.60E-06	R	ALEQQVEEMK	T
2								66806	1	1	746.8989	1491.7832	2	1491.7846	-0.0014	0	63.23	6.30E-06	R	ALEQQVEEMK	T
2								66978	1	1	498.6191	1492.8355	3	1492.8381	-0.0026	0	26.83	0.024	K	TDLLLEPYNK	Y
2								66979	1	1	498.6192	1492.8358	3	1492.8381	-0.0023	0	26.39	0.026	K	TDLLLEPYNK	Y
2								66980	1	1	498.6192	1492.8358	3	1492.8381	-0.0023	0	9.33	1.3	K	TDLLLEPYNK	Y
2								66981	1	1	747.4252	1492.8358	2	1492.8381	-0.0022	0	70.7	9.70E-07	K	TDLLLEPYNK	Y
2								66983	1	1	747.4254	1492.8362	2	1492.8381	-0.0018	0	57.52	2.00E-05	K	TDLLLEPYNK	Y
2								66984	1	1	747.4255	1492.8364	2	1492.8381	-0.0016	0	68.6	1.60E-06	K	TDLLLEPYNK	Y
2								66985	1	1	747.4255	1492.8364	2	1492.8381	-0.0016	0	62.58	6.30E-06	K	TDLLLEPYNK	Y
2								66986	1	1	747.4259	1492.8372	2	1492.8381	-0.0008	0	18.58	0.15	K	TDLLLEPYNK	Y
2								67537	1	1	500.933	1499.7772	3	1499.7823	-0.0052	0	9.4	1.6	K	DLEAHIDSANK	N
2								67539	1	1	500.9337	1499.7793	3	1499.7823	-0.0031	0	19.61	0.14	K	DLEAHIDSANK	N
2								67540	1	1	500.9345	1499.7817	3	1499.7823	-0.0007	0	12.49	0.69	K	DLEAHIDSANK	N
2								67542	1	1	750.8992	1499.7838	2	1499.7823	0.0015	0	12.73	0.7	K	DLEAHIDSANK	N
2								67543	4	1	500.9356	1499.785	3	1499.7823	0.0026	0	2.37	7.5	K	DLEAHIDSANK	N
2								67544	1	1	750.8999	1499.7852	2	1499.7823	0.0029	0	16.13	0.32	K	DLEAHIDSANK	N
2								67637	1	1	501.2743	1500.8011	3	1500.8018	-0.0007	1	31.99	0.0077	K	DVLLQVDDERR	N
2								67870	1	1	501.9619	1502.8639	3	1502.866	-0.0021	1	25.7	0.058	R	ASREEILAQAK	E
2								67871	1	1	501.962	1502.8642	3	1502.866	-0.0018	1	23.6	0.095	R	ASREEILAQAK	E
2								67876	1	1	501.9787	1502.9143	3	1502.9186	-0.0044	1	8.48	1.2	K	KLVWVPSDK	S
2								67877	1	1	501.9789	1502.9149	3	1502.9186	-0.0038	1	19.22	0.11	K	KLVWVPSDK	S
2								68647	1	1	754.8948	1507.775	2	1507.7796	-0.0045	0	31.64	0.0082	R	ALEQQVEEMK	T	Oxidation (M)	0.0000000020.0
2								68648	2	1	503.5991	1507.7755	3	1507.7796	-0.0041	0	2.43	7	R	ALEQQVEEMK	T	Oxidation (M)	0.0000000020.0
2								68649	1	1	754.8956	1507.7766	2	1507.7796	-0.0029	0	48.89	0.00016	R	ALEQQVEEMK	T	Oxidation (M)	0.0000000020.0
2								68650	1	1	503.5995	1507.7767	3	1507.7796	-0.0029	0	35.2	0.0038	R	ALEQQVEEMK	T	Oxidation (M)	0.0000000020.0
2								68651	1	1	503.5996	1507.777	3	1507.7796	-0.0026	0	20.75	0.11	R	ALEQQVEEMK	T	Oxidation (M)	0.0000000020.0
2								68652	1	1	754.8958	1507.777	2	1507.7796	-0.0025	0	34.51	0.0045	R	ALEQQVEEMK	T	Oxidation (M)	0.0000000020.0
2								68653	1	1	754.8962	1507.7778	2	1507.7796	-0.0017	0	63.17	6.10E-06	R	ALEQQVEEMK	T	Oxidation (M)	0.0000000020.0
2								68654	1	1	754.8963	1507.778	2	1507.7796	-0.0015	0	33.35	0.0059	R	ALEQQVEEMK	T	Oxidation (M)	0.0000000020.0
2								68655	1	1	503.6	1507.7782	3	1507.7796	-0.0014	0	26.41	0.029	R	ALEQQVEEMK	T	Oxidation (M)	0.0000000020.0
2								68656	1	1	503.6001	1507.7785	3	1507.7796	-0.0011	0	24.2	0.049	R	ALEQQVEEMK	T	Oxidation (M)	0.0000000020.0
2								69754	1	1	761.3799	1520.7452	2	1520.7449	0.0003	0	9.9	0.54	R	EQLEEEEEAK	H
2								71754	1	1	515.9645	1544.8717	3	1544.8765	-0.0049	1	57.8	3.50E-05	K	KEEELQAALAR	V
2								71755	1	1	773.4445	1544.8744	2	1544.8765	-0.0021	1	39.07	0.0023	K	KEEELQAALAR	V
2								71756	1	1	515.966	1544.8762	3	1544.8765	-0.0004	1	24.35	0.065	K	KEEELQAALAR	V
2								71758	1	1	773.4469	1544.8792	2	1544.8765	0.0027	1	4.5	5.7	K	KEEELQAALAR	V
2								71988	1	1	774.8353	1547.656	2	1547.654	0.002	0	22.66	0.0076	K	DMFQETMEAMR	I	Oxidation (M)	0.02000000000.0
2								73218	3	1	781.9287	1561.8428	2	1561.8434	-0.0006	1	2.3	9.3	R	CQHLQAEKK	K
2								73239	1	1	781.9545	1561.8944	2	1561.8959	-0.0015	0	16.76	0.25	R	YEILTPNSIPK	G
2								73952	2	1	784.8866	1567.7586	2	1567.7577	0.001	1	5.18	2.6	R	CNGVLEGIRICR	Q
2								73957	3	1	784.8867	1567.7588	2	1567.7577	0.0012	1	1.53	5.8	R	CNGVLEGIRICR	Q
2								73961	2	1	784.8868	1567.759	2	1567.7577	0.0014	1	7.74	1.4	R	CNGVLEGIRICR	Q
2								73962	2	1	784.8868	1567.759	2	1567.7577	0.0014	1	1.31	6.1	R	CNGVLEGIRICR	Q
2								73966	2	1	784.8873	1567.76	2	1567.7577	0.0024	1	0.03	8.8	R	CNGVLEGIRICR	Q
2								74578	1	1	524.6016	1570.783	3	1570.788	-0.005	0	29.55	0.0099	K	ADFCIIHYAGK	V
2								74581	1	1	524.6027	1570.7863	3	1570.788	-0.0017	0	10.34	0.9	K	ADFCIIHYAGK	V
2								74582	1	1	524.6027	1570.7863	3	1570.788	-0.0017	0	23.67	0.042	K	ADFCIIHYAGK	V
2								74583	2	1	524.6027	1570.7863	3	1570.788	-0.0017	0	7.17	1.9	K	ADFCIIHYAGK	V
2								74676	1	1	786.9622	1571.9098	2	1571.9126	-0.0028	0	33.22	0.0087	K	VEAQLQELQVK	F
2								75446	1	1	527.6674	1579.9804	3	1579.9818	-0.0015	2	10.46	0.69	R	KKLEMDLK	D
2								76403	1	1	531.9612	1592.8618	3	1592.8653	-0.0036	0	10.65	1.4	K	EQADFAIEALAK	A
2								76405	4	1	531.9614	1592.8624	3	1592.8653	-0.003	0	8.08	2.6	K	EQADFAIEALAK	A
2								76406	1	1	531.9615	1592.8627	3	1592.8653	-0.0027	0	11.39	1.2	K	EQADFAIEALAK	A
2								76407	1	1	531.9615	1592.8627	3	1592.8653	-0.0027	0	46.28	0.00038	K	EQADFAIEALAK	A
2								76410	1	1	531.9615	1592.8627	3	1592.8653	-0.0027	0	3.4	7.3	K	EQADFAIEALAK	A
2								76411	1	1	531.9615	1592.8627	3	1592.8653	-0.0027	0	13.29	0.75	K	EQADFAIEALAK	A
2								76414	1	1	797.4387	1592.8628	2	1592.8653	-0.0025	0	24.88	0.048	K	EQADFAIEALAK	A
2								76418	1	1	797.4389	1592.8632	2	1592.8653	-0.0021	0	86.7	3.40E-08	K	EQADFAIEALAK	A
2								76423	1	1	797.439	1592.8634	2	1592.8653	-0.0019	0	67.19	2.90E-06	K	EQADFAIEALAK	A
2								76424	1	1	531.9618	1592.8636	3	1592.8653	-0.0018	0	47.98	0.00024	K	EQADFAIEALAK	A
2								76425	1	1	797.4391	1592.8636	2	1592.8653	-0.0017	0	84.02	6.00E-08	K	EQADFAIEALAK	A
2								76428	1	1	797.4393	1592.864	2	1592.8653	-0.0013	0	90.87	1.30E-08	K	EQADFAIEALAK	A
2								76431	1	1	531.962	1592.8642	3	1592.8653	-0.0012	0	10.48	1.4	K	EQADFAIEALAK	A
2								76432	1	1	797.4394	1592.8642	2	1592.8653	-0.0011	0	49.36	0.00019	K	EQADFAIEALAK	A
2								76433	1	1	797.4395	1592.8644	2	1592.8653	-0.0009	0	55.62	4.30E-05	K	EQADFAIEALAK	A
2								76436	5	1	531.9624	1592.8654	3	1592.8653	0	0	2.59	9	K	EQADFAIEALAK	A
2								76440	3	1	531.9631	1592.8675	3	1592.8653	0.0021	0	3.41	7.9	K	EQADFAIEALAK	A
2								80020	1	1	544.6083	1630.8031	3	1630.8032	-0.0001	1	32.49	0.0057	K	RQLEEAEEEAQR	A
2								80218	4	1	545.3005	1632.8797	3	1632.8871	-0.0074	1	1.08	14	K	DDIQKMNPPK	F	Oxidation (M)	0.0000020000.0
2								80491	1	1	546.2797	1635.8173	3	1635.8195	-0.0022	0	46.54	0.00019	R	DELADEIANSSGK	G
2								80492	1	1	546.2797	1635.8173	3	1635.8195	-0.0022	0	46.81	0.00018	R	DELADEIANSSGK	G
2								80494	1	1	546.28	1635.8182	3	1635.8195	-0.0013	0	26.27	0.02	R	DELADEIANSSGK	G
2								80495	1	1	546.2802	1635.8188	3	1635.8195	-0.0007	0	33.59	0.0036	R	DELADEIANSSGK	G
2								80497	1	1	818.9173	1635.82	2	1635.8195	0.0005	0	46.82	0.00017	R	DELADEIANSSGK	G
2								80605	4	1	546.6763	1637.0071	3	1636.999	0.0081	2	0.27	11	R	IKVGRDYVQK	A
2								82633	1	1	551.6558	1651.9456	3	1651.951	-0.0054	1	21.58	0.094	K	KFDQLLAEEK	T
2								82634	1	1	551.6561	1651.9465	3	1651.951	-0.0045	1	38.16	0.0023	K	KFDQLLAEEK	T
2								82636	1	1	551.6563	1651.9471	3	1651.951	-0.0039	1	36.51	0.0034	K	KFDQLLAEEK	T
2								82637	1	1	551.6563	1651.9471	3	1651.951	-0.0039	1	24.73	0.051	K	KFDQLLAEEK	T
2								82638	1	1	551.6566	1651.948	3	1651.951	-0.003	1	51.47	0.00011	K	KFDQLLAEEK	T
2								82639	1	1	551.6567	1651.9483	3	1651.951	-0.0027	1	16.85	0.31	K	KFDQLLAEEK	T
2								82640	1	1	826.982	1651.9494	2	1651.951	-0.0016	1	30.14	0.014	K	KFDQLLAEEK	T
2								82641	1	1	826.9825	1651.9504	2	1651.951	-0.0006	1	35.92	0.0034	K	KFDQLLAEEK	T
2								84251	1	1	556.277	1665.8092	3	1665.8123	-0.0031	1	44.78	0.00025	R	EMEAELEDERK	Q
2								84252	8	1	556.277	1665.8092	3	1665.8123	-0.0031	1	1	5.9	R	EMEAELEDERK	Q
2								84254	1	1	417.4599	1665.8105	4	1665.8123	-0.0018	1	16.16	0.18	R	EMEAELEDERK	Q
2								84255	1	1	833.9133	1665.812	2	1665.8123	-0.0002	1	25.65	0.02	R	EMEAELEDERK	Q
2								86290	1	1	561.3089	1680.9049	3	1680.9079	-0.003	1	23.19	0.067	K	FVSELWKDVDR	I
2								86411	1	1	561.6089	1681.8049	3	1681.8072	-0.0023	1	39.65	0.00085	R	EMEAELEDERK	Q	Oxidation (M)	0.02000000000.0
2								86412	1	1	561.6089	1681.8049	3	1681.8072	-0.0023	1	27.9	0.013	R	EMEAELEDERK	Q	Oxidation (M)	0.02000000000.0
2								86413	1	1	841.9101	1681.8056	2	1681.8072	-0.0016	1	17.35	0.15	R	EMEAELEDERK	Q	Oxidation (M)	0.02000000000.0
2								86414	1	1	841.9102	1681.8058	2	1681.8072	-0.0014	1	50.1	8.20E-05	R	EMEAELEDERK	Q	Oxidation (M)	0.02000000000.0
2								86418	1	1	421.4597	1681.8097	4	1681.8072	0.0025	1	22.28	0.051	R	EMEAELEDERK	Q	Oxidation (M)	0.02000000000.0
2								87285	1	1	565.3329	1692.9769	3	1692.981	-0.0041	1	25.76	0.034	K	VKLQEMEGTVK	S
2								87286	1	1	565.333	1692.9772	3	1692.981	-0.0038	1	20.24	0.12	K	VKLQEMEGTVK	S
2								87721	6	1	425.2417	1696.9377	4	1696.9395	-0.0018	1	1.68	12	K	LQEMEGTVKSK	Y	Oxidation (M)	0.00020000000.0
2								88666	1	1	570.5964	1708.7674	3	1708.7695	-0.0022	0	6.49	0.65	R	ELEDATETADAMNR	E
2								88667	1	1	855.3911	1708.7676	2	1708.7695	-0.0019	0	12.51	0.16	R	ELEDATETADAMNR	E
2								88668	2	1	855.3911	1708.7676	2	1708.7695	-0.0019	0	2.33	1.6	R	ELEDATETADAMNR	E
2								88669	1	1	570.5968	1708.7686	3	1708.7695	-0.001	0	56.17	6.80E-06	R	ELEDATETADAMNR	E
2								88670	1	1	570.5968	1708.7686	3	1708.7695	-0.001	0	19.69	0.03	R	ELEDATETADAMNR	E
2								88671	1	1	855.3917	1708.7688	2	1708.7695	-0.0007	0	42.48	0.00015	R	ELEDATETADAMNR	E
2								88672	1	1	570.5969	1708.7689	3	1708.7695	-0.0007	0	58.98	3.40E-06	R	ELEDATETADAMNR	E
2								88673	1	1	570.5969	1708.7689	3	1708.7695	-0.0007	0	16.36	0.062	R	ELEDATETADAMNR	E
2								88675	1	1	855.3918	1708.769	2	1708.7695	-0.0005	0	22.42	0.015	R	ELEDATETADAMNR	E
2								88676	1	1	570.597	1708.7692	3	1708.7695	-0.0004	0	55.49	7.60E-06	R	ELEDATETADAMNR	E
2								88677	1	1	855.3919	1708.7692	2	1708.7695	-0.0003	0	80.5	2.30E-08	R	ELEDATETADAMNR	E
2								88678	1	1	855.3921	1708.7696	2	1708.7695	0.0001	0	90.05	2.60E-09	R	ELEDATETADAMNR	E
2								88679	1	1	570.5972	1708.7698	3	1708.7695	0.0002	0	48.77	3.50E-05	R	ELEDATETADAMNR	E
2								88680	1	1	570.5973	1708.7701	3	1708.7695	0.0005	0	45.8	7.00E-05	R	ELEDATETADAMNR	E
2								88681	1	1	570.5974	1708.7704	3	1708.7695	0.0008	0	22.91	0.014	R	ELEDATETADAMNR	E
2								88682	1	1	855.3925	1708.7704	2	1708.7695	0.0009	0	61.6	1.80E-06	R	ELEDATETADAMNR	E
2								88683	1	1	855.3925	1708.7704	2	1708.7695	0.0009	0	68.58	3.70E-07	R	ELEDATETADAMNR	E
2								88684	1	1	855.3926	1708.7706	2	1708.7695	0.0011	0	46.9	5.40E-05	R	ELEDATETADAMNR	E
2								88685	1	1	855.3926	1708.7706	2	1708.7695	0.0011	0	6.39	0.61	R	ELEDATETADAMNR	E
2								88686	1	1	570.5975	1708.7707	3	1708.7695	0.0011	0	26.65	0.0057	R	ELEDATETADAMNR	E
2								88687	1	1	855.3932	1708.7718	2	1708.7695	0.0023	0	7.25	0.47	R	ELEDATETADAMNR	E
2								88689	1	1	570.598	1708.7722	3	1708.7695	0.0026	0	22.05	0.016	R	ELEDATETADAMNR	E
2								88691	1	1	855.3947	1708.7748	2	1708.7695	0.0053	0	59.92	2.10E-06	R	ELEDATETADAMNR	E
2								88728	1	1	570.666	1708.9762	3	1708.9759	0.0003	1	8.93	2	K	VKLQEMEGTVK	S	Oxidation (M)	0.00000200000.0
2								89073	1	1	571.9883	1712.9431	3	1712.9487	-0.0056	0	22.9	0.095	K	QIATLHAQVADMK	K
2								89074	1	1	571.9894	1712.9464	3	1712.9487	-0.0023	0	14.35	0.62	K	QIATLHAQVADMK	K
2								89075	1	1	571.9902	1712.9488	3	1712.9487	0.0001	0	7.42	3.2	K	QIATLHAQVADMK	K
2								89234	4	1	572.6561	1714.9465	3	1714.9488	-0.0024	0	1.74	9.8	K	VSHLLGINVTDFTR	G
2								89236	2	1	572.6563	1714.9471	3	1714.9488	-0.0018	0	12.26	0.87	K	VSHLLGINVTDFTR	G
2								89237	1	1	572.6564	1714.9474	3	1714.9488	-0.0014	0	67.48	2.60E-06	K	VSHLLGINVTDFTR	G
2								89238	1	1	858.4814	1714.9482	2	1714.9488	-0.0006	0	10.98	1.1	K	VSHLLGINVTDFTR	G
2								89239	1	1	572.6567	1714.9483	3	1714.9488	-0.0006	0	24.96	0.044	K	VSHLLGINVTDFTR	G
2								89240	1	1	858.4818	1714.949	2	1714.9488	0.0002	0	40.38	0.0013	K	VSHLLGINVTDFTR	G
2								89241	1	1	858.482	1714.9494	2	1714.9488	0.0006	0	41.49	0.00099	K	VSHLLGINVTDFTR	G
2								89243	1	1	572.6573	1714.9501	3	1714.9488	0.0013	0	12.58	0.77	K	VSHLLGINVTDFTR	G
2								89803	1	1	574.6228	1720.8466	3	1720.8471	-0.0006	1	18.51	0.12	R	DLQGRDEQSEEK	K
2								90063	1	1	863.3879	1724.7612	2	1724.7645	-0.0032	0	15.62	0.048	R	ELEDATETADAMNR	E	Oxidation (M)	0.00000000000200.0
2								90064	1	1	575.9278	1724.7616	3	1724.7645	-0.0029	0	4.03	0.69	R	ELEDATETADAMNR	E	Oxidation (M)	0.00000000000200.0
2								90066	1	1	575.928	1724.7622	3	1724.7645	-0.0023	0	61	1.40E-06	R	ELEDATETADAMNR	E	Oxidation (M)	0.00000000000200.0
2								90067	1	1	863.3885	1724.7624	2	1724.7645	-0.002	0	58.03	2.70E-06	R	ELEDATETADAMNR	E	Oxidation (M)	0.00000000000200.0
2								90068	1	1	575.9284	1724.7634	3	1724.7645	-0.0011	0	6.62	0.39	R	ELEDATETADAMNR	E	Oxidation (M)	0.00000000000200.0
2								90069	1	1	863.389	1724.7634	2	1724.7645	-0.001	0	14.86	0.059	R	ELEDATETADAMNR	E	Oxidation (M)	0.00000000000200.0
2								90070	1	1	575.9285	1724.7637	3	1724.7645	-0.0008	0	30.92	0.0014	R	ELEDATETADAMNR	E	Oxidation (M)	0.00000000000200.0
2								90071	1	1	575.9285	1724.7637	3	1724.7645	-0.0008	0	2.36	1	R	ELEDATETADAMNR	E	Oxidation (M)	0.00000000000200.0
2								90072	1	1	575.9286	1724.764	3	1724.7645	-0.0005	0	27.37	0.0032	R	ELEDATETADAMNR	E	Oxidation (M)	0.00000000000200.0
2								90073	1	1	575.9286	1724.764	3	1724.7645	-0.0005	0	16.12	0.043	R	ELEDATETADAMNR	E	Oxidation (M)	0.00000000000200.0
2								90074	1	1	863.3895	1724.7644	2	1724.7645	0	0	22.75	0.0085	R	ELEDATETADAMNR	E	Oxidation (M)	0.00000000000200.0
2								90075	1	1	575.9288	1724.7646	3	1724.7645	0.0001	0	56.61	3.50E-06	R	ELEDATETADAMNR	E	Oxidation (M)	0.00000000000200.0
2								90076	1	1	575.9289	1724.7649	3	1724.7645	0.0004	0	40.89	0.00015	R	ELEDATETADAMNR	E	Oxidation (M)	0.00000000000200.0
2								90077	1	1	863.3898	1724.765	2	1724.7645	0.0006	0	59.4	2.20E-06	R	ELEDATETADAMNR	E	Oxidation (M)	0.00000000000200.0
2								90078	1	1	575.929	1724.7652	3	1724.7645	0.0007	0	18.22	0.029	R	ELEDATETADAMNR	E	Oxidation (M)	0.00000000000200.0
2								90079	1	1	863.39	1724.7654	2	1724.7645	0.001	0	67.75	3.30E-07	R	ELEDATETADAMNR	E	Oxidation (M)	0.00000000000200.0
2								90081	1	1	575.9295	1724.7667	3	1724.7645	0.0022	0	1.94	1.3	R	ELEDATETADAMNR	E	Oxidation (M)	0.00000000000200.0
2								90082	1	1	863.3907	1724.7668	2	1724.7645	0.0024	0	73.53	9.30E-08	R	ELEDATETADAMNR	E	Oxidation (M)	0.00000000000200.0
2								90083	1	1	575.9296	1724.767	3	1724.7645	0.0025	0	21.8	0.014	R	ELEDATETADAMNR	E	Oxidation (M)	0.00000000000200.0
2								90254	7	1	576.3137	1725.9193	3	1725.9253	-0.006	2	3.16	7.8	K	TISAKYAEERDR	A
2								90258	1	1	576.314	1725.9202	3	1725.9253	-0.0051	2	6.95	3.7	K	TISAKYAEERDR	A
2								90410	1	1	577.3208	1728.9406	3	1728.9436	-0.003	0	30.28	0.014	K	QIATLHAQVADMK	K	Oxidation (M)	0.0000000000020.0
2								90411	1	1	577.322	1728.9442	3	1728.9436	0.0006	0	13.15	0.73	K	QIATLHAQVADMK	K	Oxidation (M)	0.0000000000020.0
2								90657	1	1	865.9958	1729.977	2	1729.9818	-0.0047	1	18.81	0.22	K	LKDVLLQVDDER	R
2								90658	1	1	577.6666	1729.978	3	1729.9818	-0.0038	1	31.69	0.012	K	LKDVLLQVDDER	R
2								90659	1	1	577.6669	1729.9789	3	1729.9818	-0.0029	1	42.44	0.001	K	LKDVLLQVDDER	R
2								90660	1	1	577.6669	1729.9789	3	1729.9818	-0.0029	1	47.04	0.00035	K	LKDVLLQVDDER	R
2								90661	1	1	577.667	1729.9792	3	1729.9818	-0.0026	1	47.91	0.00028	K	LKDVLLQVDDER	R
2								90662	1	1	865.9974	1729.9802	2	1729.9818	-0.0015	1	35.25	0.0048	K	LKDVLLQVDDER	R
2								90663	1	1	577.6674	1729.9804	3	1729.9818	-0.0014	1	51.15	0.00012	K	LKDVLLQVDDER	R
2								90664	1	1	865.9979	1729.9812	2	1729.9818	-0.0005	1	26.86	0.034	K	LKDVLLQVDDER	R
2								90665	1	1	865.998	1729.9814	2	1729.9818	-0.0003	1	58.72	2.20E-05	K	LKDVLLQVDDER	R
2								90666	1	1	865.9989	1729.9832	2	1729.9818	0.0015	1	19.3	0.18	K	LKDVLLQVDDER	R
2								90739	3	1	578.0005	1730.9797	3	1730.9867	-0.0071	1	3.41	7.4	K	GMFRTVGQLYK	E	iTRAQ4plex (Y)	0.00000000010.0
2								92184	4	1	581.3066	1740.898	3	1740.9008	-0.0028	1	3.81	6.8	R	NAEQYKDQADK	A
2								92185	1	1	581.307	1740.8992	3	1740.9008	-0.0016	1	15.55	0.48	R	NAEQYKDQADK	A
2								92768	7	1	583.6667	1747.9783	3	1747.9793	-0.0011	2	0.13	23	R	EEKQRQELEK	T
2								92769	4	1	583.6669	1747.9789	3	1747.9793	-0.0005	2	1.34	17	R	EEKQRQELEK	T
2								93940	1	1	587.3112	1758.9118	3	1758.913	-0.0012	0	58.49	2.10E-05	R	IMGIPEEEQMGLLR	V
2								93942	1	1	880.4638	1758.913	2	1758.913	0.0001	0	47.59	0.00027	R	IMGIPEEEQMGLLR	V
2								93943	1	1	587.3117	1758.9133	3	1758.913	0.0003	0	61.89	1.00E-05	R	IMGIPEEEQMGLLR	V
2								93944	1	1	880.4642	1758.9138	2	1758.913	0.0009	0	7.38	3	R	IMGIPEEEQMGLLR	V
2								93945	1	1	880.4645	1758.9144	2	1758.913	0.0015	0	62.86	8.40E-06	R	IMGIPEEEQMGLLR	V
2								93946	1	1	880.4647	1758.9148	2	1758.913	0.0019	0	29.79	0.017	R	IMGIPEEEQMGLLR	V
2								93948	1	1	587.3124	1758.9154	3	1758.913	0.0024	0	30.62	0.014	R	IMGIPEEEQMGLLR	V
2								93949	1	1	880.4651	1758.9156	2	1758.913	0.0027	0	18.96	0.21	R	IMGIPEEEQMGLLR	V
2								94484	1	1	588.3671	1762.0795	3	1762.08	-0.0005	2	9.57	0.85	K	VKVNKDDIQK	M
2								94706	1	1	589.6716	1765.993	3	1765.997	-0.0041	0	23.53	0.069	K	VIQYLAYVASSHK	S
2								94707	1	1	589.6721	1765.9945	3	1765.997	-0.0026	0	63	8.00E-06	K	VIQYLAYVASSHK	S
2								94708	1	1	589.6722	1765.9948	3	1765.997	-0.0023	0	61.83	1.00E-05	K	VIQYLAYVASSHK	S
2								94709	1	1	589.6724	1765.9954	3	1765.997	-0.0017	0	31.95	0.0099	K	VIQYLAYVASSHK	S
2								94710	1	1	589.6725	1765.9957	3	1765.997	-0.0014	0	31.45	0.012	K	VIQYLAYVASSHK	S
2								94711	1	1	589.6727	1765.9963	3	1765.997	-0.0008	0	65.26	4.30E-06	K	VIQYLAYVASSHK	S
2								94712	1	1	589.6729	1765.9969	3	1765.997	-0.0002	0	6.06	4.1	K	VIQYLAYVASSHK	S
2								95341	1	1	592.3716	1774.093	3	1774.096	-0.0031	0	8.89	0.74	R	VISGVLQLGNIVFK	K
2								95342	1	1	592.3718	1774.0936	3	1774.096	-0.0025	0	47.59	9.60E-05	R	VISGVLQLGNIVFK	K
2								95343	1	1	592.3719	1774.0939	3	1774.096	-0.0022	0	19.25	0.065	R	VISGVLQLGNIVFK	K
2								95344	1	1	592.3719	1774.0939	3	1774.096	-0.0022	0	11.22	0.42	R	VISGVLQLGNIVFK	K
2								95345	1	1	592.3719	1774.0939	3	1774.096	-0.0022	0	1.33	4	R	VISGVLQLGNIVFK	K
2								95346	1	1	592.372	1774.0942	3	1774.096	-0.0019	0	4.94	1.8	R	VISGVLQLGNIVFK	K
2								95347	1	1	888.0545	1774.0944	2	1774.096	-0.0016	0	39.92	0.00057	R	VISGVLQLGNIVFK	K
2								95348	1	1	592.3721	1774.0945	3	1774.096	-0.0016	0	48.45	7.90E-05	R	VISGVLQLGNIVFK	K
2								95349	1	1	592.3723	1774.0951	3	1774.096	-0.001	0	49.41	6.40E-05	R	VISGVLQLGNIVFK	K
2								95350	1	1	592.3724	1774.0954	3	1774.096	-0.0007	0	33.46	0.0028	R	VISGVLQLGNIVFK	K
2								95351	1	1	592.3726	1774.096	3	1774.096	-0.0001	0	6.6	1.3	R	VISGVLQLGNIVFK	K
2								95352	1	1	592.3727	1774.0963	3	1774.096	0.0002	0	20.8	0.053	R	VISGVLQLGNIVFK	K
2								95353	1	1	888.0557	1774.0968	2	1774.096	0.0008	0	12.48	0.36	R	VISGVLQLGNIVFK	K
2								95354	1	1	888.0562	1774.0978	2	1774.096	0.0018	0	26.64	0.015	R	VISGVLQLGNIVFK	K
2								95355	1	1	888.0568	1774.099	2	1774.096	0.003	0	8.88	0.94	R	VISGVLQLGNIVFK	K
2								95378	1	1	592.6424	1774.9054	3	1774.9079	-0.0025	0	31.15	0.012	R	IMGIPEEEQMGLLR	V	Oxidation (M)	0.02000000000000.0
2								95379	1	1	592.6427	1774.9063	3	1774.9079	-0.0016	0	32.2	0.0087	R	IMGIPEEEQMGLLR	V	Oxidation (M)	0.02000000000000.0
2								95380	2	1	592.6427	1774.9063	3	1774.9079	-0.0016	0	4.68	4.9	R	IMGIPEEEQMGLLR	V	Oxidation (M)	0.00000000020000.0
2								95382	1	1	888.4609	1774.9072	2	1774.9079	-0.0006	0	37.71	0.0023	R	IMGIPEEEQMGLLR	V	Oxidation (M)	0.00000000020000.0
2								95383	1	1	592.6431	1774.9075	3	1774.9079	-0.0004	0	12.45	0.76	R	IMGIPEEEQMGLLR	V	Oxidation (M)	0.02000000000000.0
2								95385	1	1	888.4615	1774.9084	2	1774.9079	0.0006	0	23.32	0.063	R	IMGIPEEEQMGLLR	V	Oxidation (M)	0.00000000020000.0
2								95386	1	1	888.4618	1774.909	2	1774.9079	0.0012	0	44.89	0.00045	R	IMGIPEEEQMGLLR	V	Oxidation (M)	0.02000000000000.0
2								95387	1	1	888.4619	1774.9092	2	1774.9079	0.0014	0	16.13	0.34	R	IMGIPEEEQMGLLR	V	Oxidation (M)	0.02000000000000.0
2								95389	1	1	888.4626	1774.9106	2	1774.9079	0.0027	0	0.66	12	R	IMGIPEEEQMGLLR	V	Oxidation (M)	0.02000000000000.0
2								95613	1	1	594.0273	1779.0601	3	1779.0585	0.0016	2	4.55	3.9	R	MFRWLVLRINK	A	Oxidation (M)	0.20000000000.0
2								95623	4	1	594.0275	1779.0607	3	1779.0585	0.0022	2	0.28	11	R	MFRWLVLRINK	A	Oxidation (M)	0.20000000000.0
2								95636	7	1	445.7726	1779.0613	4	1779.0585	0.0028	2	2.24	6.7	R	MFRWLVLRINK	A	Oxidation (M)	0.20000000000.0
2								96309	3	1	597.6669	1789.9789	3	1789.9743	0.0046	1	0.01	14	K	LMATLRNTNPNFVR	C
2								96405	1	1	597.9739	1790.8999	3	1790.9028	-0.0029	0	38.46	0.0019	R	IMGIPEEEQMGLLR	V	2 Oxidation (M)	0.02000000020000.0
2								96406	1	1	896.4573	1790.9	2	1790.9028	-0.0028	0	1.26	10	R	IMGIPEEEQMGLLR	V	2 Oxidation (M)	0.02000000020000.0
2								96407	1	1	597.9744	1790.9014	3	1790.9028	-0.0014	0	27.2	0.025	R	IMGIPEEEQMGLLR	V	2 Oxidation (M)	0.02000000020000.0
2								96408	1	1	597.9745	1790.9017	3	1790.9028	-0.0011	0	47.42	0.00024	R	IMGIPEEEQMGLLR	V	2 Oxidation (M)	0.02000000020000.0
2								96409	1	1	597.9745	1790.9017	3	1790.9028	-0.0011	0	12.76	0.69	R	IMGIPEEEQMGLLR	V	2 Oxidation (M)	0.02000000020000.0
2								96410	1	1	597.9745	1790.9017	3	1790.9028	-0.0011	0	27.11	0.025	R	IMGIPEEEQMGLLR	V	2 Oxidation (M)	0.02000000020000.0
2								96411	1	1	896.4583	1790.902	2	1790.9028	-0.0008	0	61.58	9.00E-06	R	IMGIPEEEQMGLLR	V	2 Oxidation (M)	0.02000000020000.0
2								96412	1	1	597.9747	1790.9023	3	1790.9028	-0.0005	0	42.56	0.00072	R	IMGIPEEEQMGLLR	V	2 Oxidation (M)	0.02000000020000.0
[truncated: 111,528 more rows]
