# Supplementary material for: Mitochondrial proteomics on human fibroblasts for identification of metabolic imbalance and cellular stress
Source: Proteome Sci. 2009 May 28;7:20. doi: 10.1186/1477-5956-7-20 (PMC2695441; doi:10.1186/1477-5956-7-20)
Supplement: Additional file 4 — Experimental protein identification data from the experiment of fibroblast NHDF-2. Mass spectrometry data including peptide list. [file 1477-5956-7-20-S4.txt]

Additional file 4. Experimental protein identification data from the experiment of fibroblast NHDF-2. Multiple hits of the same peptide, matching a certain protein, have been removed to reduce the size of the file.
Header	--------------------------------------------------------
Search title	Data file: mascot_daemon_merge.mgf Task: X-JP-11-total-norm+incl-3.45 Parameter file: C:\Program Files\Matrix Science\Mascot Daemon\IPI-human-iTRAQ-5ppm-0.9Da-3pep-0.02-JP-11-3.45.par
Timestamp	2009-03-29T18:34:58Z
User	Mascot Daemon Johan
Email
Report URI	../cgi/master_results.pl?file=D:/mascot/data/20090329/F037511.dat
Peak list data path	C:\Program Files\Matrix Science\Mascot Daemon\mgf\375 X-JP-11-total-norm+incl-3.45\mascot_daemon_merge.mgf
Peak list format	Mascot generic
Search type	MIS
Mascot version	2.2.04
Database	IPI_human_3.45
Fasta file	IPI_human_v3.45.fasta
Total sequences	71983
Total residues	30123581
Sequences after taxonomy filter	71983
Number of queries	332547
Variable modifications	--------------------------------------------------------
Identifier	Name	Delta	Neutral loss(es)
1	iTRAQ4plex (Y)	144.102066	0
2	Oxidation (M)	15.994919	63.998285	0
Search Parameters	--------------------------------------------------------
Taxonomy filter	All entries
Enzyme	Trypsin
Maximum Missed Cleavages	2
Fixed modifications	Methylthio (C),iTRAQ4plex (N-term),iTRAQ4plex (K)
Quantitation method	Copy of iTRAQ 4plex-p<0.02, 3 pep 114-117mix-JP-11
Variable modifications	Oxidation (M)
Peptide Mass Tolerance	5
Peptide Mass Tolerance Units	ppm
Fragment Mass Tolerance	0.9
Fragment Mass Tolerance Units	Da
Mass values	Monoisotopic
Instrument type	ESI-TRAP
Decoy database also searched	1
Format parameters	--------------------------------------------------------
Significance threshold	0.001
Max. number of hits	0
Use MudPIT protein scoring	1
Ions score cut-off	0
Include same-set proteins	1
Include sub-set proteins	0
Include unassigned	0
Require bold red	0
Protein hits	--------------------------------------------------------
prot_hit_num	prot_acc	prot_desc	prot_score	prot_mass	prot_matches	prot_cover	prot_len	pep_query	pep_rank	pep_isbold	pep_exp_mz	pep_exp_mr	pep_exp_z	pep_calc_mr	pep_delta	pep_miss	pep_score	pep_expect	pep_res_before	pep_seq	pep_res_after	pep_var_mod	pep_var_mod_pos
1	IPI00021812	Tax_Id=9606 Gene_Symbol=AHNAK Neuroblast differentiation-associated protein AHNAK	49024	748430	6102	59.7	5890	10568	1	1	416.2422	830.4698	2	830.4732	-0.0034	0	17.84	0.36	K	GLDLGGR	G
1								11067	1	1	417.7619	833.5092	2	833.5093	0	0	8.12	1.6	R	TITVTR	R
1								14649	1	1	429.7845	857.5544	2	857.5578	-0.0034	0	12.7	0.24	K	LNVPK	M
1								15991	1	1	434.2434	866.4722	2	866.4732	-0.001	0	20.98	0.049	K	FGVSTGR	E
1								18102	1	1	440.2787	878.5428	2	878.5469	-0.0041	0	12.54	0.34	K	VTFPK	M
1								21074	2	1	449.2569	896.4992	2	896.5033	-0.0041	0	12.26	0.96	K	FSMPK	I
1								23476	1	1	456.2661	910.5176	2	910.519	-0.0013	0	14.26	0.19	K	FPTMK	V
1								24076	1	1	457.2814	912.5482	2	912.5524	-0.0042	0	27.66	0.022	R	IYTTK	I
1								24151	1	1	457.7683	913.522	2	913.5265	-0.0045	0	22.03	0.11	K	FGFGAK	S
1								26463	1	1	465.2882	928.5618	2	928.5626	-0.0007	0	9.36	0.88	K	FSLFK	S
1								27055	1	1	467.282	932.5494	2	932.5535	-0.004	0	34.29	0.0081	R	LGSPSGK	T
1								27283	1	1	467.7922	933.5698	2	933.5739	-0.004	0	25.93	0.046	K	VEGTLK	G
1								30341	1	1	474.7815	947.5484	2	947.5531	-0.0047	0	20.87	0.15	K	VEGDLK	G
1								32498	1	1	479.2758	956.537	2	956.5413	-0.0042	0	20.99	0.072	K	VPDVDIR	G
1								33243	7	1	481.2973	960.58	2	960.5847	-0.0047	0	4.81	7	K	LNIEGK	S
1								33486	1	1	481.7893	961.564	2	961.5688	-0.0047	0	6.44	4.8	K	IEGDLK	G
1								35229	1	1	486.3261	970.6376	2	970.6419	-0.0042	0	27.21	0.0046	K	IGIPGVK	M
1								35739	1	1	487.8386	973.6626	2	973.665	-0.0023	1	11.36	0.95	K	LKGPK	F
1								36056	1	1	488.7971	975.5796	2	975.5844	-0.0048	0	12.01	1.6	K	LEGELK	G
1								36438	3	1	489.7887	977.5628	2	977.5637	-0.0008	0	10.62	1.4	K	VESDLK	G
1								36748	1	1	490.7677	979.5208	2	979.5252	-0.0043	0	14.66	0.64	K	MEGDLK	G
1								37433	1	1	492.2897	982.5648	2	982.5691	-0.0043	0	38.68	0.0012	K	FSVSGAK	G
1								39761	1	1	495.3142	988.6138	2	988.6161	-0.0022	0	16.48	0.63	K	LSGPSLK	M
1								40147	6	1	496.7946	991.5746	2	991.5793	-0.0047	0	4.35	7.2	K	VESEIK	V
1								40409	1	1	497.3	992.5854	2	992.5899	-0.0044	0	16.69	0.34	K	IGFSGPK	L
1								42399	1	1	500.8208	999.627	2	999.6321	-0.005	0	11	0.66	K	GPQVALK	G
1								42670	2	1	501.3134	1000.6122	2	1000.6161	-0.0038	0	7.32	4	K	GPALDIK	G
1								46928	1	1	509.2927	1016.5708	2	1016.5746	-0.0037	0	24.99	0.072	K	GPEADIK	G
1								48916	1	1	513.3128	1024.611	2	1024.6161	-0.005	0	14.74	0.49	K	FSVSGLK	A
1								50347	1	1	515.8079	1029.6012	2	1029.6062	-0.005	0	35.3	0.0032	R	GPQVDVK	G
1								54191	1	1	523.3077	1044.6008	2	1044.6059	-0.005	0	11.37	1.1	K	GPEVDIK	G
1								56616	1	1	529.3046	1056.5946	2	1056.5994	-0.0047	0	40.52	0.00099	K	IHMSGPK	I
1								56629	1	1	529.3091	1056.6036	2	1056.605	-0.0013	0	31.92	0.0065	K	GGVDVTLPR	V
1								57001	1	1	530.3154	1058.6162	2	1058.6215	-0.0053	0	17.09	0.31	K	APEVDIK	G
1								58437	1	1	534.3096	1066.6046	2	1066.6089	-0.0042	0	45.02	0.00064	K	ISMPGFK	G
1								58970	1	1	535.3152	1068.6158	2	1068.6212	-0.0053	0	20.86	0.088	K	FSVPGFK	A
1								60273	1	1	537.3018	1072.589	2	1072.5943	-0.0052	0	6.03	3.1	K	IHMSGPK	I	Oxidation (M)	0.0020000.0
1								60581	1	1	537.3232	1072.6318	2	1072.6372	-0.0054	0	14.26	0.62	K	VPDVDIK	G
1								60839	1	1	537.7943	1073.574	2	1073.5749	-0.0009	0	18.47	0.16	K	FNFSGSK	V
1								61353	1	1	539.3125	1076.6104	2	1076.6143	-0.0039	0	33.48	0.012	K	LPDMSVK	T
1								63468	1	1	544.3311	1086.6476	2	1086.6528	-0.0052	0	31.94	0.012	K	VPDVEIK	G
1								66055	1	1	549.3143	1096.614	2	1096.6194	-0.0054	0	39.16	0.0018	K	FSMPSLK	G
1								66502	6	1	549.8243	1097.634	2	1097.6302	0.0038	1	4.8	4.3	K	MKMPK	F	2 Oxidation (M)	0.20200.0
1								67253	1	1	551.3012	1100.5878	2	1100.5932	-0.0054	0	32.77	0.005	K	FSMPGFK	A
1								68978	2	1	553.3691	1104.7236	2	1104.7232	0.0004	1	6.76	3.2	K	LKGDIK	V
1								69143	3	1	554.2631	1106.5116	2	1106.5123	-0.0007	0	5.17	1.1	K	MPEMHFR	A	Oxidation (M)	0.2000000.0
1								71210	1	1	559.2986	1116.5826	2	1116.5882	-0.0055	0	23.67	0.035	K	FSMPGFK	A	Oxidation (M)	0.0020000.0
1								72469	1	1	562.306	1122.5974	2	1122.6021	-0.0046	0	17.78	0.15	K	MPEMSIK	A
1								75288	1	1	566.3315	1130.6484	2	1130.6539	-0.0055	0	59.12	1.20E-05	K	ADLGVSGPK	V
1								75723	1	1	566.8329	1131.6512	2	1131.6565	-0.0053	0	7.29	4.1	K	MPEINIK	A
1								76504	1	1	568.8044	1135.5942	2	1135.5973	-0.0031	0	17.49	0.22	K	MPDMNIK	A
1								77765	1	1	571.3329	1140.6512	2	1140.6569	-0.0056	0	14.25	0.7	K	MPDLHLK	A
1								79370	7	1	574.8315	1147.6484	2	1147.6514	-0.003	0	0.51	15	K	MPEINIK	A	Oxidation (M)	0.2000000.0
1								79679	1	1	575.811	1149.6074	2	1149.6129	-0.0055	0	32.37	0.0083	K	MPEMNIK	V
1								80295	1	1	576.8039	1151.5932	2	1151.5922	0.001	0	2.77	4	K	MPDMNIK	A	Oxidation (M)	0.0002000.0
1								81297	2	1	579.3309	1156.6472	2	1156.6518	-0.0045	0	2.71	6.6	K	MPDLHLK	A	Oxidation (M)	0.2000000.0
1								81965	1	1	580.3471	1158.6796	2	1158.6852	-0.0056	0	44.66	0.00034	K	ADVVVSGPK	V
1								82639	1	1	581.3017	1160.5888	2	1160.5917	-0.0029	0	34.87	0.0026	K	GEGPDGDVK	L
1								82671	1	1	581.3196	1160.6246	2	1160.6281	-0.0035	0	61.5	9.30E-06	K	GDVDVSGPK	L
1								82690	1	1	581.3372	1160.6598	2	1160.6645	-0.0046	0	31.82	0.01	K	GDISISGPK	V
1								83402	1	1	583.8083	1165.602	2	1165.6079	-0.0058	0	24.07	0.048	K	MPEMNIK	V	Oxidation (M)	0.2000000.0
1								83816	4	1	584.8034	1167.5922	2	1167.5871	0.0051	0	1.78	4.6	K	MPDMNIK	A	2 Oxidation (M)	0.2002000.0
1								84316	6	1	585.3594	1168.7042	2	1168.7032	0.001	2	3.32	4.5	K	LHRKGDR	S
1								84856	3	1	586.3434	1170.6722	2	1170.6674	0.0048	0	5.28	4.4	K	IPEMHLK	A	Oxidation (M)	0.0002000.0
1								86088	1	1	588.3266	1174.6386	2	1174.6438	-0.0051	0	31.93	0.0089	K	ADVDVSGPK	M
1								86850	1	1	589.8229	1177.6312	2	1177.6369	-0.0057	0	18.55	0.16	K	MQVGGDGVK	V
1								87299	2	1	590.8213	1179.628	2	1179.6339	-0.0058	1	7.87	2.2	M	EKEETTR	E
1								87697	1	1	591.8062	1181.5978	2	1181.6028	-0.0049	0	13.76	0.5	K	MPEMNIK	V	2 Oxidation (M)	0.2002000.0
1								89130	2	1	594.842	1187.6694	2	1187.6754	-0.0059	0	3.9	6.7	K	GNVDISAPK	I
1								89165	1	1	594.8848	1187.755	2	1187.7603	-0.0053	1	13.51	0.24	K	LKGPDVK	L
1								89272	1	1	595.334	1188.6534	2	1188.6594	-0.0059	0	36.02	0.0035	K	ADIDVSGPK	V
1								89475	1	1	595.3526	1188.6906	2	1188.6958	-0.0051	0	42.75	0.00078	K	VPGIDATTK	L
1								90242	1	1	398.5379	1192.5919	3	1192.5977	-0.0058	0	17.95	0.14	K	MPDMHFK	A
1								90837	2	1	597.8202	1193.6258	2	1193.6318	-0.006	0	0.74	12	K	MQVGGDGVK	V	Oxidation (M)	0.200000000.0
1								92962	1	1	401.2382	1200.6928	3	1200.6958	-0.003	0	26.59	0.046	R	EVDVNLPK	A
1								92987	1	1	601.3707	1200.7268	2	1200.7322	-0.0053	0	27.5	0.022	K	GDVVVSLPK	V
1								93300	1	1	601.8499	1201.6852	2	1201.691	-0.0058	0	27.02	0.022	K	ANVDISAPK	V
1								93468	1	1	602.3423	1202.67	2	1202.6751	-0.005	0	32.25	0.011	K	GDVDVSVPK	V
1								94319	1	1	403.2097	1206.6073	3	1206.6133	-0.006	0	20.84	0.072	K	MPEMHFK	T
1								97681	1	1	609.3318	1216.649	2	1216.6543	-0.0053	0	42.11	0.0009	K	GEGPEVDVK	L
1								97725	1	1	609.3497	1216.6848	2	1216.6907	-0.0059	0	23.86	0.068	K	GDVDVSLPK	L
1								98770	1	1	610.8558	1219.697	2	1219.7016	-0.0045	0	67.49	2.90E-06	K	GSLGATGEIK	G
1								99185	1	1	408.5415	1222.6027	3	1222.6082	-0.0055	0	24.46	0.024	K	MPEMHFK	T	Oxidation (M)	0.2000000.0
1								101132	1	1	615.8329	1229.6512	2	1229.656	-0.0047	0	11.55	0.85	K	LEVPDMNIR	G
1								101429	1	1	411.2408	1230.7006	3	1230.7063	-0.0058	0	23.03	0.091	K	GDVDISLPK	V
1								101434	1	1	411.2411	1230.7015	3	1230.7064	-0.0049	0	2.83	9.6	K	GDVDVTLPK	V
1								102383	1	1	412.5545	1234.6417	3	1234.6471	-0.0055	0	18.03	0.25	K	GDMDVSVPK	V
1								103237	1	1	413.874	1238.6002	3	1238.6031	-0.003	0	7.64	0.98	K	MPEMHFK	T	2 Oxidation (M)	0.2002000.0
1								105060	1	1	623.3474	1244.6802	2	1244.6856	-0.0054	0	32.95	0.0077	K	GEVDVDVPK	L
1								105104	1	1	623.3654	1244.7162	2	1244.722	-0.0057	0	22.64	0.076	K	LEGPDVSLK	G
1								105250	1	1	623.8324	1245.6502	2	1245.6509	-0.0006	0	21.02	0.079	K	LEVPDMNIR	G	Oxidation (M)	0.000002000.0
1								105485	1	1	624.3564	1246.6982	2	1246.7012	-0.003	0	13.46	1	K	LEGGEVDLK	G
1								105870	1	1	625.336	1248.6574	2	1248.6628	-0.0053	0	4.02	4.9	K	GDMDVSLPK	V
1								107270	1	1	626.3255	1250.6364	2	1250.642	-0.0056	0	24.16	0.043	K	GDMDVSVPK	V	Oxidation (M)	0.002000000.0
1								107346	1	1	626.3417	1250.6688	2	1250.6751	-0.0062	0	36.28	0.0032	K	GDFDVSVPK	V
1								109670	1	1	629.8522	1257.6898	2	1257.6961	-0.0063	0	45.72	0.00048	K	FGTFGGLGSK	S
1								110647	1	1	631.363	1260.7114	2	1260.7169	-0.0055	0	42.14	0.0011	K	TDVDVSLPK	V
1								111008	2	1	421.8986	1262.674	3	1262.6784	-0.0044	0	2.5	7.1	K	GDMDISLPK	V
1								111470	1	1	633.3337	1264.6528	2	1264.6577	-0.0048	0	10.83	1	K	GDMDISVPK	L	Oxidation (M)	0.002000000.0
1								113812	1	1	424.9047	1271.6923	3	1271.6965	-0.0042	0	21.11	0.088	K	GPEVDVSGPK	L
1								114510	1	1	637.8881	1273.7616	2	1273.7672	-0.0055	0	30.44	0.012	K	LQVTMPGIK	V
1								115477	1	1	427.2285	1278.6637	3	1278.67	-0.0063	0	15.85	0.3	R	LDFEGPDAK	L
1								115499	3	1	427.2309	1278.6709	3	1278.6733	-0.0025	0	1.1	11	K	GDMDISLPK	V	Oxidation (M)	0.002000000.0
1								115957	2	1	427.9016	1280.683	3	1280.6856	-0.0027	0	4.96	4.3	K	GDYDVTVPK	V
1								118243	1	1	645.373	1288.7314	2	1288.7343	-0.0029	0	29.79	0.016	K	VGGSGVNVNAK	G
1								119893	1	1	432.5739	1294.6999	3	1294.7013	-0.0014	0	6.83	2.2	K	GEYDVTVPK	L
1								120142	1	1	648.9047	1295.7948	2	1295.8001	-0.0052	1	12.47	0.61	K	IKFPTMK	V
1								120436	1	1	433.5894	1297.7464	3	1297.7476	-0.0012	0	4.15	5.8	K	LNVGAPDVTLR	G
1								120728	1	1	433.93	1298.7682	3	1298.7712	-0.0031	0	6.11	2.9	K	FNFSKPK	G
1								121741	1	1	651.8763	1301.738	2	1301.7435	-0.0054	0	27.08	0.032	K	VQTPEVDVK	G
1								124451	3	1	438.2733	1311.7981	3	1311.795	0.0031	1	0.62	8.8	K	IKFPTMK	V	Oxidation (M)	0.0000020.0
1								128074	1	1	662.8598	1323.705	2	1323.7101	-0.005	0	36.54	0.0041	K	MPTFSTPGAK	G
1								128603	7	1	663.362	1324.7094	2	1324.7109	-0.0014	0	0.19	13	R	VTAYTVDVTGR	E
1								128914	1	1	443.2306	1326.67	3	1326.6733	-0.0034	0	16.36	0.18	K	GEYDVTMPK	V
1								129272	1	1	443.6074	1327.8004	3	1327.8067	-0.0064	1	15.27	0.31	K	VKVPEVDVR	G
1								130655	1	1	667.8961	1333.7776	2	1333.7809	-0.0033	0	52.08	0.00011	K	LQGSGVSLASK	K
1								132546	1	1	672.34	1342.6654	2	1342.6682	-0.0028	0	42.97	0.00039	K	GEYDVTMPK	V	Oxidation (M)	0.000000200.0
1								132837	1	1	448.9272	1343.7598	3	1343.7653	-0.0055	0	8.65	2	K	VSAPGVQGDVK	G
1								134709	1	1	678.8651	1355.7156	2	1355.7167	-0.001	0	39.74	0.0015	K	VDINAPDVDVR	G
1								135670	3	1	680.888	1359.7614	2	1359.7675	-0.0061	0	2.6	7.7	K	MPSLEISAPK	V
1								141745	1	1	694.8871	1387.7596	2	1387.7625	-0.0028	0	31.04	0.012	K	MPDVDISVPK	I
1								143127	1	1	465.6011	1393.7815	3	1393.7883	-0.0068	0	8.96	1.7	K	MPFLSISSPK	V
1								143754	1	1	466.6028	1396.7866	3	1396.7918	-0.0052	0	35.96	0.0047	R	VSAPEVSVGHK	G
1								145969	1	1	468.9247	1403.7523	3	1403.7574	-0.0051	0	13.87	0.59	K	MPDVDISVPK	I	Oxidation (M)	0.2000000000.0
1								146286	2	1	469.2636	1404.769	3	1404.7758	-0.0068	0	14.08	0.54	K	FAGGLHFSGPK	V
1								146602	3	1	469.9159	1406.7259	3	1406.7319	-0.006	0	0.87	10	K	GDLDASVPSMK	V
1								149278	1	1	475.2485	1422.7237	3	1422.7268	-0.0032	0	15.22	0.24	K	GDLDASVPSMK	V	Oxidation (M)	0.00000000020.0
1								153647	1	1	719.8852	1437.7558	2	1437.7595	-0.0036	0	42.41	0.00081	K	DIDISSPEFK	I
1								155144	1	1	482.9249	1445.7529	3	1445.7581	-0.0052	0	9.39	1.5	R	EMGVDVHFPK	A
1								157246	3	1	486.95	1457.8282	3	1457.8333	-0.0052	0	0.64	13	K	VSGPDLDLNLK	G
1								160684	3	1	491.2993	1470.8761	3	1470.8772	-0.0011	1	6.19	2	K	APDVDIKGPK	V
1								161407	1	1	492.2617	1473.7633	3	1473.7676	-0.0043	0	12.65	0.62	K	MPSMNIQTHK	I
1								161461	1	1	492.2873	1473.8401	3	1473.8469	-0.0068	0	34.04	0.0067	K	ISMPDVGLNLK	A
1								163325	1	1	493.9737	1478.8993	3	1478.9064	-0.0072	0	44.66	0.00054	K	ISIPDVGLHLK	G
1								164836	1	1	496.5838	1486.7296	3	1486.7338	-0.0043	0	14.52	0.2	K	MPDMHVNMPK	I
1								167019	1	1	499.2933	1494.8581	3	1494.865	-0.0069	0	17.92	0.31	K	VTAPDVDLHLK	A
1								167219	3	1	499.9299	1496.7679	3	1496.7683	-0.0004	1	1.75	7.7	R	LGSPSGKTGTCR	I
1								167398	1	1	500.281	1497.8212	3	1497.8282	-0.0071	0	28.8	0.025	K	AEGPDVAVDLPK	G
1								167739	1	1	500.941	1499.8012	3	1499.8075	-0.0064	0	2.35	8.4	K	GEGPDVDVSLPK	A
1								170603	2	1	504.27	1509.7882	3	1509.7828	0.0053	1	2.6	7.2	K	FKMPEMHFR	A
1								171058	1	1	757.8997	1513.7848	2	1513.7868	-0.0019	0	35.15	0.004	K	GPEVDIEGPEGK	L
1								171234	1	1	505.614	1513.8202	3	1513.8232	-0.003	0	54.07	6.80E-05	K	GEGPDVDVTLPK	A
1								171453	1	1	758.4449	1514.8752	2	1514.8799	-0.0047	0	44.6	0.00047	K	ISIPDVDLDLK	G
1								171496	1	1	505.9726	1514.896	3	1514.9034	-0.0074	0	27.94	0.028	K	KPDIDITGPK	V
1								172045	2	1	506.9505	1517.8297	3	1517.8367	-0.007	0	4.11	7.5	K	VSMPDVDLNLK	G
1								173837	1	1	509.9444	1526.8114	3	1526.8184	-0.007	0	13.31	0.54	K	GEGPDVDVNLPK	A
1								173964	1	1	509.9685	1526.8837	3	1526.8912	-0.0075	0	13.52	0.61	K	LPTGQISGPEIK	G
1								174047	1	1	510.2852	1527.8338	3	1527.8388	-0.005	0	35.16	0.0054	K	GEGPEVDVTLPK	A
1								174644	1	1	511.2948	1530.8626	3	1530.8683	-0.0057	0	5.14	4.5	K	ISMPDVNLNLK	G
1								174852	1	1	511.6223	1531.8451	3	1531.8523	-0.0073	0	16.58	0.37	K	VSMPDVELNLK	S
1								175024	2	1	511.6504	1531.9294	3	1531.9243	0.005	2	3.62	4.4	K	TKKTMFGK	M	Oxidation (M)	0.00002000.0
1								175158	1	1	511.9509	1532.8309	3	1532.8364	-0.0055	0	22.84	0.07	K	MSLPDVDLDLK	G
1								175299	2	1	512.2831	1533.8275	3	1533.8316	-0.0041	0	6.94	3	K	VSMPDVDLNLK	G	Oxidation (M)	0.00200000000.0
1								176239	1	1	514.6165	1540.8277	3	1540.8341	-0.0064	0	9.53	2	K	GEGPEVDVNLPK	A
1								176297	1	1	514.6232	1540.8478	3	1540.8527	-0.0049	0	40.29	0.0012	K	ISMPDVDLHVK	G
1								177117	1	1	516.2941	1545.8605	3	1545.868	-0.0075	0	9.38	1.7	K	ISMPDIDLNLK	G
1								177298	1	1	516.3078	1545.9016	3	1545.9092	-0.0076	1	29.62	0.017	K	VKGDADVSVPK	L
1								177366	1	1	516.6058	1546.7956	3	1546.7992	-0.0036	1	0.89	9.3	K	MPEMHFRAPK	M	Oxidation (M)	0.2000000000.0
1								177428	1	1	516.6258	1546.8556	3	1546.8632	-0.0077	0	3.26	6.6	K	ISMPDVNLNLK	G	Oxidation (M)	0.00200000000.0
1								177646	2	1	516.9538	1547.8396	3	1547.8473	-0.0077	0	5.62	4.8	K	ISMPDVDLNLK	G	Oxidation (M)	0.00200000000.0
1								177779	1	1	517.2818	1548.8236	3	1548.8313	-0.0077	0	10.49	1.2	K	MSLPDVDLDLK	G	Oxidation (M)	0.20000000000.0
1								179356	1	1	519.2883	1554.8431	3	1554.8497	-0.0066	0	20.14	0.16	K	AEGPEVDVNLPK	A
1								179420	2	1	519.2933	1554.8581	3	1554.8627	-0.0047	1	5.24	5	K	FKMPDMNIK	A
1								179422	1	1	519.2942	1554.8608	3	1554.8683	-0.0076	0	42.08	0.001	K	ISMPDVDLHLK	G
1								180149	1	1	520.9667	1559.8783	3	1559.8836	-0.0053	0	11.3	1	K	ISMPEIDLNLK	G
1								180204	1	1	520.9797	1559.9173	3	1559.9248	-0.0076	1	32.55	0.012	K	IKGDVDVSAPK	L
1								180207	1	1	520.98	1559.9182	3	1559.9249	-0.0067	1	24.51	0.076	K	IKGDVDVTGPK	V
1								180633	1	1	521.627	1561.8592	3	1561.8629	-0.0037	0	4.93	5.4	K	ISMPDIDLNLK	G	Oxidation (M)	0.00200000000.0
1								180835	2	1	782.4015	1562.7884	2	1562.7941	-0.0057	1	1.74	6.3	K	MPEMHFRAPK	M	2 Oxidation (M)	0.2002000000.0
1								181009	10	1	521.9677	1562.8813	3	1562.8889	-0.0077	1	0.38	19	K	MPEMSIKAPK	I
1								181688	1	1	522.9518	1565.8336	3	1565.8367	-0.0031	0	40.16	0.0015	K	ISMPDVDFNLK	G
1								182805	1	1	523.6143	1567.8211	3	1567.8272	-0.0061	0	9.94	1.7	K	GEGPDVHMTLPK	G
1								182967	1	1	523.9666	1568.878	3	1568.884	-0.006	0	27.35	0.027	K	ISMPDLDLHLK	S
1								183251	1	1	524.6265	1570.8577	3	1570.8633	-0.0056	0	20.62	0.13	K	ISMPDVDLHLK	G	Oxidation (M)	0.00200000000.0
1								183449	5	1	525.2744	1572.8014	3	1572.8061	-0.0047	0	0.61	8.5	K	GEGPEVDMNLPK	A
1								183528	1	1	525.2799	1572.8179	3	1572.8248	-0.0069	0	36.84	0.0023	K	ISMPDVDLHMK	G
1								183733	1	1	525.6517	1573.9333	3	1573.9405	-0.0072	1	46.12	0.0003	K	VKGDVDVSVPK	V
1								183774	2	1	525.6531	1573.9375	3	1573.938	-0.0005	1	0.29	12	K	FKIPEMHLK	A
1								184075	1	1	526.2978	1575.8716	3	1575.8785	-0.007	0	5.78	4.2	K	ISMPEIDLNLK	G	Oxidation (M)	0.00200000000.0
1								184704	2	1	790.4103	1578.806	2	1578.8133	-0.0073	0	30.07	0.013	K	GEGPEFDVNLSK	A
1								184861	1	1	527.3039	1578.8899	3	1578.8839	0.006	1	2.23	14	K	MPEMSIKAPK	I	Oxidation (M)	0.2000000000.0
1								184965	1	1	527.623	1579.8472	3	1579.8523	-0.0052	0	6.72	2.9	K	ISMPDIDFNLK	G
1								185530	1	1	791.9222	1581.8298	2	1581.8316	-0.0018	0	23.17	0.073	K	ISMPDVDFNLK	G	Oxidation (M)	0.00200000000.0
1								186414	1	1	530.3118	1587.9136	3	1587.9198	-0.0062	1	42.08	0.00097	K	AKGEVDVDVPK	L
1								186425	2	1	530.3224	1587.9454	3	1587.9383	0.007	1	4.07	3	K	MPEINIKAPK	I	Oxidation (M)	0.2000000000.0
1								186434	1	1	530.3234	1587.9484	3	1587.9561	-0.0078	1	39.56	0.0011	K	VKGDVDVSLPK	L
1								186482	1	1	530.6059	1588.7959	3	1588.801	-0.0052	0	33.15	0.0033	K	GEGPEVDMNLPK	A	Oxidation (M)	0.000000020000.0
1								186521	1	1	530.6147	1588.8223	3	1588.8197	0.0026	0	22.47	0.058	K	ISMPDVDLHMK	G	Oxidation (M)	0.00000000020.0
1								187427	1	1	531.9796	1592.917	3	1592.9242	-0.0073	0	12.11	1.4	K	VHAPGLNLSGVGGK	M
1								187969	1	1	532.9539	1595.8399	3	1595.8473	-0.0074	0	7.82	2.3	K	ISMPDFDLNLK	G	Oxidation (M)	0.00200000000.0
1								188685	3	1	800.9447	1599.8748	2	1599.8824	-0.0076	1	0.51	17	K	GEGREVDVNLPK	A
1								189371	1	1	534.9952	1601.9638	3	1601.9718	-0.008	1	31.4	0.0081	K	VKGDVDISLPK	V
1								189485	1	1	535.2944	1602.8614	3	1602.8683	-0.007	0	33.58	0.0064	K	ISMPDFDLHLK	G
1								190601	1	1	536.3093	1605.9061	3	1605.9126	-0.0065	1	33	0.0081	K	VKGDMDVSVPK	V
1								191736	1	1	538.6352	1612.8838	3	1612.8891	-0.0053	0	26.4	0.037	K	IPMPDFDLHLK	G
1								192484	1	1	539.9561	1616.8465	3	1616.8501	-0.0037	0	0.62	10	K	GDVDVSVPEVEGK	L
1								192737	1	1	540.6261	1618.8565	3	1618.8633	-0.0068	0	21.21	0.11	K	ISMPDFDLHLK	G	Oxidation (M)	0.00200000000.0
1								192913	2	1	540.975	1619.9032	3	1619.9104	-0.0072	0	3.06	9.7	K	MPEMSIKPQK	I
1								194207	1	1	543.967	1628.8792	3	1628.884	-0.0048	0	35.62	0.0052	K	IPMPDFDLHLK	G	Oxidation (M)	0.00200000000.0
1								196999	1	1	548.9506	1643.83	3	1643.8311	-0.0011	0	2	7	K	IEGEMQVPDVDIR	G
1								198007	1	1	413.2258	1648.8741	4	1648.8795	-0.0054	1	10.14	1.2	K	MPDMHFKAPK	I	Oxidation (M)	0.2000000000.0
1								199032	1	1	551.6403	1651.8991	3	1651.9003	-0.0012	0	3.75	6.5	K	MPEMSIKPQK	I	2 Oxidation (M)	0.2002000000.0
1								200929	1	1	554.2823	1659.8251	3	1659.826	-0.0009	0	3.45	4.1	K	IEGEMQVPDVDIR	G	Oxidation (M)	0.0000200000000.0
1								202627	1	1	556.3269	1665.9589	3	1665.9667	-0.0078	1	41.2	0.0012	K	VKGEYDVTVPK	L
1								203900	1	1	557.9756	1670.905	3	1670.9083	-0.0033	0	6.92	3.5	K	VDINAPDVEVQGK	V
1								204007	2	1	558.0054	1670.9944	3	1670.9932	0.0011	1	1.57	6.3	K	LPKADIDVSGPK	V
1								207956	1	1	846.4311	1690.8476	2	1690.852	-0.0044	0	30.67	0.011	K	MYFPDVEFDIK	S
1								208442	3	1	565.3075	1692.9007	3	1692.9057	-0.005	1	0.97	13	K	MPEMHFKTPK	I	Oxidation (M)	0.2000000000.0
1								209437	1	1	566.9853	1697.9341	3	1697.9388	-0.0047	1	16.35	0.32	K	VKGEYDMTVPK	L
1								209668	2	1	850.5013	1698.988	2	1698.9882	-0.0001	1	3.15	6.8	K	GEGPEVDVKLPK	A
1								209839	2	1	567.6484	1699.9234	3	1699.918	0.0053	1	0.66	14	K	MKGDYDVTVPK	V	Oxidation (M)	0.20000000000.0
1								210457	1	1	852.9721	1703.9296	2	1703.9297	-0.0001	0	67.47	3.20E-06	K	GPQVSSALNLDTSK	F
1								210852	1	1	569.9556	1706.845	3	1706.8469	-0.002	0	18.52	0.15	K	MYFPDVEFDIK	S	Oxidation (M)	0.20000000000.0
1								212179	1	1	572.3207	1713.9403	3	1713.9337	0.0066	1	1.28	12	K	VKGEYDMTVPK	L	Oxidation (M)	0.00000020000.0
1								212183	1	1	572.3228	1713.9466	3	1713.9505	-0.0039	1	16.86	0.39	K	VEGDLKGPEVDIR	G
1								213370	1	1	574.9348	1721.7826	3	1721.7826	0	0	16.84	0.051	K	SEDGVEGDLGETQSR	T
1								213400	1	1	861.9409	1721.8672	2	1721.8684	-0.0012	0	22.06	0.078	K	SSGCDVNLPGVNVK	L
1								217095	1	1	871.9796	1741.9446	2	1741.9445	0.0002	0	49.89	0.00016	R	GGVQVPAVDISSSLGGR	A
1								217238	1	1	581.9675	1742.8807	3	1742.8808	-0.0002	0	47.02	0.00021	K	GEIDASVPELEGDLR	G
1								217418	1	1	582.325	1743.9532	3	1743.9611	-0.0079	0	15.94	0.38	R	GPSLQGDLAVSGDIK	C
1								218044	1	1	873.9614	1745.9082	2	1745.9113	-0.0031	0	9.72	1.5	K	VEGDMQVPDLDIK	G
1								220888	1	1	587.9915	1760.9527	3	1760.9586	-0.0059	0	1.78	10	R	ISMSEVDLNVAAPK	V
1								221087	1	1	588.3091	1761.9055	3	1761.9063	-0.0008	0	12.64	0.73	K	VEGDMQVPDLDIK	G	Oxidation (M)	0.0000200000000.0
1								223301	1	1	593.3239	1776.9499	3	1776.9535	-0.0037	0	1	12	K	ISMQDVDLSLGSPK	L
1								223965	1	1	594.9505	1781.8297	3	1781.8312	-0.0015	0	56.94	8.80E-06	K	GHYEVTGSDDETGK	L
1								224662	1	1	893.9745	1785.9344	2	1785.9343	0.0002	0	46.26	0.00034	R	LPSGSGAASPTGSAVDIR	A
1								224857	1	1	596.9944	1787.9614	3	1787.9661	-0.0048	0	11.48	1.2	R	ISAPNVDFNLEGPK	V
1								225855	1	1	897.481	1792.9474	2	1792.9484	-0.001	0	54.45	6.30E-05	K	ISMQDVDLSLGSPK	L	Oxidation (M)	0.00200000000000.0
1								226579	1	1	600.3351	1797.9835	3	1797.9903	-0.0068	0	7.38	3.3	K	GPGVDLPSVNLSMPK	V
1								226943	1	1	601.3353	1800.9841	3	1800.9899	-0.0058	0	9.26	2	K	ISMPDIDLNLTGPK	I
1								227045	1	1	601.6548	1801.9426	3	1801.9454	-0.0028	0	44.06	0.00057	K	APDVEGQGLDWSLK	I
1								227170	1	1	601.6794	1802.0164	3	1802.0151	0.0013	1	20.02	0.18	K	VEGDLKGPEADIK	G
1								229231	1	1	907.9968	1813.979	2	1813.9851	-0.0061	0	3.4	6.5	K	APNISMPDVDLNLK	G
1								229548	1	1	606.6676	1816.981	3	1816.9848	-0.0038	0	1.7	11	K	ISMPDIDLNLTGPK	I	Oxidation (M)	0.00200000000000.0
1								231920	1	1	610.9998	1829.9776	3	1829.9801	-0.0025	0	13.87	0.61	K	APNISMPDVDLNLK	G	Oxidation (M)	0.00000200000000.0
1								231969	1	1	611.0197	1830.0373	3	1830.0464	-0.0091	1	5.76	4.2	K	VEGDLKGPEVDIK	G
1								232293	1	1	611.6638	1831.9696	3	1831.9771	-0.0075	0	20.91	0.12	K	GEVDVSLANVEGDLK	G
1								234329	4	1	462.0208	1844.0541	4	1844.062	-0.0079	1	6	3.8	K	VEGDLKGPEIDIK	G
1								234378	1	1	462.0362	1844.1157	4	1844.1219	-0.0062	1	2.71	5.2	K	GKKPDIDITGPK	V
1								234782	1	1	616.9895	1847.9467	3	1847.9509	-0.0042	0	5.82	3.5	K	GDLDIAGPNLEGDFK	G
1								234830	1	1	617.0031	1847.9875	3	1847.9906	-0.0031	0	27.69	0.03	K	SPQISMSDIDLNLK	G
1								235574	1	1	464.2593	1853.0081	4	1853.0138	-0.0057	0	38.54	0.0025	K	APDVDVNIAGPDAALK	V
1								235724	2	1	928.0092	1854.0038	2	1854.0091	-0.0052	1	1.82	14	R	VTAYTVDVTGREGAK	D
1								235858	1	1	619.3339	1854.9799	3	1854.9809	-0.001	0	19.23	0.17	R	VDIETPNLEGTLTGPR	L
1								236320	1	1	929.9978	1857.981	2	1857.9829	-0.0018	0	62.06	1.00E-05	K	GSEVGFHGAAPDISVK	G
1								237436	4	1	466.5102	1862.0117	4	1862.0185	-0.0068	1	2.5	10	K	MEGDLKGPEVDIK	G
1								237685	1	1	933.0016	1863.9886	2	1863.9855	0.0031	0	62.8	9.10E-06	K	SPQISMSDIDLNLK	G	Oxidation (M)	0.00000200000000.0
1								238379	1	1	624.0219	1869.0439	3	1869.0451	-0.0012	0	12.06	1.2	K	GPQITGPSLEGDLGLK	G
1								241596	1	1	629.706	1886.0962	3	1886.0968	-0.0006	0	4.49	4.7	K	VGIQLPEVELSVSTK	K
1								241941	2	1	630.3446	1888.012	3	1888.0098	0.0021	1	0.74	13	K	LKMPDMHVNMPK	I	Oxidation (M)	0.002000000000.0
1								242710	1	1	631.3234	1890.9484	3	1890.9488	-0.0005	0	50.26	0.00014	K	GDVDVSLPEVEGEMK	V
1								243482	1	1	633.3313	1896.9721	3	1896.9785	-0.0064	0	40.98	0.0012	R	AVEVQGPSLESGDHGK	I
1								243607	1	1	633.684	1898.0302	3	1898.0353	-0.0051	0	7.95	3.8	K	VNVEAPDVNLEGLGGK	L
1								245234	1	1	636.6545	1906.9417	3	1906.9438	-0.0021	0	19.39	0.15	K	GDVDVSLPEVEGEMK	V	Oxidation (M)	0.000000000000020.0
1								248216	1	1	959.0634	1916.1122	2	1916.1196	-0.0073	1	32.29	0.007	K	VESEIKVPDVELK	S
1								249301	1	1	642.6807	1925.0203	3	1925.021	-0.0007	0	63.5	6.90E-06	R	AGAISASGPELQGAGHSK	L
1								249310	1	1	642.6844	1925.0314	3	1925.035	-0.0036	0	4.68	6.3	K	VGVEVPDVNIEGPEGK	L
1								249603	1	1	643.6725	1927.9957	3	1927.9982	-0.0026	0	26.83	0.036	K	VDIDAPDVSIEGPDAK	L
1								249771	1	1	643.9984	1928.9734	3	1928.9757	-0.0023	0	20.09	0.13	K	LDADMPEVAVEGPNGK	W
1								249813	1	1	644.0041	1928.9905	3	1928.9935	-0.003	0	42.76	0.0011	K	VDTNAPDLSLEGPEGK	L
1								252637	1	1	486.2552	1940.9917	4	1940.9935	-0.0018	0	66.7	3.30E-06	K	VDVEGPDVNIEGPEGK	L
1								252773	1	1	486.5104	1942.0125	4	1942.0139	-0.0014	0	55.58	3.60E-05	K	VDIEAPDVSLEGPEGK	L
1								253952	1	1	488.5142	1950.0277	4	1950.0302	-0.0025	0	10.34	1.5	K	VGIDTPDIDIHGPEGK	L
1								255109	1	1	652.6761	1955.0065	3	1955.0091	-0.0027	0	48.81	0.00022	K	VDIEGPDVNIEGPEGK	L
1								255190	1	1	489.7988	1955.1661	4	1955.1668	-0.0007	1	7.2	1.3	K	APKISIPDVDLDLK	G
1								255335	1	1	490.0124	1956.0205	4	1956.0295	-0.009	0	74.18	6.00E-07	K	VDVEVPDVSLEGPEGK	L
1								255980	2	1	654.3743	1960.1011	3	1960.1029	-0.0018	1	6.79	4.1	K	VSMPDVDLNLKGPK	L	Oxidation (M)	0.00200000000000.0
1								256955	1	1	656.3637	1966.0693	3	1966.0646	0.0046	2	2.61	11	K	FKMPEMHFRAPK	M	Oxidation (M)	0.002000000000.0
1								257133	1	1	657.3472	1969.0198	3	1969.0248	-0.005	0	11.9	0.91	K	VDVDVPDVNIEGPDAK	L
1								257847	1	1	659.334	1974.9802	3	1974.9812	-0.001	0	28.37	0.013	K	MDVNVGDIDIEGPEGK	L
1								257962	1	1	659.6645	1975.9717	3	1975.9721	-0.0005	0	89.18	1.60E-08	R	DDGVFVQEVTQNSPAAR	T
1								258397	1	1	660.3474	1978.0204	3	1978.0251	-0.0047	0	17.55	0.25	K	IDVDAPDIDIHGPDAK	L
1								259623	1	1	662.019	1983.0352	3	1983.0404	-0.0053	0	26.58	0.037	K	VDIDVPDVNIEGPDAK	L
1								260228	1	1	497.5153	1986.0321	4	1986.0401	-0.008	0	41.91	0.00079	K	IDVTAPDVSIEEPEGK	L
1								260856	1	1	663.3315	1986.9727	3	1986.9812	-0.0085	0	3.03	5.4	K	MDAEVPDVNIEGPDAK	L
1								261366	1	1	664.0103	1989.0091	3	1989.0146	-0.0055	0	17.78	0.22	K	VDIDTPDINIEGSEGK	F
1								261682	1	1	996.4952	1990.9758	2	1990.9761	-0.0003	0	56.92	2.20E-05	K	MDVNVGDIDIEGPEGK	L	Oxidation (M)	0.2000000000000000.0
1								262354	1	1	500.2708	1997.0541	4	1997.0561	-0.002	0	39.53	0.0018	K	VDIDVPDVNLEAPEGK	L
1								262440	1	1	666.7147	1997.1223	3	1997.1289	-0.0066	2	0.13	16	K	GPKFKMPDMNIK	A	Oxidation (M)	0.000002000000.0
1								263014	1	1	501.5391	2002.1273	4	2002.1312	-0.0039	1	27.53	0.027	K	IKGDVDVSVPEVEGK	L
1								263041	2	1	668.4028	2002.1866	3	2002.1885	-0.0019	2	3.56	4.9	K	GPKFKMPDLHLK	A	Oxidation (M)	0.000002000000.0
1								263090	1	1	501.7503	2002.9721	4	2002.9761	-0.004	0	29.82	0.01	K	MDAEVPDVNIEGPDAK	L	Oxidation (M)	0.2000000000000000.0
1								263306	2	1	669.0504	2004.1294	3	2004.1388	-0.0094	2	2.68	9.5	K	VKMPKFSMPGFK	G	2 Oxidation (M)	0.002000020000.0
1								263644	1	1	670.351	2008.0312	3	2008.0357	-0.0045	0	37.92	0.0031	K	VDIDTPDIDIHGPEGK	L
1								264063	2	1	503.7925	2011.1409	4	2011.1446	-0.0037	2	1.33	11	K	FKMPDMNIKAPK	I	Oxidation (M)	0.000002000000.0
1								265158	2	1	674.3464	2020.0174	3	2020.0204	-0.003	0	4.96	4	K	ASLGSLEGEAEAEASSPK	G
1								266497	1	1	678.663	2032.9672	3	2032.9689	-0.0017	0	12.47	0.29	K	VDVECPDVNIEGPEGK	W
1								267581	1	1	682.3901	2044.1485	3	2044.1418	0.0067	1	17.44	0.27	K	GEVDVDVPKLEGDLK	G
1								267806	1	1	683.0433	2046.1081	3	2046.1088	-0.0008	0	25.5	0.051	K	VSVGAPDLSLEASEGSIK	L
1								267910	1	1	683.368	2047.0822	3	2047.083	-0.0008	0	23.2	0.096	K	QGFDLNVPGGEIDASLK	A
1								269292	10	1	514.7953	2055.1521	4	2055.1552	-0.0031	1	0.88	15	K	IPMPDFDLHLKGPK	V	Oxidation (M)	0.00200000000000.0
1								270565	2	1	1035.037	2068.0594	2	2068.0546	0.0048	1	1.44	14	K	GDMDVSLPKVEGDMK	V	Oxidation (M)	0.000000000000020.0
1								274722	1	1	523.7819	2091.0985	4	2091.0993	-0.0008	0	29.02	0.021	K	VDVNAPDVQAPDWHLK	M
1								277083	1	1	527.7732	2107.0637	4	2107.0637	0	1	37.12	0.0024	R	LKSEDGVEGDLGETQSR	T
1								278325	1	1	709.3922	2125.1548	3	2125.1622	-0.0075	0	4.78	6	K	VQANLGAPDINIEGLDAK	V
1								278620	1	1	1065.087	2128.1594	2	2128.1619	-0.0025	1	47.83	0.00031	K	LKGEIDASVPELEGDLR	G
1								278638	7	1	533.0486	2128.1653	4	2128.166	-0.0008	2	1.03	14	K	FKMPEMHFKTPK	I	2 Oxidation (M)	0.002002000000.0
1								282806	1	1	723.7347	2168.1823	3	2168.1833	-0.0011	0	32.35	0.01	K	LPQFGISTPGSDLHVNAK	G
1								283128	1	1	725.3764	2173.1074	3	2173.1106	-0.0033	0	56.41	4.10E-05	R	HELTEISNVDVETQSGK	T
1								283815	1	1	728.3705	2182.0897	3	2182.0972	-0.0075	0	21.13	0.15	K	GPAFNMASPESDFGINLK	G
1								285748	1	1	550.5663	2198.2361	4	2198.2272	0.0089	2	7.51	2.5	K	VEGDLKGPEVDIRDPK	V
1								286810	1	1	1102.61	2203.2054	2	2203.2135	-0.0081	1	7.59	3.9	K	MPDVDISVPKIEGDLK	G	Oxidation (M)	0.2000000000000000.0
1								286855	1	1	552.285	2205.1109	4	2205.1157	-0.0048	0	11.54	1.1	K	GPHVDVSGPDIDIEGPEGK	L
1								287168	1	1	737.3685	2209.0837	3	2209.0919	-0.0082	0	3.26	5.1	K	MEGGGAEVHAQLPSLEGDLR	G
1								288740	1	1	740.7437	2219.2093	3	2219.2163	-0.0071	1	50.1	0.00021	K	VKGDLDIAGPNLEGDFK	G
1								288853	2	1	741.0756	2220.205	3	2220.215	-0.01	1	2.27	12	K	MQVGGDGVKVPGIDATTK	L	Oxidation (M)	0.200000000000000000.0
1								289133	1	1	742.7054	2225.0944	3	2225.0868	0.0075	0	32.75	0.0065	K	MEGGGAEVHAQLPSLEGDLR	G	Oxidation (M)	0.20000000000000000000.0
1								290033	1	1	746.0784	2235.2134	3	2235.2146	-0.0012	1	70.77	1.70E-06	K	MKGEVDVSLANVEGDLK	G
1								290531	1	1	561.0427	2240.1417	4	2240.1416	0.0001	0	22.28	0.11	K	GPSLDIDTPDVNIEGPEGK	L
1								291187	1	1	562.8036	2247.1853	4	2247.1892	-0.0039	0	35.76	0.0044	K	VDINAPDVGVQGPDWHLK	M
1								291601	1	1	751.058	2250.1522	3	2250.1524	-0.0003	0	41.23	0.0014	K	VDVSAPDVEAHGPEWNLK	M
1								293430	1	1	570.0655	2276.2329	4	2276.2299	0.003	1	48.77	0.00027	K	LKGDVDVSLPEVEGEMK	V
1								294030	1	1	572.7917	2287.1377	4	2287.1398	-0.0021	0	32.37	0.0079	K	VDVSAPDVEMQGPDWNLK	M
1								294071	1	1	572.8022	2287.1797	4	2287.1841	-0.0044	0	22.86	0.098	K	VDISAPDVDVHGPDWHLK	M
1								294306	1	1	765.0822	2292.2248	3	2292.2248	-0.0001	1	42.76	0.00093	K	LKGDVDVSLPEVEGEMK	V	Oxidation (M)	0.00000000000000020.0
1								294971	1	1	576.791	2303.1349	4	2303.1348	0.0001	0	36.02	0.0034	K	VDVSAPDVEMQGPDWNLK	M	Oxidation (M)	0.000000000200000000.0
1								295119	1	1	769.4049	2305.1929	3	2305.1947	-0.0018	0	77.88	2.80E-07	K	VDINAPDVDVQGPDWHLK	M
1								296081	1	1	579.5547	2314.1897	4	2314.195	-0.0053	0	31.33	0.013	K	VDINAPDVDVHGPDWHLK	M
1								296147	1	1	579.8009	2315.1745	4	2315.179	-0.0045	0	40.3	0.0013	K	VDIDAPDVDVHGPDWHLK	M
1								296662	3	1	774.421	2320.2412	3	2320.241	0.0002	0	10.21	1.8	R	ELLLPNWQGSGSHGLTIAQR	D
1								297142	1	1	583.0594	2328.2085	4	2328.2106	-0.0021	0	46	0.00046	K	VDINAPDVEVHGPDWHLK	M
1								297187	1	1	583.3167	2329.2377	4	2329.2378	-0.0001	1	30.97	0.017	K	VESDLKGPEVDIEGPEGK	L
1								297498	1	1	584.3131	2333.2233	4	2333.226	-0.0027	0	47.37	0.0003	K	VDIDVPDVNVQGPDWHLK	M
1								297700	1	1	779.0765	2334.2077	3	2334.21	-0.0023	0	62.57	9.90E-06	K	VDIDVPDVDVQGPDWHLK	M
1								298248	1	1	587.0566	2344.1973	4	2344.2056	-0.0083	0	21.91	0.11	K	VDINTPDVDVHGPDWHLK	M
1								298348	1	1	783.3898	2347.1476	3	2347.1511	-0.0035	0	40.63	0.0011	K	MDIDAPDVDVHGPDWHLK	M
1								298538	1	1	588.5357	2350.1137	4	2350.1168	-0.0031	0	0.78	8.8	K	AEASIQAGAGDGEWEESEVK	L
1								299045	1	1	589.0486	2352.1653	4	2352.1664	-0.0011	0	34.39	0.0057	K	MDIDAPDVEVQGPDWHLK	M
1								299632	2	1	591.7876	2363.1213	4	2363.1269	-0.0056	0	9.14	1.2	K	GPFVEAEVPDVDLECPDAK	L
1								299671	1	1	591.7933	2363.1441	4	2363.146	-0.0019	0	40.47	0.001	K	MDIDAPDVDVHGPDWHLK	M	Oxidation (M)	0.200000000000000000.0
1								299908	1	1	592.5624	2366.2205	4	2366.2209	-0.0004	0	57.39	3.30E-05	K	GDVPSVGLEGPDVDLQGPEAK	I
1								300012	1	1	593.0477	2368.1617	4	2368.1613	0.0004	0	20.77	0.11	K	MDIDAPDVEVQGPDWHLK	M	Oxidation (M)	0.200000000000000000.0
1								300213	2	1	791.7607	2372.2603	3	2372.2623	-0.002	1	4.04	6.9	K	MDAEVPDVNIEGPDAKLK	G
1								300703	1	1	794.4049	2380.1929	3	2380.1977	-0.0048	0	26.82	0.04	K	MDIDVPDVEVQGPDWHLK	M
1								300920	1	1	597.8066	2387.1973	4	2387.2001	-0.0028	0	25.64	0.041	K	VDIDAPDVEVHDPDWHLK	M
1								301341	1	1	600.0547	2396.1897	4	2396.1926	-0.0029	0	51.43	0.0001	K	MDIDVPDVEVQGPDWHLK	M	Oxidation (M)	0.200000000000000000.0
1								303206	1	1	606.3488	2421.3661	4	2421.3636	0.0025	2	0.55	12	K	VKGDVDVSLPKMEGDLK	G	Oxidation (M)	0.00000000000200000.0
1								305772	1	1	824.4633	2470.3681	3	2470.3675	0.0005	0	29.32	0.018	K	TPSFGISAPQVSIPDVNVNLK	G
1								306180	2	1	621.3296	2481.2893	4	2481.2939	-0.0046	1	0.62	17	K	FSMPGFKGEGPDVDVNLPK	A	Oxidation (M)	0.0020000000000000000.0
1								307025	1	1	833.1094	2496.3064	3	2496.3064	0	0	80.14	1.50E-07	K	GGADVSGGVSAPDISLGEGHLSVK	G
1								309033	3	1	636.8267	2543.2777	4	2543.2766	0.0011	1	0.39	15	K	FSMPGFKGEGPEVDMNLPK	A	2 Oxidation (M)	0.0020000000000020000.0
1								309657	1	1	852.3705	2554.0897	3	2554.0961	-0.0065	0	16.25	0.024	R	EVFSSCSSEVVLSGDDEEYQR	I
1								311144	3	1	518.4722	2587.3246	5	2587.3274	-0.0028	0	0.23	20	K	APEVNLNAPDVDVHGPDWNLK	M
1								313544	1	1	658.8442	2631.3477	4	2631.3524	-0.0047	2	4.9	5.3	K	MPKFSMPGFKGEGPDGDVK	L	2 Oxidation (M)	0.2000020000000000000.0
1								314331	3	1	660.3767	2637.4777	4	2637.4688	0.0089	2	0.72	11	K	FSMPGFKGEGPEVDVKLPK	A
1								316262	2	1	902.8162	2705.4268	3	2705.4341	-0.0073	0	1.35	14	K	GGQIGLQAPGLSVSGPQGHLESGSGK	V
1								316931	1	1	912.1776	2733.511	3	2733.5091	0.0018	0	82.78	6.70E-08	K	GPTVGGGLPGIGVQGLEGNLQMPGIK	S
1								317176	2	1	687.3641	2745.4273	4	2745.4196	0.0077	1	0.33	18	K	MPTFSTPGAKGEGPDVHMTLPK	G	Oxidation (M)	0.0000000000000000020000.0
1								317322	1	1	688.8823	2751.5001	4	2751.502	-0.0019	1	17.66	0.31	K	IKGDVPSVGLEGPDVDLQGPEAK	I
1								317930	1	1	692.1027	2764.3817	4	2764.3833	-0.0016	0	25.93	0.041	K	VEAPSLDVHMDSPDINIEGPDVK	I
1								318462	1	1	696.1023	2780.3801	4	2780.3782	0.0019	0	12.73	0.7	K	VEAPSLDVHMDSPDINIEGPDVK	I	Oxidation (M)	0.00000000020000000000000.0
1								318970	1	1	930.8155	2789.4247	3	2789.4173	0.0074	1	4.02	6.8	K	GPKMDIDAPDVDVHGPDWHLK	M	Oxidation (M)	0.000200000000000000000.0
1								319565	1	1	700.846	2799.3549	4	2799.3542	0.0007	0	6.03	2.6	K	ADIDVSGPSVDTDAPDLDIEGPEGK	L
1								319571	1	1	934.1308	2799.3706	3	2799.3694	0.0011	0	83.07	7.00E-08	R	EFSGPSTPTGTLEFEGGEVSLEGGK	V
1								321002	1	1	713.8653	2851.4321	4	2851.4331	-0.001	0	18.03	0.33	K	ADIDISGPNVDVDVPDVNIEGPDAK	L
1								321784	1	1	957.1823	2868.5251	3	2868.5212	0.0039	0	83.24	8.70E-08	K	SPSLDVTVPEAELNLETPEISVGGK	G
1								322838	1	1	968.1474	2901.4204	3	2901.4231	-0.0028	0	28.46	0.017	K	LEGDLTGPSVGVEVPDVELECPDAK	L
1								323342	4	1	734.1295	2932.4889	4	2932.4896	-0.0007	1	0.81	15	K	MPDMHVNMPKISMPEIDLNLK	G	3 Oxidation (M)	0.200200020000000000000.0
1								323993	1	1	592.8926	2959.4266	5	2959.4286	-0.002	0	2.22	5.6	K	LEGDLTGPSVDVEVPDVELECPDAK	L
1								324466	1	1	598.3358	2986.6426	5	2986.647	-0.0044	0	37.68	0.0028	K	LEGELQAPDLELSLPAIHVEGLDIK	A
1								325269	1	1	760.6334	3038.5045	4	3038.511	-0.0065	0	20.18	0.14	K	GDINIEGPSMNIEGPDLNVEGPEGGLK	G
1								325411	4	1	1016.557	3046.6492	3	3046.6505	-0.0013	2	1.19	12	K	MPEMNIKAPKISMPDFDLHLK	G	Oxidation (M)	0.000200000000000000000.0
1								325585	1	1	764.6328	3054.5021	4	3054.5059	-0.0038	0	46.76	0.0003	K	GDINIEGPSMNIEGPDLNVEGPEGGLK	G	Oxidation (M)	0.000000000200000000000000000.0
1								328013	1	1	806.2081	3220.8033	4	3220.8033	0	0	79.91	9.30E-08	K	GGKPGLTIQAPQLEVSVPSANIEGLEGK	L
1								329070	2	1	661.3607	3301.7671	5	3301.7757	-0.0086	2	0.06	20	K	LKMPDMHVNMPKISMPEIDLNLK	G	2 Oxidation (M)	0.00200200000000000000000.0
1								332259	1	1	1290.344	3868.0102	3	3868.0085	0.0017	0	58.14	3.00E-05	K	GEETGIDVTLPTGEVTVPGVSGDVSLPEIATGGLEGK	M
2	IPI00019502	Tax_Id=9606 Gene_Symbol=MYH9 Myosin-9	48079	257377	4858	76	1960	5872	1	1	395.2312	788.4478	2	788.4514	-0.0035	0	14.2	0.89	K	LLEDR	I
2								6606	1	1	400.7573	799.5	2	799.5038	-0.0037	0	7.01	1.4	R	GILTPR	I
2								8485	8	1	409.2342	816.4538	2	816.4575	-0.0037	0	3.61	13	R	QQLER	Q
2								10500	1	1	415.7701	829.5256	2	829.5296	-0.0039	0	5.83	6.5	R	WLVLR	I
2								12929	1	1	424.7588	847.503	2	847.5071	-0.0041	0	5.39	11	K	LMATLR	N
2								13063	1	1	425.239	848.4634	2	848.466	-0.0025	0	22.4	0.074	R	SMAVAAR	K
2								15228	1	1	431.7359	861.4572	2	861.4579	-0.0006	0	12.15	0.42	R	QGFPNR	V
2								15258	1	1	431.7642	861.5138	2	861.5163	-0.0025	0	16	0.86	K	ANLEK	A
2								15347	1	1	432.2572	862.4998	2	862.5004	-0.0005	0	22.01	0.17	R	DEAIK	Q
2								15606	5	1	432.7562	863.4978	2	863.502	-0.0042	0	9.1	3.5	K	LMATLR	N	Oxidation (M)	0.020000.0
2								15645	1	1	432.7632	863.5118	2	863.5142	-0.0024	0	10.69	1.5	K	NMALK	K
2								17108	1	1	437.7545	873.4944	2	873.4986	-0.0041	0	25.24	0.06	K	MNPPK	F
2								17560	1	1	438.7719	875.5292	2	875.532	-0.0027	0	16.38	0.71	K	EQLAK	L
2								17849	1	1	439.7703	877.526	2	877.5299	-0.0038	0	16.39	0.66	K	MQLAK	K
2								20001	2	1	446.7268	891.439	2	891.442	-0.0029	0	3.53	2.3	R	ELDDTR	A
2								20478	1	1	448.2225	894.4304	2	894.4317	-0.0013	0	19.4	0.043	K	FNEGER	V
2								21080	1	1	449.2657	896.5168	2	896.5211	-0.0043	0	14.1	1	K	SFVEK	V
2								22395	1	1	453.7588	905.503	2	905.5062	-0.0031	0	16.81	0.53	K	DDIQK	M
2								23391	1	1	456.2136	910.4126	2	910.4122	0.0004	0	15.48	0.12	R	SMMQDR	E
2								24691	1	1	459.7946	917.5746	2	917.5789	-0.0043	0	12.38	2.4	K	LQLEK	V
2								27229	1	1	467.7737	933.5328	2	933.5375	-0.0046	0	14.3	1.4	R	QELEK	T
2								27686	1	1	468.7997	935.5848	2	935.5895	-0.0047	0	17.36	0.19	K	LSLSTK	L
2								29078	1	1	470.7685	939.5224	2	939.5269	-0.0045	0	23.01	0.088	R	DYVQK	A
2								29368	1	1	471.7492	941.4838	2	941.4884	-0.0046	0	19.42	0.077	K	GFMDGK	Q
2								29691	1	1	473.2643	944.514	2	944.5161	-0.0021	0	15.84	0.23	K	QLAAENR	L
2								29876	1	1	473.3181	944.6216	2	944.6262	-0.0046	0	33.25	0.0028	K	VLLQGK	G
2								30946	1	1	475.7893	949.564	2	949.5688	-0.0047	0	28.93	0.022	R	EVSSLK	N
2								31663	4	1	477.7766	953.5386	2	953.5426	-0.0039	0	1.6	14	K	VAAYDK	L
2								33739	1	1	482.7791	963.5436	2	963.548	-0.0044	0	27.75	0.029	R	TELADK	V
2								39828	1	1	495.7519	989.4892	2	989.49	-0.0007	0	15.32	0.23	K	DQGELER	Q
2								44081	1	1	503.8	1005.5854	2	1005.5885	-0.003	0	18.13	0.28	K	LQAQMK	D
2								50821	3	1	517.2734	1032.5322	2	1032.5322	0.0001	0	2.99	3.4	K	QTLENER	G
2								51090	3	1	517.7997	1033.5848	2	1033.5899	-0.005	0	16.03	0.8	K	EEELVK	V
2								51258	6	1	518.2796	1034.5446	2	1034.5488	-0.0041	0	2.46	6.2	K	QVEDEK	N
2								51510	2	1	518.7987	1035.5828	2	1035.5878	-0.0049	0	16.67	0.46	K	LEMDLK	D
2								55571	5	1	526.7963	1051.578	2	1051.5827	-0.0047	0	3.68	6.2	K	LEMDLK	D	Oxidation (M)	0.002000.0
2								57234	3	1	531.2786	1060.5426	2	1060.5383	0.0044	1	6.95	2.3	R	DRAEAEAR	E
2								57247	1	1	531.2866	1060.5586	2	1060.5635	-0.0048	0	9.77	1.1	K	DLEGLSQR	H
2								57565	1	1	532.2526	1062.4906	2	1062.4951	-0.0044	0	12.72	0.16	R	VEEEEER	C
2								58650	1	1	534.8004	1067.5862	2	1067.5886	-0.0023	0	9.42	1.7	R	VVFQEFR	Q
2								61952	1	1	540.3478	1078.681	2	1078.6864	-0.0054	0	6.16	6	K	FQKPK	Q
2								63937	1	1	544.8125	1087.6104	2	1087.6157	-0.0053	0	3.39	6.7	K	YLYVDK	N
2								65923	1	1	548.8314	1095.6482	2	1095.6532	-0.0049	0	26.61	0.023	R	TVGQLYK	E
2								68874	1	1	553.2962	1104.5778	2	1104.5798	-0.0019	0	19.68	0.083	R	NTNPNFVR	C
2								69253	1	1	554.3077	1106.6008	2	1106.6063	-0.0054	0	11.49	1.1	K	TLEEEAK	T
2								71010	1	1	558.7904	1115.5662	2	1115.5711	-0.0048	0	28.87	0.01	R	NCAAYLK	L
2								71489	1	1	559.8338	1117.653	2	1117.6586	-0.0056	0	51.25	0.00012	K	GALALEEK	R
2								71629	1	1	560.2832	1118.5518	2	1118.5532	-0.0013	0	8.81	0.94	R	NWQWWR	L
2								74164	1	1	565.3242	1128.6338	2	1128.6382	-0.0044	0	41.61	0.001	K	SVHELEK	S
2								78292	1	1	572.3356	1142.6566	2	1142.657	-0.0004	0	29.56	0.014	R	GDLPFVVPR	R
2								79192	1	1	574.329	1146.6434	2	1146.6488	-0.0054	0	45.01	0.00046	R	GELANEVK	V
2								79624	1	1	575.7946	1149.5746	2	1149.5756	-0.001	0	5.94	2.2	R	CNGVLEGIR	I
2								79680	7	0	575.811	1149.6074	2	1149.6056	0.0019	0	0.5	13	-	MAQQAADK	Y
2								80203	1	1	576.782	1151.5494	2	1151.555	-0.0055	0	11.75	0.25	R	DEQSEEK	K
2								87259	1	1	590.8146	1179.6146	2	1179.6201	-0.0055	0	38.31	0.0011	K	ADEWLMK	N
2								89470	1	1	595.3522	1188.6898	2	1188.6957	-0.0059	0	38.6	0.002	R	EEILAQAK	E
2								89885	1	1	596.3237	1190.6328	2	1190.6386	-0.0058	0	30.58	0.013	R	VEEEAAQK	N
2								89972	1	1	596.36	1190.7054	2	1190.7114	-0.0059	0	24.13	0.052	K	ASITALEAK	I
2								91562	1	1	598.8119	1195.6092	2	1195.6151	-0.0058	0	41.38	0.00082	K	ADEWLMK	N	Oxidation (M)	0.0000020.0
2								91662	1	1	598.8466	1195.6786	2	1195.6845	-0.0058	0	25.7	0.046	K	FVSELWK	D
2								94131	2	1	603.8107	1205.6068	2	1205.6122	-0.0053	1	0.12	6	R	ELDDTRASR	E
2								98151	4	1	609.855	1217.6954	2	1217.6971	-0.0017	1	1.65	14	K	QRQELEK	T
2								99309	1	1	612.3452	1222.6758	2	1222.6801	-0.0043	0	22.17	0.096	K	SGFEPASLK	E
2								99899	1	1	613.8062	1225.5978	2	1225.6038	-0.006	0	23.33	0.026	R	QSACNLEK	K
2								101527	1	1	616.3652	1230.7158	2	1230.7216	-0.0058	0	20.27	0.12	K	LVWVPSDK	S
2								102512	1	1	618.3517	1234.6888	2	1234.6947	-0.0059	0	38.54	0.003	R	QQQLTAMK	V
2								103300	1	1	620.3442	1238.6738	2	1238.6793	-0.0054	0	19.27	0.17	K	QACVLMIK	A
2								105239	1	1	623.8279	1245.6412	2	1245.6444	-0.0032	0	32.72	0.0052	K	ADGAEAKPAE	-
2								107670	1	1	418.2465	1251.7177	3	1251.7179	-0.0002	1	3.61	9.8	K	VGRDYVQK	A
2								110333	4	1	630.8459	1259.6772	2	1259.6731	0.0041	0	0.41	15	R	NCAAYLK	L	iTRAQ4plex (Y)	0.0000100.0
2								110379	1	1	630.8706	1259.7266	2	1259.7329	-0.0062	0	25.9	0.034	R	EQEVNILK	K
2								110832	1	1	631.8481	1261.6816	2	1261.687	-0.0053	1	6.92	3.6	K	KDQGELER	Q
2								111351	8	1	422.2538	1263.7396	3	1263.7396	0	1	0.77	13	R	MFRWLVLR	I
2								114236	1	1	637.3466	1272.6786	2	1272.6795	-0.0009	0	61.05	1.00E-05	K	EEELQAALAR	V
2								115352	1	1	426.934	1277.7802	3	1277.7855	-0.0053	1	16.28	0.29	R	KLQAQMK	D
2								116317	1	1	642.3117	1282.6088	2	1282.6141	-0.0052	0	19.01	0.048	R	QEEEMMAK	E
2								117725	1	1	429.8958	1286.6656	3	1286.6719	-0.0063	0	14.57	0.56	R	CIIPNHEK	K
2								118292	1	1	430.8873	1289.6401	3	1289.6464	-0.0063	0	8.85	0.7	R	CQHLQAEK	K
2								120495	1	1	650.3088	1298.603	2	1298.609	-0.0059	0	21.06	0.038	R	QEEEMMAK	E	Oxidation (M)	0.00000200.0
2								120660	1	1	433.9255	1298.7547	3	1298.7581	-0.0034	1	27.72	0.022	R	RGDLPFVVPR	R
2								123558	1	1	654.897	1307.7794	2	1307.7848	-0.0054	1	20.46	0.14	K	KLEMDLK	D
2								127640	1	1	661.8629	1321.7112	2	1321.7155	-0.0043	0	53.25	7.50E-05	K	LQEMEGTVK	S
2								129025	1	1	443.2915	1326.8527	3	1326.8591	-0.0064	0	3.99	2.3	K	VKPLLQVSR	Q
2								130477	1	1	445.2615	1332.7627	3	1332.7679	-0.0052	0	13.92	0.5	R	LEVNLQAMK	A
2								131469	1	1	668.8514	1335.6882	2	1335.6947	-0.0065	0	46.69	0.00017	R	ALEEAMEQK	A
2								131617	1	1	669.3626	1336.7106	2	1336.7108	-0.0002	0	29.28	0.015	K	ALELDSNLYR	I
2								131763	1	1	669.8597	1337.7048	2	1337.7104	-0.0056	0	36.6	0.0034	K	LQEMEGTVK	S	Oxidation (M)	0.000200000.0
2								132944	1	1	673.3566	1344.6986	2	1344.7007	-0.0021	0	42.63	0.00049	K	DVLLQVDDER	R
2								133897	1	1	675.3853	1348.756	2	1348.7628	-0.0067	0	22.4	0.11	R	LEVNLQAMK	A	Oxidation (M)	0.000000020.0
2								134256	1	1	676.8491	1351.6836	2	1351.6897	-0.006	0	39.41	0.0012	R	ALEEAMEQK	A	Oxidation (M)	0.000002000.0
2								135835	1	1	454.5794	1360.7164	3	1360.7165	-0.0001	1	1.15	9.1	K	ATYERMFR	W	iTRAQ4plex (Y)	0.00100000.0
2								136754	1	1	456.5842	1366.7308	3	1366.7326	-0.0019	0	33.68	0.0073	R	AGVLAHLEEER	D
2								139884	1	1	460.6064	1378.7974	3	1378.8033	-0.0059	1	23.8	0.062	K	KTLEEEAK	T
2								139996	2	1	460.9232	1379.7478	3	1379.754	-0.0062	0	1.52	11	K	FDQLLAEEK	T
2								140822	1	1	462.9018	1385.6836	3	1385.6843	-0.0007	0	24.41	0.028	K	THEAQIQEMR	Q
2								142323	1	1	464.6039	1390.7899	3	1390.7958	-0.006	1	12.81	1.2	K	RQQQLTAMK	V
2								142330	1	1	464.6099	1390.8079	3	1390.8145	-0.0067	1	10.88	1.5	K	VNKDDIQK	M
2								142961	1	1	697.8129	1393.6112	2	1393.6153	-0.004	0	10.06	0.15	R	EMEAELEDER	K
2								143555	1	1	698.9008	1395.787	2	1395.791	-0.0039	1	6.87	2.8	K	MNPPKFSK	V	Oxidation (M)	0.20000000.0
2								146040	1	1	468.9302	1403.7688	3	1403.7751	-0.0063	0	21.34	0.11	R	DLGEELEALK	T
2								146945	1	1	470.8773	1409.6101	3	1409.6102	-0.0001	0	2.85	0.75	R	EMEAELEDER	K	Oxidation (M)	0.0200000000.0
2								148870	2	1	474.2831	1419.8275	3	1419.8298	-0.0024	1	1.99	12	K	LKQVEDEK	N
2								154158	1	1	481.5915	1441.7527	3	1441.7591	-0.0065	0	0.28	12	K	VMQEQGTHPK	F
2								157045	1	1	486.9045	1457.6917	3	1457.6985	-0.0069	0	23.58	0.023	R	TEMEDLMSSK	D
2								157166	1	1	486.9233	1457.7481	3	1457.754	-0.006	0	11.98	0.67	K	VMQEQGTHPK	F	Oxidation (M)	0.0200000000.0
2								158591	2	1	488.2672	1461.7798	3	1461.7779	0.0019	2	2.08	9.8	R	DRAEAEAREK	E
2								158666	1	1	488.2875	1461.8407	3	1461.8425	-0.0019	0	18.11	0.2	K	LDPHLVLDQLR	C
2								160362	1	1	490.294	1467.8602	3	1467.8662	-0.0061	1	27.43	0.024	K	VAAYDKLEK	T
2								161276	1	1	492.2363	1473.6871	3	1473.6935	-0.0064	0	17.06	0.1	R	TEMEDLMSSK	D	Oxidation (M)	0.0020000000.0
2								161541	1	1	492.574	1474.7002	3	1474.7021	-0.0019	0	4.16	1.6	R	QLEEAEEEAQR	A
2								164824	1	1	496.5807	1486.7203	3	1486.7207	-0.0005	0	50.59	4.80E-05	K	HEAMITDLEER	L
2								165605	1	1	745.8516	1489.6886	2	1489.6884	0.0003	0	40	0.00054	R	TEMEDLMSSK	D	2 Oxidation (M)	0.0020002000.0
2								166346	1	1	498.267	1491.7792	3	1491.7846	-0.0055	0	5.21	3	R	ALEQQVEEMK	T
2								166677	1	1	498.6175	1492.8307	3	1492.8381	-0.0074	0	21.22	0.11	K	TDLLLEPYNK	Y
2								167693	1	1	500.9326	1499.776	3	1499.7823	-0.0064	0	17.71	0.24	K	DLEAHIDSANK	N
2								167957	1	1	501.2741	1500.8005	3	1500.8018	-0.0013	1	19.09	0.15	K	DVLLQVDDERR	N
2								168218	1	1	501.9118	1502.7136	3	1502.7157	-0.0021	0	3.77	1.8	K	HEAMITDLEER	L	Oxidation (M)	0.00020000000.0
2								168324	1	1	501.9777	1502.9113	3	1502.9186	-0.0074	1	19.31	0.12	K	KLVWVPSDK	S
2								170097	1	1	503.6003	1507.7791	3	1507.7796	-0.0005	0	30.01	0.014	R	ALEQQVEEMK	T	Oxidation (M)	0.0000000020.0
2								172892	4	1	507.921	1520.7412	3	1520.7449	-0.0037	0	0.94	4.8	R	EQLEEEEEAK	H
2								174746	1	1	511.5604	1531.6594	3	1531.6591	0.0003	0	34.94	0.00042	K	DMFQETMEAMR	I
2								176929	1	1	773.4422	1544.8698	2	1544.8765	-0.0067	1	43.67	0.00096	K	KEEELQAALAR	V
2								177497	1	1	516.8913	1547.6521	3	1547.654	-0.0019	0	2.52	0.92	K	DMFQETMEAMR	I	Oxidation (M)	0.00000020000.0
2								180713	2	1	781.9558	1561.897	2	1561.8959	0.0011	0	14.32	0.61	R	YEILTPNSIPK	G
2								181089	1	1	522.2234	1563.6484	3	1563.6489	-0.0006	0	6.21	0.24	K	DMFQETMEAMR	I	2 Oxidation (M)	0.00000020020.0
2								183141	1	1	524.6014	1570.7824	3	1570.788	-0.0056	0	20.53	0.066	K	ADFCIIHYAGK	V
2								183371	1	1	524.9761	1571.9065	3	1571.9126	-0.0062	0	23.04	0.11	K	VEAQLQELQVK	F
2								187260	1	1	531.96	1592.8582	3	1592.8653	-0.0072	0	11.3	1.3	K	EQADFAIEALAK	A
2								188789	2	1	534.6509	1600.9309	3	1600.9252	0.0056	2	2.53	7.1	K	VREKQLAAENR	L
2								189561	1	1	535.2996	1602.877	3	1602.8796	-0.0026	1	4.8	7	K	GMFRTVGQLYK	E	Oxidation (M)	0.02000000000.0
2								194594	2	1	544.6058	1630.7956	3	1630.8032	-0.0076	1	4.67	3.5	K	RQLEEAEEEAQR	A
2								195284	1	1	818.9144	1635.8142	2	1635.8195	-0.0053	0	70.29	9.70E-07	R	DELADEIANSSGK	G
2								199133	1	1	413.993	1651.9429	4	1651.951	-0.0081	1	36.55	0.0036	K	KFDQLLAEEK	T
2								202518	1	1	556.2772	1665.8098	3	1665.8123	-0.0025	1	42.26	0.00044	R	EMEAELEDERK	Q
2								206178	1	1	561.3074	1680.9004	3	1680.9079	-0.0075	1	3.87	6.5	K	FVSELWKDVDR	I
2								206355	1	1	561.6094	1681.8064	3	1681.8072	-0.0008	1	36.27	0.002	R	EMEAELEDERK	Q	Oxidation (M)	0.02000000000.0
2								211258	1	1	570.5965	1708.7677	3	1708.7695	-0.0019	0	39.61	0.00031	R	ELEDATETADAMNR	E
2								212026	1	1	571.9878	1712.9416	3	1712.9487	-0.0071	0	30.28	0.02	K	QIATLHAQVADMK	K
2								212434	1	1	572.6562	1714.9468	3	1714.9488	-0.0021	0	45.57	0.00041	K	VSHLLGINVTDFTR	G
2								213262	1	1	574.6251	1720.8535	3	1720.8471	0.0063	1	19.45	0.11	R	DLQGRDEQSEEK	K
2								213697	1	1	575.9284	1724.7634	3	1724.7645	-0.0011	0	21.53	0.013	R	ELEDATETADAMNR	E	Oxidation (M)	0.00000000000200.0
2								214304	1	1	577.3215	1728.9427	3	1728.9436	-0.0009	0	30.81	0.012	K	QIATLHAQVADMK	K	Oxidation (M)	0.0000000000020.0
2								214735	1	1	433.5017	1729.9777	4	1729.9818	-0.0041	1	31.68	0.011	K	LKDVLLQVDDER	R
2								217036	1	1	581.3071	1740.8995	3	1740.9008	-0.0013	1	19.46	0.2	R	NAEQYKDQADK	A
2								220197	1	1	587.311	1758.9112	3	1758.913	-0.0018	0	35.12	0.0046	R	IMGIPEEEQMGLLR	V
2								221703	1	1	589.6702	1765.9888	3	1765.997	-0.0083	0	45.55	0.0005	K	VIQYLAYVASSHK	S
2								222489	7	1	591.6401	1771.8985	3	1771.9008	-0.0024	1	0.48	11	K	HEAMITDLEERLR	R	Oxidation (M)	0.0002000000000.0
2								222645	1	1	592.2783	1773.8131	3	1773.8147	-0.0016	0	51.24	3.30E-05	K	QELEEICHDLEAR	V
2								222761	1	1	592.37	1774.0882	3	1774.096	-0.0079	0	8.47	1.1	R	VISGVLQLGNIVFK	K
2								222904	1	1	592.6433	1774.9081	3	1774.9079	0.0002	0	28.86	0.018	R	IMGIPEEEQMGLLR	V	Oxidation (M)	0.02000000000000.0
2								225442	1	1	597.9746	1790.902	3	1790.9028	-0.0008	0	31.1	0.01	R	IMGIPEEEQMGLLR	V	2 Oxidation (M)	0.02000000020000.0
2								226072	1	1	599.3049	1794.8929	3	1794.8961	-0.0032	1	47.79	0.00013	R	KGAGDGSDEEVDGK	A
2								229821	1	1	606.9916	1817.953	3	1817.9614	-0.0084	0	10.13	1.5	K	IAQLEEQLDNETK	E
2								231577	1	1	610.2928	1827.8566	3	1827.8586	-0.0021	0	25.45	0.017	R	EDQSILCTGESGAGK	T
2								234355	1	1	615.7076	1844.101	3	1844.1097	-0.0087	1	27.63	0.016	K	KVEAQLQELQVK	F
2								238875	1	1	625.3269	1872.9589	3	1872.9607	-0.0018	1	21.57	0.12	K	NKHEAMITDLEER	L
2								240259	1	1	940.4563	1878.898	2	1878.8985	-0.0005	0	74.86	2.10E-07	R	NTDQASMPDNTAAQK	V
2								241580	1	1	472.5261	1886.0753	4	1886.0829	-0.0076	2	30.64	0.012	K	LKDVLLQVDDERR	N
2								246637	1	1	637.0185	1908.0337	3	1908.0351	-0.0015	1	5.84	4.6	R	VEEEAAQKNMALK	K	Oxidation (M)	0.0000000002000.0
2								252455	1	1	647.9985	1940.9737	3	1940.9822	-0.0085	0	37.03	0.0025	R	IAEFTTNLTEEEEK	S
2								255640	1	1	490.5085	1958.0049	4	1958.0119	-0.007	1	30.42	0.014	K	DKADFCIIHYAGK	V
2								255917	1	1	654.3535	1960.0387	3	1960.041	-0.0023	0	2.73	9.1	K	NFINNPLAQADWAAK	K
2								257608	1	1	658.6415	1972.9027	3	1972.9035	-0.0008	0	6.4	0.61	K	MEDSVGCLETAEEVK	R
2								257769	2	1	658.9895	1973.9467	3	1973.9524	-0.0057	1	2.3	4	R	QLEEAEEEAQRANASR	R
2								261344	1	1	663.9732	1988.8978	3	1988.8984	-0.0007	0	3.47	0.88	K	MEDSVGCLETAEEVK	R	Oxidation (M)	0.200000000000000.0
2								264227	1	1	672.0266	2013.058	3	2013.0612	-0.0033	0	16.41	0.45	K	ANLQIDQINTDLNLER	S
2								264489	1	1	504.5427	2014.1417	4	2014.1455	-0.0038	0	6.05	4.1	R	QLLQANPILEAFGNAK	T
2								264561	1	1	1008.533	2015.0514	2	2015.0529	-0.0014	0	67.29	3.00E-06	K	NLPIYSEEIVEMYK	G
2								264931	1	1	673.3636	2017.069	3	2017.0683	0.0006	1	22.6	0.11	K	QTLENERGELANEVK	V
2								266217	1	1	678.0221	2031.0445	3	2031.0478	-0.0033	0	29.14	0.019	K	NLPIYSEEIVEMYK	G	Oxidation (M)	0.00000000000200.0
2								266974	1	1	680.007	2036.9992	3	2037.0002	-0.001	0	19.86	0.091	K	LEEEQIILEDQNCK	L
2								267174	1	1	680.6896	2039.047	3	2039.0522	-0.0052	0	3.97	5.6	R	LTEMETLQSQLMAEK	L
2								267700	1	1	512.5079	2046.0025	4	2046.0117	-0.0092	1	47.07	0.00014	K	KQELEEICHDLEAR	V
2								268853	1	1	686.0214	2055.0424	3	2055.0471	-0.0048	0	4.44	4.9	R	LTEMETLQSQLMAEK	L	Oxidation (M)	0.000200000000000.0
2								269495	1	1	515.5097	2058.0097	4	2058.0115	-0.0018	0	6.08	2.7	R	HEMPPHIYAITDTAYR	S
2								269894	1	1	688.6776	2063.011	3	2063.014	-0.0031	0	35.63	0.0026	K	TELEDTLDSTAAQQELR	S
2								270183	1	1	689.3557	2065.0453	3	2065.0353	0.01	2	1.34	9.2	R	QVREMEAELEDERK	Q	Oxidation (M)	0.00002000000000.0
2								274894	1	1	1047.549	2093.0834	2	2093.0875	-0.004	0	48.16	0.00021	R	LQQELDDLLVDLDHQR	Q
2								278463	1	1	532.7817	2127.0977	4	2127.1051	-0.0074	0	4.9	6.5	K	HSQAVEELAEQLEQTK	R
2								278652	1	1	710.6757	2129.0053	3	2129.0046	0.0006	1	59.11	8.30E-06	K	MEDSVGCLETAEEVKR	K
2								280468	1	1	716.0067	2144.9983	3	2144.9995	-0.0013	1	63.22	3.10E-06	K	MEDSVGCLETAEEVKR	K	Oxidation (M)	0.2000000000000000.0
2								281375	1	1	719.0407	2154.1003	3	2154.0913	0.0089	1	21.37	0.1	R	QEEEMMAKEEELVK	V
2								282898	3	1	543.5266	2170.0773	4	2170.0862	-0.0089	1	0.63	10	R	QEEEMMAKEEELVK	V	Oxidation (M)	0.00002000000000.0
2								283412	1	1	726.6889	2177.0449	3	2177.0457	-0.0008	0	3.56	3.6	R	ELESQISELQEDLESER	A
2								285277	1	1	731.6909	2192.0509	3	2192.0574	-0.0066	0	19.75	0.081	K	SMEAEMIQLQEELAAAER	A
2								286966	1	1	1105.033	2208.0514	2	2208.0524	-0.0009	0	52.45	4.60E-05	K	SMEAEMIQLQEELAAAER	A	Oxidation (M)	0.020000000000000000.0
2								289065	1	1	742.3566	2224.048	3	2224.0473	0.0007	0	16.64	0.19	K	SMEAEMIQLQEELAAAER	A	2 Oxidation (M)	0.020002000000000000.0
2								289694	3	1	745.4051	2233.1935	3	2233.2045	-0.0111	0	4.04	6.5	K	LQVELDNVTGLLSQSDSK	S
2								291073	1	1	749.374	2245.1002	3	2245.1005	-0.0004	1	42.6	0.00065	K	KMEDSVGCLETAEEVK	R
2								291453	1	1	750.7114	2249.1124	3	2249.1154	-0.003	0	65.84	3.00E-06	K	TQLEELEDELQATEDAK	L
2								292401	1	1	754.7037	2261.0893	3	2261.0955	-0.0062	1	20.42	0.091	K	KMEDSVGCLETAEEVK	R	Oxidation (M)	0.0200000000000000.0
2								293816	1	1	762.0782	2283.2128	3	2283.2062	0.0065	1	41.12	0.0015	K	HSQAVEELAEQLEQTKR	V
2								293817	1	1	571.8143	2283.2281	4	2283.2296	-0.0015	0	44.3	0.00068	R	TFHIFYYLLSGAGEHLK	T
2								293963	1	1	1143.636	2285.2574	2	2285.2583	-0.0008	1	39.19	0.0021	K	KANLQIDQINTDLNLER	S
2								293988	1	1	763.0615	2286.1627	3	2286.1704	-0.0078	1	36.66	0.003	R	EQLEEEEEAKHNLEK	Q
2								295173	1	1	577.3208	2305.2541	4	2305.2595	-0.0054	0	21.96	0.13	R	IIGLDQVAGMSETALPGAFK	T
2								295843	1	1	578.3046	2309.1893	4	2309.1972	-0.0079	1	26.69	0.027	K	KLEEEQIILEDQNCK	L
2								296716	1	1	581.3212	2321.2557	4	2321.2545	0.0012	0	13.79	0.82	R	IIGLDQVAGMSETALPGAFK	T	Oxidation (M)	0.00000000020000000000.0
2								300427	1	1	595.051	2376.1749	4	2376.176	-0.0011	1	23.97	0.047	R	QAQQERDELADEIANSSGK	G
2								301601	1	1	601.308	2401.2029	4	2401.2016	0.0013	2	47.34	0.00032	K	KMEDSVGCLETAEEVKR	K
2								302408	1	1	805.412	2413.2142	3	2413.2151	-0.0009	0	49.27	0.00014	K	NMDPLNDNIATLLHQSSDK	F
2								303466	1	1	810.7437	2429.2093	3	2429.21	-0.0007	0	41.09	0.001	K	NMDPLNDNIATLLHQSSDK	F	Oxidation (M)	0.0200000000000000000.0
2								304195	1	1	816.4174	2446.2304	3	2446.2308	-0.0005	1	41.67	0.0011	K	IRELESQISELQEDLESER	A
2								305808	1	1	824.7909	2471.3509	3	2471.3516	-0.0007	2	0.23	18	K	QLKDKADFCIIHYAGK	V
2								305963	1	1	826.3898	2476.1476	3	2476.1509	-0.0033	0	28.42	0.0096	K	MQQNIQELEEQLEEEESAR	Q
2								306646	1	1	831.723	2492.1472	3	2492.1458	0.0014	0	87.88	9.60E-09	K	MQQNIQELEEQLEEEESAR	Q	Oxidation (M)	0.2000000000000000000.0
2								309920	1	1	855.0978	2562.2716	3	2562.2735	-0.0019	0	57.63	2.10E-05	K	VEDMAELTCLNEASVLHNLK	E
2								310752	1	1	645.0472	2576.1597	4	2576.1582	0.0014	1	27.82	0.0051	R	SMMQDREDQSILCTGESGAGK	T
2								310824	1	1	860.4311	2578.2715	3	2578.2684	0.003	0	48.14	0.00019	K	VEDMAELTCLNEASVLHNLK	E	Oxidation (M)	0.00020000000000000000.0
2								311261	1	1	865.0599	2592.1579	3	2592.1532	0.0047	1	34.24	0.00087	R	SMMQDREDQSILCTGESGAGK	T	Oxidation (M)	0.002000000000000000000.0
2								312604	1	1	653.5825	2610.3009	4	2610.3022	-0.0013	0	8.5	2.2	K	LQQLFNHTMFILEQEEYQR	E
2								312744	1	1	1308.64	2615.2654	2	2615.2684	-0.0029	0	48.08	0.00014	R	IAQLEEELEEEQGNTELINDR	L
2								313659	2	1	878.7631	2633.2675	3	2633.2798	-0.0123	0	0.06	13	K	LQLQEQLQAETELCAEAEELR	A
2								314068	1	1	879.7606	2636.26	3	2636.2687	-0.0088	0	54.05	4.20E-05	K	DFSALESQLQDTQELLQEENR	Q
2								315184	1	1	891.8187	2672.4343	3	2672.4305	0.0038	0	20.03	0.2	R	INFDVNGYIVGANIETYLLEK	S
2								316675	5	1	908.8044	2723.3914	3	2723.3825	0.0089	2	0.32	17	K	SMEAEMIQLQEELAAAERAKR	Q	2 Oxidation (M)	0.020002000000000000000.0
2								317220	1	1	688.0944	2748.3485	4	2748.3479	0.0006	1	50.42	0.00013	K	KMQQNIQELEEQLEEEESAR	Q
2								317928	1	1	922.4588	2764.3546	3	2764.3428	0.0118	1	95.31	3.70E-09	K	KMQQNIQELEEQLEEEESAR	Q	Oxidation (M)	0.02000000000000000000.0
2								318274	1	1	694.6172	2774.4397	4	2774.4429	-0.0032	0	26.42	0.041	K	LEGDSTDLSDQIAELQAQIAELK	M
2								320491	2	1	710.3665	2837.4369	4	2837.4506	-0.0137	1	1.04	14	K	QLAAENRLTEMETLQSQLMAEK	L	Oxidation (M)	0.0000000000000000002000.0
2								320956	1	1	712.8607	2847.4137	4	2847.4172	-0.0035	1	41.41	0.001	K	VEDMAELTCLNEASVLHNLKER	Y
2								321683	1	1	956.1808	2865.5206	3	2865.5305	-0.0099	2	2.76	9.7	K	KLKSMEAEMIQLQEELAAAER	A	Oxidation (M)	0.000020000000000000000.0
2								325378	1	1	610.334	3046.6336	5	3046.6399	-0.0063	1	3.22	7.8	R	KLEGDSTDLSDQIAELQAQIAELK	M
2								326025	1	1	773.9157	3091.6337	4	3091.629	0.0047	1	33.35	0.01	K	SGFEPASLKEEVGEEAIVELVENGK	K
2								327832	1	1	801.6952	3202.7517	4	3202.741	0.0107	2	40.17	0.0012	R	RKLEGDSTDLSDQIAELQAQIAELK	M
2								329101	1	1	1102.566	3304.6762	3	3304.6765	-0.0003	1	34.89	0.0051	R	DLGEELEALKTELEDTLDSTAAQQELR	S
2								329523	1	1	673.7699	3363.8131	5	3363.826	-0.0129	2	30.6	0.015	K	SGFEPASLKEEVGEEAIVELVENGKK	V
3	IPI00555610	Tax_Id=9606 Gene_Symbol=AHNAK 312 kDa protein	30423	369949	4131	74	2960	10568	1	0	416.2422	830.4698	2	830.4732	-0.0034	0	17.84	0.36	K	GLDLGGR	G
3								14649	1	0	429.7845	857.5544	2	857.5578	-0.0034	0	12.7	0.24	K	LNVPK	M
3								15991	1	0	434.2434	866.4722	2	866.4732	-0.001	0	20.98	0.049	K	FGVSTGR	E
3								18102	1	0	440.2787	878.5428	2	878.5469	-0.0041	0	12.54	0.34	K	VTFPK	M
3								21074	2	0	449.2569	896.4992	2	896.5033	-0.0041	0	12.26	0.96	K	FSMPK	I
3								23476	1	0	456.2661	910.5176	2	910.519	-0.0013	0	14.26	0.19	K	FPTMK	V
3								24151	1	0	457.7683	913.522	2	913.5265	-0.0045	0	22.03	0.11	K	FGFGAK	S
3								26454	1	0	465.2863	928.558	2	928.5626	-0.0045	0	12.93	0.37	K	FSLFK	S
3								27055	1	0	467.282	932.5494	2	932.5535	-0.004	0	34.29	0.0081	R	LGSPSGK	T
3								27283	1	0	467.7922	933.5698	2	933.5739	-0.004	0	25.93	0.046	K	VEGTLK	G
3								30341	1	0	474.7815	947.5484	2	947.5531	-0.0047	0	20.87	0.15	K	VEGDLK	G
3								32509	1	0	479.2772	956.5398	2	956.5413	-0.0014	0	6.99	2.1	K	VPEVDVR	G
3								33486	1	0	481.7893	961.564	2	961.5688	-0.0047	0	6.44	4.8	K	IEGDLK	G
3								35229	1	0	486.3261	970.6376	2	970.6419	-0.0042	0	27.21	0.0046	K	IGIPGVK	M
3								35739	1	0	487.8386	973.6626	2	973.665	-0.0023	1	11.36	0.95	K	LKGPK	F
3								36056	1	0	488.7971	975.5796	2	975.5844	-0.0048	0	12.01	1.6	K	LEGELK	G
3								36752	1	0	490.769	979.5234	2	979.5252	-0.0017	0	20.47	0.12	K	VEGEMK	V
3								37433	1	0	492.2897	982.5648	2	982.5691	-0.0043	0	38.68	0.0012	K	FSVSGAK	G
3								39761	1	0	495.3142	988.6138	2	988.6161	-0.0022	0	16.48	0.63	K	LSGPSLK	M
3								40147	6	0	496.7946	991.5746	2	991.5793	-0.0047	0	4.35	7.2	K	VESEIK	V
3								40409	1	0	497.3	992.5854	2	992.5899	-0.0044	0	16.69	0.34	K	IGFSGPK	L
3								42399	1	0	500.8208	999.627	2	999.6321	-0.005	0	11	0.66	K	GPQVALK	G
3								46928	1	0	509.2927	1016.5708	2	1016.5746	-0.0037	0	24.99	0.072	K	GPEADIK	G
3								50347	1	0	515.8079	1029.6012	2	1029.6062	-0.005	0	35.3	0.0032	R	GPQVDVK	G
3								54191	1	0	523.3077	1044.6008	2	1044.6059	-0.005	0	11.37	1.1	K	GPEVDIK	G
3								56616	1	0	529.3046	1056.5946	2	1056.5994	-0.0047	0	40.52	0.00099	K	IHMSGPK	I
3								56629	1	0	529.3091	1056.6036	2	1056.605	-0.0013	0	31.92	0.0065	K	GGVDVTLPR	V
3								58970	1	0	535.3152	1068.6158	2	1068.6212	-0.0053	0	20.86	0.088	K	FSVPGFK	A
3								60273	1	0	537.3018	1072.589	2	1072.5943	-0.0052	0	6.03	3.1	K	IHMSGPK	I	Oxidation (M)	0.0020000.0
3								60581	1	0	537.3232	1072.6318	2	1072.6372	-0.0054	0	14.26	0.62	K	VPDVDIK	G
3								61353	1	0	539.3125	1076.6104	2	1076.6143	-0.0039	0	33.48	0.012	K	LPDMSVK	T
3								63468	1	0	544.3311	1086.6476	2	1086.6528	-0.0052	0	31.94	0.012	K	VPDVEIK	G
3								66055	1	0	549.3143	1096.614	2	1096.6194	-0.0054	0	39.16	0.0018	K	FSMPSLK	G
3								66502	6	0	549.8243	1097.634	2	1097.6302	0.0038	1	4.8	4.3	K	MKMPK	F	2 Oxidation (M)	0.20200.0
3								67253	1	0	551.3012	1100.5878	2	1100.5932	-0.0054	0	32.77	0.005	K	FSMPGFK	A
3								68978	2	0	553.3691	1104.7236	2	1104.7232	0.0004	1	6.76	3.2	K	LKGDIK	V
3								69143	3	0	554.2631	1106.5116	2	1106.5123	-0.0007	0	5.17	1.1	K	MPEMHFR	A	Oxidation (M)	0.2000000.0
3								71210	1	0	559.2986	1116.5826	2	1116.5882	-0.0055	0	23.67	0.035	K	FSMPGFK	A	Oxidation (M)	0.0020000.0
3								72469	1	0	562.306	1122.5974	2	1122.6021	-0.0046	0	17.78	0.15	K	MPEMSIK	A
3								75288	1	0	566.3315	1130.6484	2	1130.6539	-0.0055	0	59.12	1.20E-05	K	ADLGVSGPK	V
3								75723	1	0	566.8329	1131.6512	2	1131.6565	-0.0053	0	7.29	4.1	K	MPEINIK	A
3								79370	7	0	574.8315	1147.6484	2	1147.6514	-0.003	0	0.51	15	K	MPEINIK	A	Oxidation (M)	0.2000000.0
3								79679	1	0	575.811	1149.6074	2	1149.6129	-0.0055	0	32.37	0.0083	K	MPEMNIK	V
3								81965	1	0	580.3471	1158.6796	2	1158.6852	-0.0056	0	44.66	0.00034	K	ADVVVSGPK	V
3								82690	1	0	581.3372	1160.6598	2	1160.6645	-0.0046	0	31.82	0.01	K	GDISISGPK	V
3								83402	1	0	583.8083	1165.602	2	1165.6079	-0.0058	0	24.07	0.048	K	MPEMNIK	V	Oxidation (M)	0.2000000.0
3								86088	1	0	588.3266	1174.6386	2	1174.6438	-0.0051	0	31.93	0.0089	K	ADVDVSGPK	M
3								86850	1	0	589.8229	1177.6312	2	1177.6369	-0.0057	0	18.55	0.16	K	MQVGGDGVK	V
3								87697	1	0	591.8062	1181.5978	2	1181.6028	-0.0049	0	13.76	0.5	K	MPEMNIK	V	2 Oxidation (M)	0.2002000.0
3								89130	2	0	594.842	1187.6694	2	1187.6754	-0.0059	0	3.9	6.7	K	GNVDISAPK	I
3								89165	1	0	594.8848	1187.755	2	1187.7603	-0.0053	1	13.51	0.24	K	LKGPDVK	L
3								89272	1	0	595.334	1188.6534	2	1188.6594	-0.0059	0	36.02	0.0035	K	ADIDVSGPK	V
3								89475	1	0	595.3526	1188.6906	2	1188.6958	-0.0051	0	42.75	0.00078	K	VPGIDATTK	L
3								90242	1	0	398.5379	1192.5919	3	1192.5977	-0.0058	0	17.95	0.14	K	MPDMHFK	A
3								90837	2	0	597.8202	1193.6258	2	1193.6318	-0.006	0	0.74	12	K	MQVGGDGVK	V	Oxidation (M)	0.200000000.0
3								92962	1	0	401.2382	1200.6928	3	1200.6958	-0.003	0	26.59	0.046	R	EVDVNLPK	A
3								93300	1	0	601.8499	1201.6852	2	1201.691	-0.0058	0	27.02	0.022	K	ANVDISAPK	V
3								93468	1	0	602.3423	1202.67	2	1202.6751	-0.005	0	32.25	0.011	K	GDVDVSVPK	V
3								94319	1	0	403.2097	1206.6073	3	1206.6133	-0.006	0	20.84	0.072	K	MPEMHFK	T
3								97681	1	0	609.3318	1216.649	2	1216.6543	-0.0053	0	42.11	0.0009	K	GEGPEVDVK	L
3								98770	1	0	610.8558	1219.697	2	1219.7016	-0.0045	0	67.49	2.90E-06	K	GSLGATGEIK	G
3								99185	1	0	408.5415	1222.6027	3	1222.6082	-0.0055	0	24.46	0.024	K	MPEMHFK	T	Oxidation (M)	0.2000000.0
3								101429	3	0	411.2408	1230.7006	3	1230.7064	-0.0058	0	15.09	0.57	K	GDVDVTLPK	V
3								102383	1	0	412.5545	1234.6417	3	1234.6471	-0.0055	0	18.03	0.25	K	GDMDVSVPK	V
3								103237	1	0	413.874	1238.6002	3	1238.6031	-0.003	0	7.64	0.98	K	MPEMHFK	T	2 Oxidation (M)	0.2002000.0
3								105104	1	0	623.3654	1244.7162	2	1244.722	-0.0057	0	22.64	0.076	K	LEGPDVSLK	G
3								105485	1	0	624.3564	1246.6982	2	1246.7012	-0.003	0	13.46	1	K	LEGGEVDLK	G
3								107270	1	0	626.3255	1250.6364	2	1250.642	-0.0056	0	24.16	0.043	K	GDMDVSVPK	V	Oxidation (M)	0.002000000.0
3								107346	1	0	626.3417	1250.6688	2	1250.6751	-0.0062	0	36.28	0.0032	K	GDFDVSVPK	V
3								109670	1	0	629.8522	1257.6898	2	1257.6961	-0.0063	0	45.72	0.00048	K	FGTFGGLGSK	S
3								110647	1	0	631.363	1260.7114	2	1260.7169	-0.0055	0	42.14	0.0011	K	TDVDVSLPK	V
3								115477	1	0	427.2285	1278.6637	3	1278.67	-0.0063	0	15.85	0.3	R	LDFEGPDAK	L
3								115957	2	0	427.9016	1280.683	3	1280.6856	-0.0027	0	4.96	4.3	K	GDYDVTVPK	V
3								118243	1	0	645.373	1288.7314	2	1288.7343	-0.0029	0	29.79	0.016	K	VGGSGVNVNAK	G
3								119893	1	0	432.5739	1294.6999	3	1294.7013	-0.0014	0	6.83	2.2	K	GEYDVTVPK	L
3								120142	1	0	648.9047	1295.7948	2	1295.8001	-0.0052	1	12.47	0.61	K	IKFPTMK	V
3								120436	1	0	433.5894	1297.7464	3	1297.7476	-0.0012	0	4.15	5.8	K	LNVGAPDVTLR	G
3								120728	1	0	433.93	1298.7682	3	1298.7712	-0.0031	0	6.11	2.9	K	FNFSKPK	G
3								124451	3	0	438.2733	1311.7981	3	1311.795	0.0031	1	0.62	8.8	K	IKFPTMK	V	Oxidation (M)	0.0000020.0
3								128074	1	0	662.8598	1323.705	2	1323.7101	-0.005	0	36.54	0.0041	K	MPTFSTPGAK	G
3								128914	1	0	443.2306	1326.67	3	1326.6733	-0.0034	0	16.36	0.18	K	GEYDVTMPK	V
3								129272	1	0	443.6074	1327.8004	3	1327.8067	-0.0064	1	15.27	0.31	K	VKVPEVDVR	G
3								130655	1	0	667.8961	1333.7776	2	1333.7809	-0.0033	0	52.08	0.00011	K	LQGSGVSLASK	K
3								132546	1	0	672.34	1342.6654	2	1342.6682	-0.0028	0	42.97	0.00039	K	GEYDVTMPK	V	Oxidation (M)	0.000000200.0
3								132837	1	0	448.9272	1343.7598	3	1343.7653	-0.0055	0	8.65	2	K	VSAPGVQGDVK	G
3								135670	3	0	680.888	1359.7614	2	1359.7675	-0.0061	0	2.6	7.7	K	MPSLEISAPK	V
3								141745	1	0	694.8871	1387.7596	2	1387.7625	-0.0028	0	31.04	0.012	K	MPDVDISVPK	I
3								143754	1	0	466.6028	1396.7866	3	1396.7918	-0.0052	0	35.96	0.0047	R	VSAPEVSVGHK	G
3								145969	1	0	468.9247	1403.7523	3	1403.7574	-0.0051	0	13.87	0.59	K	MPDVDISVPK	I	Oxidation (M)	0.2000000000.0
3								146286	2	0	469.2636	1404.769	3	1404.7758	-0.0068	0	14.08	0.54	K	FAGGLHFSGPK	V
3								146602	3	0	469.9159	1406.7259	3	1406.7319	-0.006	0	0.87	10	K	GDLDASVPSMK	V
3								149278	1	0	475.2485	1422.7237	3	1422.7268	-0.0032	0	15.22	0.24	K	GDLDASVPSMK	V	Oxidation (M)	0.00000000020.0
3								155144	1	0	482.9249	1445.7529	3	1445.7581	-0.0052	0	9.39	1.5	R	EMGVDVHFPK	A
3								157246	3	0	486.95	1457.8282	3	1457.8333	-0.0052	0	0.64	13	K	VSGPDLDLNLK	G
3								160684	3	0	491.2993	1470.8761	3	1470.8772	-0.0011	1	6.19	2	K	APDVDIKGPK	V
3								161407	1	0	492.2617	1473.7633	3	1473.7676	-0.0043	0	12.65	0.62	K	MPSMNIQTHK	I
3								161461	1	0	492.2873	1473.8401	3	1473.8469	-0.0068	0	34.04	0.0067	K	ISMPDVGLNLK	A
3								163325	1	0	493.9737	1478.8993	3	1478.9064	-0.0072	0	44.66	0.00054	K	ISIPDVGLHLK	G
3								167019	1	0	499.2933	1494.8581	3	1494.865	-0.0069	0	17.92	0.31	K	VTAPDVDLHLK	A
3								167219	3	0	499.9299	1496.7679	3	1496.7683	-0.0004	1	1.75	7.7	R	LGSPSGKTGTCR	I
3								167739	1	0	500.941	1499.8012	3	1499.8075	-0.0064	0	2.35	8.4	K	GEGPDVDVSLPK	A
3								170603	2	0	504.27	1509.7882	3	1509.7828	0.0053	1	2.6	7.2	K	FKMPEMHFR	A
3								171453	1	0	758.4449	1514.8752	2	1514.8799	-0.0047	0	44.6	0.00047	K	ISIPDVDLDLK	G
3								172045	2	0	506.9505	1517.8297	3	1517.8367	-0.007	0	4.11	7.5	K	VSMPDVDLNLK	G
3								173837	1	0	509.9444	1526.8114	3	1526.8184	-0.007	0	13.31	0.54	K	GEGPDVDVNLPK	A
3								173964	1	0	509.9685	1526.8837	3	1526.8912	-0.0075	0	13.52	0.61	K	LPTGQISGPEIK	G
3								174852	2	0	511.6223	1531.8451	3	1531.8523	-0.0073	0	2.46	9.4	K	ISMPDVDLNLK	G
3								175024	2	0	511.6504	1531.9294	3	1531.9243	0.005	2	3.62	4.4	K	TKKTMFGK	M	Oxidation (M)	0.00002000.0
3								175158	1	0	511.9509	1532.8309	3	1532.8364	-0.0055	0	22.84	0.07	K	MSLPDVDLDLK	G
3								175299	2	0	512.2831	1533.8275	3	1533.8316	-0.0041	0	6.94	3	K	VSMPDVDLNLK	G	Oxidation (M)	0.00200000000.0
3								176239	1	0	514.6165	1540.8277	3	1540.8341	-0.0064	0	9.53	2	K	GEGPEVDVNLPK	A
3								176297	1	0	514.6232	1540.8478	3	1540.8527	-0.0049	0	40.29	0.0012	K	ISMPDVDLHVK	G
3								177117	1	0	516.2941	1545.8605	3	1545.868	-0.0075	0	9.38	1.7	K	ISMPDIDLNLK	G
3								177298	1	0	516.3078	1545.9016	3	1545.9092	-0.0076	1	29.62	0.017	K	VKGDADVSVPK	L
3								177366	1	0	516.6058	1546.7956	3	1546.7992	-0.0036	1	0.89	9.3	K	MPEMHFRAPK	M	Oxidation (M)	0.2000000000.0
3								177646	2	0	516.9538	1547.8396	3	1547.8473	-0.0077	0	5.62	4.8	K	ISMPDVDLNLK	G	Oxidation (M)	0.00200000000.0
3								177779	1	0	517.2818	1548.8236	3	1548.8313	-0.0077	0	10.49	1.2	K	MSLPDVDLDLK	G	Oxidation (M)	0.20000000000.0
3								179356	1	0	519.2883	1554.8431	3	1554.8497	-0.0066	0	20.14	0.16	K	AEGPEVDVNLPK	A
3								179422	1	0	519.2942	1554.8608	3	1554.8683	-0.0076	0	42.08	0.001	K	ISMPDVDLHLK	G
3								180633	1	0	521.627	1561.8592	3	1561.8629	-0.0037	0	4.93	5.4	K	ISMPDIDLNLK	G	Oxidation (M)	0.00200000000.0
3								180835	2	0	782.4015	1562.7884	2	1562.7941	-0.0057	1	1.74	6.3	K	MPEMHFRAPK	M	2 Oxidation (M)	0.2002000000.0
3								181009	10	0	521.9677	1562.8813	3	1562.8889	-0.0077	1	0.38	19	K	MPEMSIKAPK	I
3								182805	1	0	523.6143	1567.8211	3	1567.8272	-0.0061	0	9.94	1.7	K	GEGPDVHMTLPK	G
3								182970	3	0	523.9672	1568.8798	3	1568.8784	0.0014	1	0.66	12	K	FKMPEMNIK	V
3								183251	1	0	524.6265	1570.8577	3	1570.8633	-0.0056	0	20.62	0.13	K	ISMPDVDLHLK	G	Oxidation (M)	0.00200000000.0
3								183449	5	0	525.2744	1572.8014	3	1572.8061	-0.0047	0	0.61	8.5	K	GEGPEVDMNLPK	A
3								183528	1	0	525.2799	1572.8179	3	1572.8248	-0.0069	0	36.84	0.0023	K	ISMPDVDLHMK	G
3								183733	1	0	525.6517	1573.9333	3	1573.9405	-0.0072	1	46.12	0.0003	K	VKGDVDVSVPK	V
3								184704	2	0	790.4103	1578.806	2	1578.8133	-0.0073	0	30.07	0.013	K	GEGPEFDVNLSK	A
3								184861	1	0	527.3039	1578.8899	3	1578.8839	0.006	1	2.23	14	K	MPEMSIKAPK	I	Oxidation (M)	0.2000000000.0
3								186425	2	0	530.3224	1587.9454	3	1587.9383	0.007	1	4.07	3	K	MPEINIKAPK	I	Oxidation (M)	0.2000000000.0
3								186482	1	0	530.6059	1588.7959	3	1588.801	-0.0052	0	33.15	0.0033	K	GEGPEVDMNLPK	A	Oxidation (M)	0.000000020000.0
3								186521	1	0	530.6147	1588.8223	3	1588.8197	0.0026	0	22.47	0.058	K	ISMPDVDLHMK	G	Oxidation (M)	0.00000000020.0
3								187427	1	0	531.9796	1592.917	3	1592.9242	-0.0073	0	12.11	1.4	K	VHAPGLNLSGVGGK	M
3								188685	3	0	800.9447	1599.8748	2	1599.8824	-0.0076	1	0.51	17	K	GEGREVDVNLPK	A
3								189372	2	0	801.9901	1601.9656	2	1601.9718	-0.0062	1	21.85	0.076	K	VKGDVDVTLPK	V
3								190601	1	0	536.3093	1605.9061	3	1605.9126	-0.0065	1	33	0.0081	K	VKGDMDVSVPK	V
3								192913	2	0	540.975	1619.9032	3	1619.9104	-0.0072	0	3.06	9.7	K	MPEMSIKPQK	I
3								196999	1	0	548.9506	1643.83	3	1643.8311	-0.0011	0	2	7	K	IEGEMQVPDVDIR	G
3								198007	1	0	413.2258	1648.8741	4	1648.8795	-0.0054	1	10.14	1.2	K	MPDMHFKAPK	I	Oxidation (M)	0.2000000000.0
3								199032	1	0	551.6403	1651.8991	3	1651.9003	-0.0012	0	3.75	6.5	K	MPEMSIKPQK	I	2 Oxidation (M)	0.2002000000.0
3								200929	1	0	554.2823	1659.8251	3	1659.826	-0.0009	0	3.45	4.1	K	IEGEMQVPDVDIR	G	Oxidation (M)	0.0000200000000.0
3								202627	1	0	556.3269	1665.9589	3	1665.9667	-0.0078	1	41.2	0.0012	K	VKGEYDVTVPK	L
3								207956	1	0	846.4311	1690.8476	2	1690.852	-0.0044	0	30.67	0.011	K	MYFPDVEFDIK	S
3								208442	3	0	565.3075	1692.9007	3	1692.9057	-0.005	1	0.97	13	K	MPEMHFKTPK	I	Oxidation (M)	0.2000000000.0
3								209437	1	0	566.9853	1697.9341	3	1697.9388	-0.0047	1	16.35	0.32	K	VKGEYDMTVPK	L
3								209668	2	0	850.5013	1698.988	2	1698.9882	-0.0001	1	3.15	6.8	K	GEGPEVDVKLPK	A
3								209839	2	0	567.6484	1699.9234	3	1699.918	0.0053	1	0.66	14	K	MKGDYDVTVPK	V	Oxidation (M)	0.20000000000.0
3								210457	1	0	852.9721	1703.9296	2	1703.9297	-0.0001	0	67.47	3.20E-06	K	GPQVSSALNLDTSK	F
3								210852	1	0	569.9556	1706.845	3	1706.8469	-0.002	0	18.52	0.15	K	MYFPDVEFDIK	S	Oxidation (M)	0.20000000000.0
3								212179	1	0	572.3207	1713.9403	3	1713.9337	0.0066	1	1.28	12	K	VKGEYDMTVPK	L	Oxidation (M)	0.00000020000.0
3								213400	1	0	861.9409	1721.8672	2	1721.8684	-0.0012	0	22.06	0.078	K	SSGCDVNLPGVNVK	L
3								217095	1	0	871.9796	1741.9446	2	1741.9445	0.0002	0	49.89	0.00016	R	GGVQVPAVDISSSLGGR	A
3								217238	1	0	581.9675	1742.8807	3	1742.8808	-0.0002	0	47.02	0.00021	K	GEIDASVPELEGDLR	G
3								217418	1	0	582.325	1743.9532	3	1743.9611	-0.0079	0	15.94	0.38	R	GPSLQGDLAVSGDIK	C
3								220888	1	0	587.9915	1760.9527	3	1760.9586	-0.0059	0	1.78	10	R	ISMSEVDLNVAAPK	V
3								223301	1	0	593.3239	1776.9499	3	1776.9535	-0.0037	0	1	12	K	ISMQDVDLSLGSPK	L
3								223965	1	0	594.9505	1781.8297	3	1781.8312	-0.0015	0	56.94	8.80E-06	K	GHYEVTGSDDETGK	L
3								224857	1	0	596.9944	1787.9614	3	1787.9661	-0.0048	0	11.48	1.2	R	ISAPNVDFNLEGPK	V
3								225855	1	0	897.481	1792.9474	2	1792.9484	-0.001	0	54.45	6.30E-05	K	ISMQDVDLSLGSPK	L	Oxidation (M)	0.00200000000000.0
3								226579	1	0	600.3351	1797.9835	3	1797.9903	-0.0068	0	7.38	3.3	K	GPGVDLPSVNLSMPK	V
3								227045	1	0	601.6548	1801.9426	3	1801.9454	-0.0028	0	44.06	0.00057	K	APDVEGQGLDWSLK	I
3								227170	1	0	601.6794	1802.0164	3	1802.0151	0.0013	1	20.02	0.18	K	VEGDLKGPEADIK	G
3								231969	1	0	611.0197	1830.0373	3	1830.0464	-0.0091	1	5.76	4.2	K	VEGDLKGPEVDIK	G
3								234329	10	0	462.0208	1844.0541	4	1844.062	-0.0079	1	0.95	12	K	VEGEIKAPDVDIK	G
3								235574	1	0	464.2593	1853.0081	4	1853.0138	-0.0057	0	38.54	0.0025	K	APDVDVNIAGPDAALK	V
3								235858	1	0	619.3339	1854.9799	3	1854.9809	-0.001	0	19.23	0.17	R	VDIETPNLEGTLTGPR	L
3								236320	1	0	929.9978	1857.981	2	1857.9829	-0.0018	0	62.06	1.00E-05	K	GSEVGFHGAAPDISVK	G
3								238379	1	0	624.0219	1869.0439	3	1869.0451	-0.0012	0	12.06	1.2	K	GPQITGPSLEGDLGLK	G
3								241596	1	0	629.706	1886.0962	3	1886.0968	-0.0006	0	4.49	4.7	K	VGIQLPEVELSVSTK	K
3								242710	1	0	631.3234	1890.9484	3	1890.9488	-0.0005	0	50.26	0.00014	K	GDVDVSLPEVEGEMK	V
3								243482	1	0	633.3313	1896.9721	3	1896.9785	-0.0064	0	40.98	0.0012	R	AVEVQGPSLESGDHGK	I
3								243607	1	0	633.684	1898.0302	3	1898.0353	-0.0051	0	7.95	3.8	K	VNVEAPDVNLEGLGGK	L
3								245234	1	0	636.6545	1906.9417	3	1906.9438	-0.0021	0	19.39	0.15	K	GDVDVSLPEVEGEMK	V	Oxidation (M)	0.000000000000020.0
3								248216	1	0	959.0634	1916.1122	2	1916.1196	-0.0073	1	32.29	0.007	K	VESEIKVPDVELK	S
3								249310	1	0	642.6844	1925.0314	3	1925.035	-0.0036	0	4.68	6.3	K	VGVEVPDVNIEGPEGK	L
3								249813	1	0	644.0041	1928.9905	3	1928.9935	-0.003	0	42.76	0.0011	K	VDTNAPDLSLEGPEGK	L
3								252773	1	0	486.5104	1942.0125	4	1942.0139	-0.0014	0	55.58	3.60E-05	K	VDIEAPDVSLEGPEGK	L
3								255190	1	0	489.7988	1955.1661	4	1955.1668	-0.0007	1	7.2	1.3	K	APKISIPDVDLDLK	G
3								255335	1	0	490.0124	1956.0205	4	1956.0295	-0.009	0	74.18	6.00E-07	K	VDVEVPDVSLEGPEGK	L
3								255980	2	0	654.3743	1960.1011	3	1960.1029	-0.0018	1	6.79	4.1	K	VSMPDVDLNLKGPK	L	Oxidation (M)	0.00200000000000.0
3								256955	1	0	656.3637	1966.0693	3	1966.0646	0.0046	2	2.61	11	K	FKMPEMHFRAPK	M	Oxidation (M)	0.002000000000.0
3								257133	1	0	657.3472	1969.0198	3	1969.0248	-0.005	0	11.9	0.91	K	VDVDVPDVNIEGPDAK	L
3								257847	1	0	659.334	1974.9802	3	1974.9812	-0.001	0	28.37	0.013	K	MDVNVGDIDIEGPEGK	L
3								259623	3	0	662.019	1983.0352	3	1983.0404	-0.0053	0	24.91	0.055	K	VDVDIPDVNIEGPDAK	L
3								260228	1	0	497.5153	1986.0321	4	1986.0401	-0.008	0	41.91	0.00079	K	IDVTAPDVSIEEPEGK	L
3								260856	1	0	663.3315	1986.9727	3	1986.9812	-0.0085	0	3.03	5.4	K	MDAEVPDVNIEGPDAK	L
3								261682	1	0	996.4952	1990.9758	2	1990.9761	-0.0003	0	56.92	2.20E-05	K	MDVNVGDIDIEGPEGK	L	Oxidation (M)	0.2000000000000000.0
3								262354	1	0	500.2708	1997.0541	4	1997.0561	-0.002	0	39.53	0.0018	K	VDIDVPDVNLEAPEGK	L
3								263090	1	0	501.7503	2002.9721	4	2002.9761	-0.004	0	29.82	0.01	K	MDAEVPDVNIEGPDAK	L	Oxidation (M)	0.2000000000000000.0
3								263306	2	0	669.0504	2004.1294	3	2004.1388	-0.0094	2	2.68	9.5	K	VKMPKFSMPGFK	G	2 Oxidation (M)	0.002000020000.0
3								264066	6	0	503.7951	2011.1513	4	2011.1446	0.0067	2	1.69	9.1	K	GPKFKMPEMNIK	V	Oxidation (M)	0.000002000000.0
3								265158	2	0	674.3464	2020.0174	3	2020.0204	-0.003	0	4.96	4	K	ASLGSLEGEAEAEASSPK	G
3								267806	1	0	683.0433	2046.1081	3	2046.1088	-0.0008	0	25.5	0.051	K	VSVGAPDLSLEASEGSIK	L
3								267910	1	0	683.368	2047.0822	3	2047.083	-0.0008	0	23.2	0.096	K	QGFDLNVPGGEIDASLK	A
3								270618	1	0	690.3613	2068.0621	3	2068.0546	0.0075	1	1.73	12	K	GDMDVSVPKVEGEMK	V	Oxidation (M)	0.002000000000000.0
3								278325	1	0	709.3922	2125.1548	3	2125.1622	-0.0075	0	4.78	6	K	VQANLGAPDINIEGLDAK	V
3								278620	1	0	1065.087	2128.1594	2	2128.1619	-0.0025	1	47.83	0.00031	K	LKGEIDASVPELEGDLR	G
3								278638	7	0	533.0486	2128.1653	4	2128.166	-0.0008	2	1.03	14	K	FKMPEMHFKTPK	I	2 Oxidation (M)	0.002002000000.0
3								282806	1	0	723.7347	2168.1823	3	2168.1833	-0.0011	0	32.35	0.01	K	LPQFGISTPGSDLHVNAK	G
3								283815	1	0	728.3705	2182.0897	3	2182.0972	-0.0075	0	21.13	0.15	K	GPAFNMASPESDFGINLK	G
3								286810	1	0	1102.61	2203.2054	2	2203.2135	-0.0081	1	7.59	3.9	K	MPDVDISVPKIEGDLK	G	Oxidation (M)	0.2000000000000000.0
3								287168	1	0	737.3685	2209.0837	3	2209.0919	-0.0082	0	3.26	5.1	K	MEGGGAEVHAQLPSLEGDLR	G
3								288853	2	0	741.0756	2220.205	3	2220.215	-0.01	1	2.27	12	K	MQVGGDGVKVPGIDATTK	L	Oxidation (M)	0.200000000000000000.0
3								289133	1	0	742.7054	2225.0944	3	2225.0868	0.0075	0	32.75	0.0065	K	MEGGGAEVHAQLPSLEGDLR	G	Oxidation (M)	0.20000000000000000000.0
3								291601	1	0	751.058	2250.1522	3	2250.1524	-0.0003	0	41.23	0.0014	K	VDVSAPDVEAHGPEWNLK	M
3								293430	1	0	570.0655	2276.2329	4	2276.2299	0.003	1	48.77	0.00027	K	LKGDVDVSLPEVEGEMK	V
3								294030	1	0	572.7917	2287.1377	4	2287.1398	-0.0021	0	32.37	0.0079	K	VDVSAPDVEMQGPDWNLK	M
3								294071	1	0	572.8022	2287.1797	4	2287.1841	-0.0044	0	22.86	0.098	K	VDISAPDVDVHGPDWHLK	M
3								294306	1	0	765.0822	2292.2248	3	2292.2248	-0.0001	1	42.76	0.00093	K	LKGDVDVSLPEVEGEMK	V	Oxidation (M)	0.00000000000000020.0
3								294971	1	0	576.791	2303.1349	4	2303.1348	0.0001	0	36.02	0.0034	K	VDVSAPDVEMQGPDWNLK	M	Oxidation (M)	0.000000000200000000.0
3								296147	1	0	579.8009	2315.1745	4	2315.179	-0.0045	0	40.3	0.0013	K	VDIDAPDVDVHGPDWHLK	M
3								297142	1	0	583.0594	2328.2085	4	2328.2106	-0.0021	0	46	0.00046	K	VDINAPDVEVHGPDWHLK	M
3								298248	1	0	587.0566	2344.1973	4	2344.2056	-0.0083	0	21.91	0.11	K	VDINTPDVDVHGPDWHLK	M
3								298538	1	0	588.5357	2350.1137	4	2350.1168	-0.0031	0	0.78	8.8	K	AEASIQAGAGDGEWEESEVK	L
3								299045	1	0	589.0486	2352.1653	4	2352.1664	-0.0011	0	34.39	0.0057	K	MDIDAPDVEVQGPDWHLK	M
3								299632	2	0	591.7876	2363.1213	4	2363.1269	-0.0056	0	9.14	1.2	K	GPFVEAEVPDVDLECPDAK	L
3								299908	1	0	592.5624	2366.2205	4	2366.2209	-0.0004	0	57.39	3.30E-05	K	GDVPSVGLEGPDVDLQGPEAK	I
3								300012	1	0	593.0477	2368.1617	4	2368.1613	0.0004	0	20.77	0.11	K	MDIDAPDVEVQGPDWHLK	M	Oxidation (M)	0.200000000000000000.0
3								300213	2	0	791.7607	2372.2603	3	2372.2623	-0.002	1	4.04	6.9	K	MDAEVPDVNIEGPDAKLK	G
3								300703	1	0	794.4049	2380.1929	3	2380.1977	-0.0048	0	26.82	0.04	K	MDIDVPDVEVQGPDWHLK	M
3								300920	1	0	597.8066	2387.1973	4	2387.2001	-0.0028	0	25.64	0.041	K	VDIDAPDVEVHDPDWHLK	M
3								301341	1	0	600.0547	2396.1897	4	2396.1926	-0.0029	0	51.43	0.0001	K	MDIDVPDVEVQGPDWHLK	M	Oxidation (M)	0.200000000000000000.0
3								305772	1	0	824.4633	2470.3681	3	2470.3675	0.0005	0	29.32	0.018	K	TPSFGISAPQVSIPDVNVNLK	G
3								306180	2	0	621.3296	2481.2893	4	2481.2939	-0.0046	1	0.62	17	K	FSMPGFKGEGPDVDVNLPK	A	Oxidation (M)	0.0020000000000000000.0
3								307025	1	0	833.1094	2496.3064	3	2496.3064	0	0	80.14	1.50E-07	K	GGADVSGGVSAPDISLGEGHLSVK	G
3								309033	3	0	636.8267	2543.2777	4	2543.2766	0.0011	1	0.39	15	K	FSMPGFKGEGPEVDMNLPK	A	2 Oxidation (M)	0.0020000000000020000.0
3								314331	3	0	660.3767	2637.4777	4	2637.4688	0.0089	2	0.72	11	K	FSMPGFKGEGPEVDVKLPK	A
3								316262	2	0	902.8162	2705.4268	3	2705.4341	-0.0073	0	1.35	14	K	GGQIGLQAPGLSVSGPQGHLESGSGK	V
3								316931	1	0	912.1776	2733.511	3	2733.5091	0.0018	0	82.78	6.70E-08	K	GPTVGGGLPGIGVQGLEGNLQMPGIK	S
3								317176	2	0	687.3641	2745.4273	4	2745.4196	0.0077	1	0.33	18	K	MPTFSTPGAKGEGPDVHMTLPK	G	Oxidation (M)	0.0000000000000000020000.0
3								317322	1	0	688.8823	2751.5001	4	2751.502	-0.0019	1	17.66	0.31	K	IKGDVPSVGLEGPDVDLQGPEAK	I
3								317930	1	0	692.1027	2764.3817	4	2764.3833	-0.0016	0	25.93	0.041	K	VEAPSLDVHMDSPDINIEGPDVK	I
3								318462	1	0	696.1023	2780.3801	4	2780.3782	0.0019	0	12.73	0.7	K	VEAPSLDVHMDSPDINIEGPDVK	I	Oxidation (M)	0.00000000020000000000000.0
3								319565	1	0	700.846	2799.3549	4	2799.3542	0.0007	0	6.03	2.6	K	ADIDVSGPSVDTDAPDLDIEGPEGK	L
3								319571	1	0	934.1308	2799.3706	3	2799.3694	0.0011	0	83.07	7.00E-08	R	EFSGPSTPTGTLEFEGGEVSLEGGK	V
3								321784	1	0	957.1823	2868.5251	3	2868.5212	0.0039	0	83.24	8.70E-08	K	SPSLDVTVPEAELNLETPEISVGGK	G
3								322838	1	0	968.1474	2901.4204	3	2901.4231	-0.0028	0	28.46	0.017	K	LEGDLTGPSVGVEVPDVELECPDAK	L
3								324466	1	0	598.3358	2986.6426	5	2986.647	-0.0044	0	37.68	0.0028	K	LEGELQAPDLELSLPAIHVEGLDIK	A
3								328013	1	0	806.2081	3220.8033	4	3220.8033	0	0	79.91	9.30E-08	K	GGKPGLTIQAPQLEVSVPSANIEGLEGK	L
3								332259	1	0	1290.344	3868.0102	3	3868.0085	0.0017	0	58.14	3.00E-05	K	GEETGIDVTLPTGEVTVPGVSGDVSLPEIATGGLEGK	M
4	IPI00418169	Tax_Id=9606 Gene_Symbol=ANXA2 annexin A2 isoform 1	16644	45803	1852	81.2	357	20156	2	1	447.2611	892.5076	2	892.5109	-0.0033	0	1.03	25	K	TDLEK	D
4								22035	1	1	452.7691	903.5236	2	903.5269	-0.0033	0	10.84	1	K	GTDVPK	W
4								47344	7	1	510.3181	1018.6216	2	1018.6266	-0.005	0	5.02	6.9	K	ELASALK	S
4								50898	1	1	517.3353	1032.656	2	1032.6609	-0.0048	0	24.72	0.067	K	LMVALAK	G
4								53979	1	1	522.7831	1043.5516	2	1043.5565	-0.0048	0	18.66	0.14	R	LYDSMK	G
4								55004	1	1	525.3326	1048.6506	2	1048.6558	-0.0052	0	29.73	0.0057	K	LMVALAK	G	Oxidation (M)	0.0200000.0
4								57088	1	1	530.7806	1059.5466	2	1059.5514	-0.0048	0	21.69	0.049	R	LYDSMK	G	Oxidation (M)	0.000020.0
4								65940	1	1	548.837	1095.6594	2	1095.6644	-0.005	0	25.24	0.027	R	SVPHLQK	V
4								69488	1	1	555.307	1108.5994	2	1108.6042	-0.0047	0	41.97	0.00097	R	SEVDMLK	I
4								72951	1	1	563.3051	1124.5956	2	1124.5991	-0.0034	0	18.94	0.14	R	SEVDMLK	I	Oxidation (M)	0.0000200.0
4								83888	1	1	584.8234	1167.6322	2	1167.6379	-0.0057	0	34.03	0.0069	R	DLYDAGVK	R
4								86522	1	1	588.8671	1175.7196	2	1175.724	-0.0043	1	12.46	0.62	R	KGTDVPK	W
4								87012	2	1	590.3177	1178.6208	2	1178.6239	-0.0031	0	2.23	6.3	K	WISIMTER	S
4								91430	1	1	598.3164	1194.6182	2	1194.6189	-0.0006	0	11	0.79	K	WISIMTER	S	Oxidation (M)	0.00002000.0
4								93808	6	1	602.8347	1203.6548	2	1203.6535	0.0014	0	0.51	14	R	LYDSMK	G	iTRAQ4plex (Y); Oxidation (M)	0.010020.0
4								100492	1	1	615.2853	1228.556	2	1228.559	-0.0029	0	11.56	0.13	K	ALLYLCGGDD	-
4								100932	1	1	615.7964	1229.5782	2	1229.5798	-0.0016	0	14.53	0.22	K	AYTNFDAER	D
4								108935	1	1	628.3297	1254.6448	2	1254.6479	-0.003	0	5.4	2.7	R	QDIAFAYQR	R
4								118989	1	1	646.416	1290.8174	2	1290.8236	-0.0062	1	16.8	0.21	K	KELASALK	S
4								122605	1	1	435.958	1304.8522	3	1304.8579	-0.0057	1	34.32	0.0031	R	KLMVALAK	G
4								133155	1	1	449.2883	1344.8431	3	1344.8445	-0.0014	2	19.96	0.052	K	GTRDKVLIR	I
4								137031	1	1	457.2283	1368.6631	3	1368.6643	-0.0013	0	24.77	0.019	K	DIISDTSGDFR	K
4								139113	1	1	459.2704	1374.7894	3	1374.7962	-0.0068	0	13.15	0.79	R	DALNIETAIK	T
4								141643	1	1	694.8647	1387.7148	2	1387.7177	-0.0029	0	30.63	0.0092	R	TNQELQEINR	V
4								143144	3	1	465.6038	1393.7896	3	1393.7843	0.0053	1	3.53	8.7	R	SEVDMLKIR	S	Oxidation (M)	0.000020000.0
4								170599	1	1	755.9005	1509.7864	2	1509.7918	-0.0054	0	51.51	9.20E-05	K	TPAQYDASELK	A
4								179367	5	0	519.29	1554.8482	3	1554.851	-0.0029	1	1.9	9.5	R	QDIAFAYQRR	T	iTRAQ4plex (Y)	0.0000001000.0
4								189699	1	1	802.8892	1603.7638	2	1603.7674	-0.0035	0	18.62	0.091	K	SYSPYDMLESIR	K
4								192816	1	1	540.9278	1619.7616	3	1619.7623	-0.0007	0	13.63	0.32	K	SYSPYDMLESIR	K	Oxidation (M)	0.000000200000.0
4								196751	1	1	547.9594	1640.8564	3	1640.8613	-0.005	1	42.58	0.00091	K	DIISDTSGDFRK	L
4								206879	1	1	562.9869	1685.9389	3	1685.9434	-0.0045	0	26.55	0.04	K	GVDEVTIVNILTNR	S
4								211449	1	1	855.4524	1708.8902	2	1708.8916	-0.0013	0	38.3	0.0024	K	SLYYYIQQDTK	G
4								216596	9	1	580.3198	1737.9376	3	1737.9344	0.0032	2	0.77	15	M	GRQLAGCGDAGKK	A
4								246806	1	1	637.6479	1909.9219	3	1909.9247	-0.0028	0	21.87	0.054	K	GLGTDEDSLIEIICSR	T
4								251959	1	1	485.549	1938.1669	4	1938.1757	-0.0088	0	38.13	0.00092	K	SALSGHLETVILGLLK	T
4								268455	1	1	684.9991	2051.9755	3	2051.9769	-0.0014	0	18.97	0.079	R	AEDGSVIDYELIDQDAR	D
4								268785	2	1	686.0145	2055.0217	3	2055.0226	-0.001	1	0.38	10	R	YKSYSPYDMLESIR	K	Oxidation (M)	0.00000000200000.0
4								275666	1	1	700.6943	2099.0611	3	2099.0626	-0.0015	1	33.32	0.006	K	TDLEKDIISDTSGDFR	K
4								278968	1	1	711.7054	2132.0944	3	2132.0993	-0.005	0	4.49	5.8	K	LSLEGDHSTPPSAYGSVK	A
4								285628	1	1	733.034	2196.0802	3	2196.079	0.0012	0	46.3	0.00028	R	AEDGSVIDYELIDQDAR	D	iTRAQ4plex (Y)	0.00000000100000000.0
4								287020	1	1	1105.045	2208.0754	2	2208.078	-0.0026	1	17.6	0.2	R	RAEDGSVIDYELIDQDAR	D
4								299079	1	1	589.0525	2352.1809	4	2352.1801	0.0008	1	25.75	0.036	R	RAEDGSVIDYELIDQDAR	D	iTRAQ4plex (Y)	0.000000000100000000.0
4								300188	1	1	593.8251	2371.2713	4	2371.2596	0.0117	2	19.07	0.2	K	TDLEKDIISDTSGDFRK	L
4								326252	1	1	779.6538	3114.5861	4	3114.5874	-0.0013	0	13.87	0.81	K	GDLENAFLNLVQCIQNKPLYFADR	L
5	IPI00219018	Tax_Id=9606 Gene_Symbol=GAPDH Glyceraldehyde-3-phosphate dehydrogenase	13151	40059	1367	63.3	335	28324	1	1	470.2616	938.5086	2	938.513	-0.0043	0	11.68	0.58	K	LTGMAFR	V
5								29125	1	1	471.2604	940.5062	2	940.5109	-0.0047	0	7.66	1.9	K	YDDIK	K
5								31743	1	1	478.2603	954.506	2	954.5079	-0.0018	0	2.32	6.9	K	LTGMAFR	V	Oxidation (M)	0.0002000.0
5								36024	1	1	488.7922	975.5698	2	975.5746	-0.0047	0	27.65	0.051	K	FHGTVK	A
5								37022	1	1	491.7792	981.5438	2	981.5487	-0.0049	0	29.33	0.03	R	AAFNSGK	V
5								49318	2	1	514.2844	1026.5542	2	1026.5589	-0.0047	0	4.2	4.4	K	YDNSLK	I
5								54651	1	1	524.7952	1047.5758	2	1047.5804	-0.0046	0	47.11	0.00032	K	TVDGPSGK	L
5								71326	1	1	559.3237	1116.6328	2	1116.6382	-0.0054	0	14.4	0.41	K	QASEGPLK	G
5								71379	1	1	559.3661	1116.7176	2	1116.7232	-0.0055	0	7.14	2.3	R	LEKPAK	Y
5								91891	1	1	599.3494	1196.6842	2	1196.6869	-0.0027	0	44.85	0.00053	K	AGAHLQGGAK	R
5								96633	1	1	405.2413	1212.7021	3	1212.7079	-0.0059	1	6.06	4.5	K	YDDIKK	V
5								127208	4	1	440.9381	1319.7925	3	1319.7918	0.0007	1	1.14	13	K	VKVGVNGFGR	I
5								165403	1	1	497.2728	1488.7966	3	1488.8036	-0.007	0	23.5	0.062	R	VVDLMAHMASK	E
5								169432	1	1	502.6051	1504.7935	3	1504.7985	-0.0051	0	17.06	0.25	R	VVDLMAHMASK	E	Oxidation (M)	0.00000002000.0
5								173004	1	1	507.9362	1520.7868	3	1520.7935	-0.0067	0	35.74	0.0035	R	VVDLMAHMASK	E	2 Oxidation (M)	0.00002002000.0
5								192590	1	1	540.2869	1617.8389	3	1617.8462	-0.0073	1	40.11	0.0012	R	VVDLMAHMASKE	-
5								198433	1	1	413.2578	1649.0021	4	1649.0103	-0.0082	2	2.25	6.3	M	GKVKVGVNGFGR	I
5								201724	1	1	832.4329	1662.8512	2	1662.8555	-0.0043	0	13.87	0.73	R	VPTANVSVVDLTCR	L
5								209622	1	1	567.3346	1698.982	3	1698.9872	-0.0052	0	6.13	3.8	R	GALQNIIPASTGAAK	A
5								219688	1	1	586.6718	1756.9936	3	1756.9957	-0.0022	0	12.1	0.91	K	LVINGNPITIFQER	D
5								245124	1	1	636.6391	1906.8955	3	1906.8971	-0.0017	0	3.87	3	K	LISWYDNEFGYSNR	V
5								307191	1	1	626.0831	2500.3033	4	2500.3062	-0.0029	0	17.13	0.31	R	VIISAPSADAPMFVMGVNHEK	Y
5								308139	1	1	630.082	2516.2989	4	2516.3011	-0.0022	0	4.29	6	R	VIISAPSADAPMFVMGVNHEK	Y	Oxidation (M)	0.000000000000002000000.0
5								308638	1	1	845.1077	2532.3013	3	2532.296	0.0053	0	15.9	0.54	R	VIISAPSADAPMFVMGVNHEK	Y	2 Oxidation (M)	0.000000000002002000000.0
5								310040	1	1	855.7491	2564.2255	3	2564.2349	-0.0094	0	8.39	1.4	K	WGDAGAEYVVESTGVFTTMEK	A
5								310870	1	1	861.0826	2580.226	3	2580.2298	-0.0038	0	24.66	0.03	K	WGDAGAEYVVESTGVFTTMEK	A	Oxidation (M)	0.000000000000000000200.0
5								314834	1	1	665.1089	2656.4065	4	2656.4073	-0.0008	1	50.81	0.00017	K	RVIISAPSADAPMFVMGVNHEK	Y
5								316312	2	1	678.0914	2708.3365	4	2708.3369	-0.0004	0	1.57	10	K	WGDAGAEYVVESTGVFTTMEK	A	iTRAQ4plex (Y)	0.000000010000000000000.0
5								322188	1	1	577.5167	2882.5471	5	2882.5568	-0.0097	0	28.42	0.027	K	VIHDNFGIVEGLMTTVHAITATQK	T
5								322777	1	1	580.7167	2898.5471	5	2898.5517	-0.0046	0	23.91	0.082	K	VIHDNFGIVEGLMTTVHAITATQK	T	Oxidation (M)	0.000000000000200000000000.0
5								332048	1	1	751.9893	3754.9101	5	3754.9103	-0.0002	2	32.59	0.0093	K	WGDAGAEYVVESTGVFTTMEKAGAHLQGGAKR	V
6	IPI00302592	Tax_Id=9606 Gene_Symbol=FLNA filamin A, alpha isoform 1	12004	305251	1388	63.8	2639	7608	1	1	404.2344	806.4542	2	806.4564	-0.0021	0	6.92	2.8	R	MPSGK	V
6								19483	1	1	444.7714	887.5282	2	887.532	-0.0037	0	25.95	0.061	R	GPGLEK	T
6								19996	1	1	446.722	891.4294	2	891.4321	-0.0026	0	1.46	1.5	R	DWQSGR	A
6								20879	1	1	448.7516	895.4886	2	895.4885	0.0001	0	21.2	0.077	K	FTVETR	G
6								21475	2	1	450.7541	899.4936	2	899.4947	-0.001	0	21.36	0.068	R	AGGPGLER	A
6								26503	1	1	465.7594	929.5042	2	929.5052	-0.001	0	26.47	0.014	K	AEGPGLSR	T
6								29372	2	1	471.7537	941.4928	2	941.4949	-0.002	0	2.9	4.1	K	YVICVR	F
6								31494	5	1	477.2842	952.5538	2	952.5585	-0.0047	0	3.99	7.7	K	AYVGQK	S
6								32609	1	1	479.7469	957.4792	2	957.4833	-0.0041	0	21.75	0.064	R	GDGMYK	V
6								36236	1	1	489.2949	976.5752	2	976.5797	-0.0044	0	22.95	0.094	K	VSGLGEK	V
6								38417	2	1	493.7609	985.5072	2	985.5072	0	0	0.18	5.5	R	GDSTYR	C	iTRAQ4plex (Y)	0.000010.0
6								40673	1	1	497.7928	993.571	2	993.5739	-0.0028	0	18.67	0.15	R	SPFEVK	V
6								41567	1	1	499.7103	997.406	2	997.4079	-0.0019	0	32.67	0.00054	K	GDGSCDVR	Y
6								41643	1	1	499.7715	997.5284	2	997.5324	-0.0039	0	22.62	0.06	K	ETADFK	V
6								43731	1	1	502.7781	1003.5416	2	1003.542	-0.0004	0	28.33	0.021	K	GEITGEVR	M
6								44303	1	1	504.7399	1007.4652	2	1007.465	0.0002	0	29.8	0.0018	K	CSGPGLER	A
6								45434	4	1	506.7971	1011.5796	2	1011.5844	-0.0048	0	2.83	4.4	R	FTIDTK	G
6								48326	2	1	512.7467	1023.4788	2	1023.4777	0.0011	0	18	0.051	R	VTGDDSMR	M
6								52136	1	1	519.8415	1037.6684	2	1037.6728	-0.0044	0	15.3	0.12	R	YTILIK	Y
6								54984	1	1	525.3237	1048.6328	2	1048.6372	-0.0043	0	20.6	0.12	K	LVSIDSK	A
6								56259	1	1	528.7482	1055.4818	2	1055.4871	-0.0052	0	20.59	0.025	K	IECDDK	G
6								65849	1	1	548.7902	1095.5658	2	1095.5682	-0.0024	0	16.06	0.21	R	AEFTVETR	S
6								69691	1	1	555.7802	1109.5458	2	1109.5475	-0.0016	0	28.32	0.0088	K	AEISFEDR	K
6								75865	1	1	567.3218	1132.629	2	1132.6332	-0.0041	0	13.11	0.74	R	AVPTGDASK	C
6								76044	5	1	567.3449	1132.6752	2	1132.6808	-0.0056	1	4.19	7.1	K	VTGEGRVK	E
6								80095	1	1	576.317	1150.6194	2	1150.6217	-0.0022	0	8.41	2	K	IQQNTFTR	W
6								80697	1	1	577.8161	1153.6176	2	1153.6223	-0.0046	0	11.67	0.69	K	DQEFTVK	S
6								82739	2	1	581.7502	1161.4858	2	1161.4894	-0.0036	0	4.4	0.36	K	MSCMDNK	D
6								83274	1	1	583.3113	1164.608	2	1164.6126	-0.0046	0	29.81	0.011	R	EEPCLLK	R
6								84770	1	1	585.8732	1169.7318	2	1169.7376	-0.0057	0	34.25	0.0017	K	AGVAPLQVK	V
6								90283	1	1	597.328	1192.6414	2	1192.6396	0.0018	0	15.71	0.39	R	LSPFMADIR	D
6								104465	1	1	622.3408	1242.667	2	1242.669	-0.0019	0	34.09	0.0046	K	GTVEPQLEAR	G
6								107652	1	1	418.2308	1251.6706	3	1251.6693	0.0012	1	18.71	0.19	K	RAEFTVETR	S
6								108984	1	1	628.363	1254.7114	2	1254.7176	-0.0061	0	52.18	6.60E-05	K	VLPTHDASK	V
6								110121	1	1	630.3862	1258.7578	2	1258.7641	-0.0063	0	9.22	1.4	R	LLGWIQNK	L
6								110929	1	1	421.8769	1262.6089	3	1262.6143	-0.0055	0	7.02	0.91	R	WCNEHLK	C
6								112416	1	1	635.3107	1268.6068	2	1268.6097	-0.0028	0	24.77	0.016	K	VGTECGNQK	V
6								115001	1	1	426.2527	1275.7363	3	1275.739	-0.0028	1	45.74	0.00051	K	KGEITGEVR	M
6								115435	1	1	640.3227	1278.6308	2	1278.6369	-0.0061	0	35.23	0.003	R	DAEMPATEK	D
6								119763	1	1	648.3228	1294.631	2	1294.6318	-0.0008	0	44.13	0.00018	R	DAEMPATEK	D	Oxidation (M)	0.000200000.0
6								123309	1	1	654.3112	1306.6078	2	1306.6141	-0.0063	0	28.54	0.0039	K	SSFTVDCSK	A
6								126683	2	1	660.3682	1318.7218	2	1318.7197	0.0022	1	2.93	8.4	K	VTANNDKNR	T
6								130105	1	1	444.9046	1331.692	3	1331.6965	-0.0045	0	25.13	0.033	K	DLAEDAPWK	K
6								132117	1	1	447.881	1340.6212	3	1340.6231	-0.002	0	20.22	0.021	R	DAPQDFHPDR	V
6								132202	1	1	671.3453	1340.676	2	1340.6816	-0.0055	0	24.99	0.036	R	NDNDTFTVK	Y
6								133977	1	1	675.8273	1349.64	2	1349.6376	0.0025	0	44.84	0.00015	K	CSGPGLSPGMVR	A
6								136533	1	1	455.9146	1364.722	3	1364.7287	-0.0067	0	9.08	1.6	R	TPCEEILVK	H
6								136777	1	1	456.5908	1366.7506	3	1366.7561	-0.0055	0	11.27	1.7	R	VNVGAGSHPNK	V
6								137023	1	1	457.2281	1368.6625	3	1368.6643	-0.0018	0	0.7	4.9	R	EATTEFSVDAR	A
6								137887	1	1	457.9159	1370.7259	3	1370.7326	-0.0067	0	5.93	2.9	K	SPFEVYVDK	S
6								138651	1	1	687.4147	1372.8148	2	1372.821	-0.0061	0	51.12	0.00012	R	LYSVSYLLK	D
6								138920	1	1	687.8937	1373.7728	2	1373.7758	-0.003	0	41.74	0.00096	K	VAQPTITDNK	D
6								143374	2	1	465.9397	1394.7973	3	1394.8013	-0.004	0	3.6	7	K	LDVQFSGLTK	G
6								143564	1	1	466.2745	1395.8017	3	1395.8078	-0.0061	0	26.83	0.03	R	ALTQTGGPHVK	A
6								150497	1	1	715.4175	1428.8204	2	1428.8211	-0.0006	0	34.14	0.0043	K	LPQLPITNFSR	D
6								151213	1	1	478.2678	1431.7816	3	1431.7822	-0.0006	0	4.93	5.3	K	IVGPSGAAVPCK	V
6								152709	1	1	479.6069	1435.7989	3	1435.8027	-0.0038	0	17.93	0.24	K	ETGEHLVHVK	K
6								156475	1	1	485.9373	1454.7901	3	1454.7973	-0.0072	0	15.27	0.41	K	VPVHDVTDASK	V
6								156573	4	1	728.8939	1455.7732	2	1455.7804	-0.0071	0	2.98	8.7	K	VEPGLGADNSVVR	F
6								169926	1	1	503.2586	1506.754	3	1506.7567	-0.0027	0	12.21	0.44	K	AHVVPCFDASK	V
6								170243	1	1	503.6695	1507.9867	3	1507.9928	-0.0061	0	11.34	0.092	K	LKPGAPLRPK	L
6								171277	1	1	505.623	1513.8472	3	1513.8497	-0.0025	0	8.68	1.8	R	AWGPGLEGGVVGK	S
6								171308	1	1	505.661	1513.9612	3	1513.9687	-0.0075	0	8.92	0.85	R	LIALLEVLSQK	K
6								171436	2	1	505.9514	1514.8324	3	1514.8346	-0.0023	0	1.61	8	K	SPFEVYVDK	S	iTRAQ4plex (Y)	0.000001000.0
6								176615	1	1	772.8781	1543.7416	2	1543.7429	-0.0012	0	11.69	0.45	K	YGGDEIPFSPYR	V
6								177886	1	1	517.3044	1548.8914	3	1548.8967	-0.0053	0	15.6	0.42	R	LTVSSLQESGLK	V
6								179598	1	1	519.9233	1556.7481	3	1556.7494	-0.0013	0	6.73	1.3	K	WGDEHIPGSPYR	V
6								179977	1	1	780.4277	1558.8408	2	1558.8437	-0.0028	0	42.65	0.00083	R	IANLQTDLSDGLR	L
6								181592	1	1	522.8591	1565.5555	3	1565.5563	-0.0008	0	0.18	0.96	K	MDCQECPEGYR	V
6								183262	1	1	524.6534	1570.9384	3	1570.9439	-0.0055	0	41.23	0.00072	K	VTVLFAGQHIAK	S
6								183478	2	1	525.2777	1572.8113	3	1572.813	-0.0018	0	1	8.2	K	AFGPGLQGGSAGSPAR	F
6								184528	1	1	789.929	1577.8434	2	1577.8446	-0.0011	0	32.08	0.0091	K	YGGQPVPNFPSK	L
6								184535	1	1	526.9597	1577.8573	3	1577.8582	-0.0009	0	23.81	0.072	K	AGNNMLLVGVHGPR	T
6								185715	1	1	528.6483	1582.9231	3	1582.9296	-0.0065	1	23.28	0.068	K	DKGEYTLVVK	W
6								187684	3	1	532.2897	1593.8473	3	1593.8531	-0.0059	0	0.18	16	K	AGNNMLLVGVHGPR	T	Oxidation (M)	0.00002000000000.0
6								193943	1	1	543.6474	1627.9204	3	1627.9259	-0.0055	1	17.29	0.32	R	VKVEPSHDASK	V
6								202108	3	1	416.9764	1663.8765	4	1663.8807	-0.0042	1	1.72	11	K	GEITGEVRMPSGK	V	Oxidation (M)	0.0000000020000.0
6								202724	1	1	556.6304	1666.8694	3	1666.8711	-0.0018	0	23.52	0.055	K	YGGPYHIGGSPFK	A
6								205110	1	1	559.9611	1676.8615	3	1676.8644	-0.0029	0	8.4	2.5	R	AEAGVPAEFSIWTR	E
6								212191	1	1	857.9821	1713.9496	2	1713.9505	-0.0008	0	76.98	3.60E-07	R	EAGAGGLAIAVEGPSK	A
6								213296	1	1	861.4596	1720.9046	2	1720.9062	-0.0015	0	21.19	0.11	R	AYGPGIEPTGNMVK	K
6								213449	1	1	574.978	1721.9122	3	1721.9192	-0.007	0	6.49	3.5	R	ANLPQSFQVDTSK	A
6								214995	1	1	578.2861	1731.8365	3	1731.8372	-0.0007	0	21.47	0.052	R	YAPSEAGLHEMDIR	Y
6								216440	3	1	869.4562	1736.8978	2	1736.8979	-0.0001	1	0.19	15	K	VKCSGPGLSPGMVR	A	Oxidation (M)	0.00000000000200.0
6								217957	2	1	582.9597	1745.8573	3	1745.8607	-0.0034	0	1.41	6.9	K	YNEQHVPGSPFTAR	V
6								222056	1	1	590.5984	1768.7734	3	1768.7729	0.0004	0	27.22	0.0046	K	VDINTEDLEDGTCR	V
6								224835	1	1	596.9907	1787.9503	3	1787.9509	-0.0006	0	41.45	0.001	K	DAGEGGLSLAIEGPSK	A
6								225099	1	1	597.6598	1789.9576	3	1789.9641	-0.0065	0	7.06	4.2	R	FVPAEMGTHTVSVK	Y
6								225115	4	1	597.6715	1789.9927	3	1789.993	-0.0003	0	4.01	6	K	VNQPASFAVSLNGAK	G
6								226270	1	1	599.6729	1795.9969	3	1796.0046	-0.0077	1	11.34	1.3	K	VDVGKDQEFTVK	S
6								230488	1	1	608.011	1821.0112	3	1821.0128	-0.0016	0	3.82	7.9	K	SPFSVAVSPSLDLSK	I
6								233401	1	1	613.6611	1837.9615	3	1837.9665	-0.005	0	5.5	4.1	R	DAGYGGLSLSIEGPSK	V
6								236346	1	1	620.3412	1858.0018	3	1858.004	-0.0022	0	15.14	0.57	R	GAGTGGLGLAVEGPSEAK	M
6								242678	1	1	631.2667	1890.7783	3	1890.7824	-0.0041	1	0.59	0.87	K	IECDDKGDGSCDVR	Y
6								245244	1	1	636.6569	1906.9489	3	1906.9507	-0.0018	0	16.68	0.28	R	VANPSGNLTETYVQDR	G
6								251126	3	1	646.3655	1936.0747	3	1936.0777	-0.003	2	3.48	8.5	K	KGEITGEVRMPSGK	V	Oxidation (M)	0.00000000020000.0
6								252382	2	1	971.035	1940.0554	2	1940.0571	-0.0016	0	2.2	12	K	VTAQGPGLEPSGNIANK	T
6								265948	1	1	677.0475	2028.1207	3	2028.1209	-0.0002	0	3	10	R	VTYTPMAPGSYLISIK	Y
6								266808	1	1	679.3577	2035.0513	3	2035.053	-0.0017	0	10.64	1.5	R	QMQLENVSVALEFLDR	E
6								267063	1	1	1020.043	2038.0714	2	2038.0768	-0.0053	0	34.59	0.0043	R	TFSVWYVPEVTGTHK	V
6								268369	1	1	684.6901	2051.0485	3	2051.0479	0.0006	0	30.75	0.012	R	QMQLENVSVALEFLDR	E	Oxidation (M)	0.0200000000000000.0
6								268582	1	1	685.3449	2053.0129	3	2053.0126	0.0003	0	31.4	0.0083	R	EGPYSISVLYGDEEVPR	S
6								269756	1	1	516.2689	2061.0465	4	2061.0478	-0.0013	0	30.38	0.013	R	VQVQDNEGCPVEALVK	D
6								270272	3	1	517.5038	2065.9861	4	2065.9917	-0.0056	0	2.89	3.9	K	ATCAPQHGAPGPGPADASK	V
6								270311	1	1	517.5449	2066.1505	4	2066.1598	-0.0093	0	27.23	0.028	R	VHGPGIQSGTTNKPNK	F
6								270955	1	1	519.0169	2072.0385	4	2072.0418	-0.0033	0	17.54	0.19	R	DVDIIDHHDNTYTVK	Y
6								271888	1	1	520.5485	2078.1649	4	2078.1737	-0.0088	0	5.87	3.6	K	TGVAVNKPAEFTVDAK	H
6								275982	1	1	701.7254	2102.1544	3	2102.1575	-0.0032	1	29.93	0.016	K	VAQPTITDNKDGTVTVR	Y
6								278753	1	1	533.5591	2130.2073	4	2130.2163	-0.009	0	16.43	0.37	R	TGVELGKPTHFTVNAK	A
6								280667	1	1	1074.533	2147.0514	2	2147.0513	0.0001	0	78.03	1.50E-07	K	CAPGVVGPAEADIDFDIIR	N
6								282228	5	1	540.5331	2158.1033	4	2158.1046	-0.0013	0	0.93	12	R	VTYCPTEPGNYIINIK	F
6								294147	1	1	764.0782	2289.2128	3	2289.213	-0.0002	0	26.22	0.037	K	IPEISIQDMTAQVTSPSGK	T
6								295130	1	1	577.3066	2305.1973	4	2305.2079	-0.0106	0	6.7	3.9	K	IPEISIQDMTAQVTSPSGK	T	Oxidation (M)	0.0000000020000000000.0
6								300099	1	1	1185.664	2369.3134	2	2369.3168	-0.0033	0	45.06	0.00051	K	DAGEGLLAVQITDPEGKPK	K
6								303273	1	1	808.4318	2422.2736	3	2422.2849	-0.0113	1	8.75	2.6	K	AFGPGLQGGSAGSPARFTIDTK	G
6								303943	1	1	814.093	2439.2572	3	2439.259	-0.0018	0	8.87	2.4	R	GAGSYTIMVLFADQATPTSPIR	V
6								304274	1	1	613.0647	2448.2297	4	2448.2208	0.0089	1	15.86	0.39	R	DAEMPATEKDLAEDAPWK	K
6								306469	1	1	830.1149	2487.3229	3	2487.3213	0.0016	0	60.63	1.90E-05	R	LVSNHSLHETSSVFVDSLTK	A
6								308681	1	1	1268.102	2534.1894	2	2534.1913	-0.0018	0	56.8	1.30E-05	K	DGSCGVAYVVQEPGDYEVSVK	F
6								309581	1	1	639.3063	2553.1961	4	2553.1971	-0.001	0	46.63	0.00019	K	VHSPSGALEECYVTEIDQDK	Y
6								310689	1	1	858.799	2573.3752	3	2573.3734	0.0018	0	42.99	0.0011	K	YTPVQQGPVGVNVTYGGDPIPK	S
6								311251	1	1	648.8432	2591.3437	4	2591.3489	-0.0052	0	35.33	0.0056	K	GQHVPGSPFQFTVGPLGEGGAHK	V
6								312126	1	1	867.7729	2600.2969	3	2600.2962	0.0007	0	82.95	6.40E-08	R	SAGQGEVLVYVEDPAGHQEEAK	V
6								312572	1	1	871.1017	2610.2833	3	2610.2836	-0.0004	0	42.58	0.00069	K	FNEEHIPDSPFVVPVASPSGDAR	R
6								313442	1	1	877.481	2629.4212	3	2629.4207	0.0005	0	11.38	1.3	K	ASGPGLNTTGVPASLPVEFTIDAK	D
6								315048	1	1	668.0614	2668.2165	4	2668.2172	-0.0007	0	28.44	0.0064	R	YWPQEAGEYAVHVLCNSEDIR	L
6								315613	1	1	1344.683	2687.3514	2	2687.3525	-0.001	0	71.05	1.50E-06	K	GLVEPVDVVDNADGTQTVNYVPSR	E
6								319723	1	1	702.6036	2806.3853	4	2806.3883	-0.003	1	6.18	3.4	R	KDGSCGVAYVVQEPGDYEVSVK	F
6								319911	1	1	704.8499	2815.3705	4	2815.373	-0.0025	0	27.11	0.023	R	CSYQPTMEGVHTVHVTFAGVPIPR	S
6								320736	1	1	711.3487	2841.3657	4	2841.3557	0.01	0	5.69	2.5	K	AHEPTYFTVDCAEAGQGDVSIGIK	C
6								322012	1	1	719.6206	2874.4533	4	2874.4504	0.0029	1	39.83	0.0018	K	KTHIQDNHDGTYTVAYVPDVTGR	Y
6								322663	1	1	1448.708	2895.4014	2	2895.4017	-0.0003	0	44.45	0.00053	K	LQVEPAVDTSGVQCYGPGIEGQGVFR	E
6								323691	1	1	738.6317	2950.4977	4	2950.4904	0.0073	1	0.01	19	R	KDGSCGVAYVVQEPGDYEVSVK	F	iTRAQ4plex (Y)	0.0000000010000000000000.0
6								324333	1	1	995.1747	2982.5023	3	2982.5066	-0.0043	0	63.59	7.20E-06	K	SADFVVEAIGDDVGTLGFSVEGPSQAK	I
6								325192	1	1	1013.223	3036.6472	3	3036.6465	0.0007	0	35.08	0.0053	K	VGSAADIPINISETDLSLLTATVVPPSGR	E
6								325968	1	1	773.1533	3088.5841	4	3088.5853	-0.0012	0	42.63	0.00074	R	FGGEHVPNSPFQVTALAGDQPSVQPPLR	S
6								327739	1	1	798.9058	3191.5941	4	3191.5941	0	0	8.96	2.3	K	TTYFEIFTAGAGTGEVEVVIQDPMGQK	G	Oxidation (M)	0.000000000000000000000002000.0
6								330620	1	1	699.9343	3494.6351	5	3494.6335	0.0017	0	18.8	0.087	R	ALGALVDSCAPGLCPDWDSWDASKPVTNAR	E
6								332187	1	1	964.9578	3855.8021	4	3855.8004	0.0017	0	20.1	0.094	K	DGSCSVEYIPYEAGTYSLNVTYGGHQVPGSPFK	V
6								332434	1	1	784.4158	3917.0426	5	3917.0352	0.0074	0	10.31	1.3	R	EEGPYEVEVTYDGVPVPGSPFPLEAVAPTKPSK	V
7	IPI00797221	Tax_Id=9606 Gene_Symbol=GAPDH Glyceraldehyde-3-phosphate dehydrogenase	11758	32003	1142	66.3	267	28324	1	0	470.2616	938.5086	2	938.513	-0.0043	0	11.68	0.58	K	LTGMAFR	V
7								29125	1	0	471.2604	940.5062	2	940.5109	-0.0047	0	7.66	1.9	K	YDDIK	K
7								31743	1	0	478.2603	954.506	2	954.5079	-0.0018	0	2.32	6.9	K	LTGMAFR	V	Oxidation (M)	0.0002000.0
7								36024	1	0	488.7922	975.5698	2	975.5746	-0.0047	0	27.65	0.051	K	FHGTVK	A
7								37022	1	0	491.7792	981.5438	2	981.5487	-0.0049	0	29.33	0.03	R	AAFNSGK	V
7								49318	2	0	514.2844	1026.5542	2	1026.5589	-0.0047	0	4.2	4.4	K	YDNSLK	I
7								54651	1	0	524.7952	1047.5758	2	1047.5804	-0.0046	0	47.11	0.00032	K	TVDGPSGK	L
7								71379	1	0	559.3661	1116.7176	2	1116.7232	-0.0055	0	7.14	2.3	R	LEKPAK	Y
7								91891	1	0	599.3494	1196.6842	2	1196.6869	-0.0027	0	44.85	0.00053	K	AGAHLQGGAK	R
7								96633	1	0	405.2413	1212.7021	3	1212.7079	-0.0059	1	6.06	4.5	K	YDDIKK	V
7								153675	1	1	480.2651	1437.7735	3	1437.7706	0.0028	1	1.93	11	M	PSCLLSLRFGR	I
7								201724	1	0	832.4329	1662.8512	2	1662.8555	-0.0043	0	13.87	0.73	R	VPTANVSVVDLTCR	L
7								209622	1	0	567.3346	1698.982	3	1698.9872	-0.0052	0	6.13	3.8	R	GALQNIIPASTGAAK	A
7								219688	1	0	586.6718	1756.9936	3	1756.9957	-0.0022	0	12.1	0.91	K	LVINGNPITIFQER	D
7								307191	1	0	626.0831	2500.3033	4	2500.3062	-0.0029	0	17.13	0.31	R	VIISAPSADAPMFVMGVNHEK	Y
7								308139	1	0	630.082	2516.2989	4	2516.3011	-0.0022	0	4.29	6	R	VIISAPSADAPMFVMGVNHEK	Y	Oxidation (M)	0.000000000000002000000.0
7								308638	1	0	845.1077	2532.3013	3	2532.296	0.0053	0	15.9	0.54	R	VIISAPSADAPMFVMGVNHEK	Y	2 Oxidation (M)	0.000000000002002000000.0
7								310040	1	0	855.7491	2564.2255	3	2564.2349	-0.0094	0	8.39	1.4	K	WGDAGAEYVVESTGVFTTMEK	A
7								310870	1	0	861.0826	2580.226	3	2580.2298	-0.0038	0	24.66	0.03	K	WGDAGAEYVVESTGVFTTMEK	A	Oxidation (M)	0.000000000000000000200.0
7								314834	1	0	665.1089	2656.4065	4	2656.4073	-0.0008	1	50.81	0.00017	K	RVIISAPSADAPMFVMGVNHEK	Y
7								316312	2	0	678.0914	2708.3365	4	2708.3369	-0.0004	0	1.57	10	K	WGDAGAEYVVESTGVFTTMEK	A	iTRAQ4plex (Y)	0.000000010000000000000.0
7								322188	1	0	577.5167	2882.5471	5	2882.5568	-0.0097	0	28.42	0.027	K	VIHDNFGIVEGLMTTVHAITATQK	T
7								322777	1	0	580.7167	2898.5471	5	2898.5517	-0.0046	0	23.91	0.082	K	VIHDNFGIVEGLMTTVHAITATQK	T	Oxidation (M)	0.000000000000200000000000.0
7								332048	1	0	751.9893	3754.9101	5	3754.9103	-0.0002	2	32.59	0.0093	K	WGDAGAEYVVESTGVFTTMEKAGAHLQGGAKR	V
8	IPI00032140	Tax_Id=9606 Gene_Symbol=SERPINH1 Serpin H1 precursor	11099	51547	1384	80.9	418	7568	1	1	404.2117	806.4088	2	806.4078	0.001	1	2.36	3.5	K	MRDEL	-
8								14134	1	1	427.7361	853.4576	2	853.4602	-0.0026	0	21.25	0.072	R	GFMVTR	S
8								16585	3	1	435.7343	869.454	2	869.4551	-0.0011	0	1.2	4.9	R	GFMVTR	S	Oxidation (M)	0.002000.0
8								17265	1	1	438.2566	874.4986	2	874.4994	-0.0007	0	29.31	0.023	K	AATLAER	S
8								21557	1	1	450.814	899.6134	2	899.616	-0.0025	0	14.48	0.27	R	LVRPK	G
8								25093	1	1	461.7725	921.5304	2	921.535	-0.0045	0	19.33	0.18	K	IWMGK	M
8								35670	1	1	487.8075	973.6004	2	973.6052	-0.0047	0	12.28	0.48	K	LPEVTK	D
8								36546	8	1	490.2703	978.526	2	978.5216	0.0045	0	2.88	11	R	SLSNSTAR	N
8								63239	1	1	543.8572	1085.6998	2	1085.7052	-0.0054	0	26.96	0.0059	K	AVAISLPK	G
8								74750	1	1	565.8357	1129.6568	2	1129.6577	-0.0008	0	17.26	0.28	K	AVLSAEQLR	D
8								102729	4	1	618.8729	1235.7312	2	1235.7342	-0.003	2	3.22	5.4	K	INFRDKR	S
8								107662	1	1	418.2372	1251.6898	3	1251.6849	0.0049	1	4.46	5.6	K	ADLSRMSGK	K
8								135149	1	1	453.6395	1357.8967	3	1357.9022	-0.0056	1	14.45	0.07	K	KAVAISLPK	G
8								152830	1	1	719.3927	1436.7708	2	1436.7745	-0.0037	0	30.3	0.014	R	DTQSGSLLFIGR	L
8								156412	1	1	485.9056	1454.695	3	1454.6954	-0.0005	0	23.26	0.021	R	SYTVGVMMMHR	T
8								160426	1	1	490.5868	1468.7386	3	1468.7401	-0.0015	1	21.27	0.073	K	MVDNRGFMVTR	S
8								163204	1	1	493.8943	1478.6611	3	1478.6638	-0.0027	0	15.66	0.071	K	QHYNCEHSK	I
8								167828	1	1	501.2485	1500.7237	3	1500.7299	-0.0062	1	0.16	5.3	K	MVDNRGFMVTR	S	2 Oxidation (M)	0.20000002000.0
8								170837	1	1	504.957	1511.8492	3	1511.8551	-0.006	0	12.91	0.84	K	GVVEVTHDLQK	H
8								176151	3	1	770.945	1539.8754	2	1539.8768	-0.0014	2	1.78	9.5	K	ADLSRMSGKK	D	Oxidation (M)	0.0000020000.0
8								181728	1	1	522.9791	1565.9155	3	1565.9207	-0.0052	0	10.34	1.3	K	LQIVEMPLAHK	L
8								185168	1	1	527.9482	1580.8228	3	1580.828	-0.0052	0	17.23	0.29	R	DEEVHAGLGELLR	S
8								185547	1	1	528.3107	1581.9103	3	1581.9156	-0.0053	0	2.28	8.6	K	LQIVEMPLAHK	L	Oxidation (M)	0.00000200000.0
8								192057	1	1	538.9873	1613.9401	3	1613.9466	-0.0065	0	11.58	0.85	K	KPAAAAAPGTAEK	L
8								193611	1	1	407.2411	1624.9353	4	1624.9392	-0.0039	0	29.21	0.017	K	HLAGLGLTEAIDK	N
8								202841	1	1	556.9374	1667.7904	3	1667.7922	-0.0019	0	18.96	0.084	R	TGLYNYYDDEK	E
8								217791	1	1	582.6527	1744.9363	3	1744.9425	-0.0063	0	35.91	0.0036	R	SAGLAFSLYQAMAK	D
8								220883	1	1	587.9873	1760.9401	3	1760.9375	0.0026	0	32.48	0.0088	R	SAGLAFSLYQAMAK	D	Oxidation (M)	0.00000000000200.0
8								223794	1	1	594.6652	1780.9738	3	1780.9787	-0.0049	0	25.5	0.047	K	LFYADHPFIFLVR	D
8								227210	1	1	601.97	1802.8882	3	1802.8961	-0.0079	0	8.34	0.95	R	LYGPSSVSFADDFVR	S
8								253479	1	1	650.008	1947.0022	3	1946.9982	0.004	0	2.24	8.9	R	LYGPSSVSFADDFVR	S	iTRAQ4plex (Y)	0.010000000000000.0
8								270734	1	1	518.2639	2069.0265	4	2069.0318	-0.0053	1	13.19	0.57	R	TGLYNYYDDEKEK	L
8								277095	2	1	703.3651	2107.0735	3	2107.0789	-0.0054	0	10.81	1.3	R	SALQSINEWAAQTTDGK	L
8								278527	1	1	532.8063	2127.1961	4	2127.1996	-0.0035	0	45.54	0.00033	K	LSSLIILMPHHVEPLER	L
8								280358	1	1	536.8053	2143.1921	4	2143.1945	-0.0024	0	38.48	0.0023	K	LSSLIILMPHHVEPLER	L	Oxidation (M)	0.00000002000000000.0
8								309306	1	1	638.0997	2548.3697	4	2548.3731	-0.0034	1	29.68	0.02	K	AVLSAEQLRDEEVHAGLGELLR	S
8								314592	1	1	663.6036	2650.3853	4	2650.3943	-0.009	0	9.74	1.9	R	TDGALLVNAMFFKPHWDEK	F
8								314979	1	1	667.6036	2666.3853	4	2666.3892	-0.0039	0	26.11	0.044	R	TDGALLVNAMFFKPHWDEK	F	Oxidation (M)	0.0000000002000000000.0
8								320506	1	1	947.216	2838.6262	3	2838.631	-0.0048	0	70.45	6.90E-07	K	DQAVENILVSPVVVASSLGLVSLGGK	A
8								323086	1	1	973.863	2918.5672	3	2918.5715	-0.0043	1	31.85	0.011	R	SALQSINEWAAQTTDGKLPEVTK	D
8								330039	1	1	1145.547	3433.6192	3	3433.6225	-0.0033	0	25.72	0.022	K	DLYLASVFHATAFELDTDGNPFDQDIYGR	E
8								330918	1	1	589.508	3531.0043	6	3531.0076	-0.0033	1	1.4	4.3	K	LQIVEMPLAHKLSSLIILMPHHVEPLER	L
8								331240	1	1	895.4367	3577.7177	4	3577.7245	-0.0068	0	12.48	0.51	K	DLYLASVFHATAFELDTDGNPFDQDIYGR	E	iTRAQ4plex (Y)	0.00100000000000000000000000000.0
8								331835	1	1	927.4617	3705.8177	4	3705.8195	-0.0018	1	32.13	0.0075	K	KDLYLASVFHATAFELDTDGNPFDQDIYGR	E
9	IPI00894498	Tax_Id=9606 Gene_Symbol=ACTB Beta actin variant (Fragment)	10780	44854	1646	84.8	375	23057	1	1	455.7137	909.4128	2	909.417	-0.0042	0	10.23	0.36	K	CDVDIR	K
9								26779	1	1	466.8205	931.6264	2	931.631	-0.0045	0	26.39	0.016	R	GILTLK	Y
9								28489	2	1	470.2897	938.5648	2	938.5671	-0.0022	0	10.42	1.2	K	IIAPPER	K
9								71865	1	1	560.7768	1119.539	2	1119.5431	-0.004	0	33.55	0.0026	K	AGFAGDDAPR	A
9								82544	9	1	580.8652	1159.7158	2	1159.7168	-0.001	1	2.35	7.1	R	EIVRDIK	E
9								114818	1	1	638.8172	1275.6198	2	1275.6217	-0.0019	0	21.02	0.047	R	GYSFTTTAER	E
9								117248	1	1	429.5662	1285.6768	3	1285.6832	-0.0064	0	15.06	0.3	R	DLTDYLMK	I
9								121620	1	1	651.8436	1301.6726	2	1301.6781	-0.0054	0	50.42	7.40E-05	R	DLTDYLMK	I	Oxidation (M)	0.00000020.0
9								155750	1	1	725.4113	1448.808	2	1448.8152	-0.0072	0	60.2	1.50E-05	K	EITALAPSTMK	I
9								157370	1	1	487.2611	1458.7615	3	1458.7679	-0.0065	0	22.34	0.081	R	HQGVMVGMGQK	D
9								159129	3	1	489.2755	1464.8047	3	1464.8101	-0.0055	0	2.42	7	K	EITALAPSTMK	I	Oxidation (M)	0.00000000020.0
9								161617	1	1	492.5934	1474.7584	3	1474.7628	-0.0045	0	9.16	1.5	R	HQGVMVGMGQK	D	Oxidation (M)	0.00000002000.0
9								164609	1	1	496.2447	1485.7123	3	1485.7191	-0.0068	0	25.67	0.022	K	DSYVGDEAQSK	R
9								165842	1	1	497.9241	1490.7505	3	1490.7578	-0.0073	0	12.04	0.73	R	HQGVMVGMGQK	D	2 Oxidation (M)	0.00002002000.0
9								200686	1	1	553.9539	1658.8399	3	1658.8439	-0.0041	0	20.99	0.11	K	IWHHTFYNELR	V
9								200891	1	1	554.2729	1659.7969	3	1659.7974	-0.0006	0	43.54	0.00033	K	QEYDESGPSIVHR	K
9								227430	1	1	451.7439	1802.9465	4	1802.946	0.0005	0	1.75	10	K	IWHHTFYNELR	V	iTRAQ4plex (Y)	0.00000010000.0
9								243621	1	1	633.6865	1898.0377	3	1898.0426	-0.005	1	9.92	2.4	R	DLTDYLMKILTER	G
9								250433	1	1	645.6683	1933.9831	3	1933.9867	-0.0036	0	11.79	0.82	K	SYELPDGQVITIGNER	F
9								289908	1	1	745.7048	2234.0926	3	2234.0921	0.0004	0	28.96	0.012	K	YPIEHGIVTNWDDMEK	I
9								290711	1	1	561.3212	2241.2557	4	2241.2612	-0.0055	0	25.65	0.041	R	VAPEEHPVLLTEAPLNPK	A
9								299347	1	1	787.0613	2358.1621	3	2358.1647	-0.0027	0	16.37	0.3	K	DLYANTVLSGGTTMYPGIADR	M
9								300248	1	1	792.3932	2374.1578	3	2374.1597	-0.0019	0	55.76	3.40E-05	K	DLYANTVLSGGTTMYPGIADR	M	Oxidation (M)	0.000000000000020000000.0
9								308469	1	1	631.8568	2523.3981	4	2523.3974	0.0007	2	16.62	0.35	R	LDLAGRDLTDYLMKILTER	G
9								313470	1	1	877.7935	2630.3587	3	2630.3618	-0.0031	1	35.03	0.0049	R	KDLYANTVLSGGTTMYPGIADR	M
9								320054	1	1	943.1188	2826.3346	3	2826.3369	-0.0023	0	90.78	6.40E-09	K	LCYVALDFEQEMATAASSSSLEK	S
9								320766	1	1	711.5878	2842.3221	4	2842.3318	-0.0097	0	11.41	0.53	K	LCYVALDFEQEMATAASSSSLEK	S	Oxidation (M)	0.00000000000200000000000.0
9								325126	2	1	1010.799	3029.3752	3	3029.3773	-0.0021	1	1.01	2.7	M	DDDIAALVVDNGSGMCKAGFAGDDAPR	A	Oxidation (M)	0.000000000000002000000000000.0
9								325172	7	1	1012.877	3035.6092	3	3035.6156	-0.0064	0	1.36	15	K	YSVWIGGSVLASLSTFQQMWISK	Q	iTRAQ4plex (Y); Oxidation (M)	0.10000000000000000020000.0
9								325516	5	1	1017.526	3049.5562	3	3049.5578	-0.0016	1	1.36	12	K	DLYANTVLSGGTTMYPGIADRMQK	E	iTRAQ4plex (Y); Oxidation (M)	0.001000000000000000000200.0
9								329209	1	1	831.4471	3321.7593	4	3321.7548	0.0045	2	1.29	13	R	KDLYANTVLSGGTTMYPGIADRMQK	E	iTRAQ4plex (Y); Oxidation (M)	0.0001000000000020000000000.0
9								329263	1	1	666.3486	3326.7066	5	3326.7091	-0.0025	0	9.41	2.1	R	TTGIVMDSGDGVTHTVPIYEGYALPHAILR	L
9								329385	1	1	669.5458	3342.6926	5	3342.704	-0.0114	0	11.65	1.2	R	TTGIVMDSGDGVTHTVPIYEGYALPHAILR	L	Oxidation (M)	0.000002000000000000000000000000.0
9								330647	1	1	875.1544	3496.5885	4	3496.5911	-0.0026	0	22.54	0.026	R	CPEALFQPSFLGMESCGIHETTFNSIMK	C
10	IPI00418471	Tax_Id=9606 Gene_Symbol=VIM Vimentin	10305	56979	1401	79.6	466	5874	1	1	395.2315	788.4484	2	788.4514	-0.0029	0	15.42	0.67	R	LDLER	K
10								12398	2	1	423.25	844.4854	2	844.4889	-0.0034	0	4.37	6.1	R	SSVPGVR	L
10								17314	1	1	438.3101	874.6056	2	874.6095	-0.0039	0	19.72	0.057	R	TLLIK	T
10								54853	1	1	525.2697	1048.5248	2	1048.5271	-0.0022	0	16.59	0.17	K	GTNESLER	Q
10								56775	1	1	529.7823	1057.55	2	1057.5526	-0.0025	0	6.86	1.2	R	SYVTTSTR	T
10								61196	1	1	538.7879	1075.5612	2	1075.5631	-0.0019	0	30.23	0.0083	K	LLEGEESR	I
10								81544	1	1	579.8208	1157.627	2	1157.6324	-0.0054	0	24.4	0.052	R	FANYIDK	V
10								89692	1	1	595.8192	1189.6238	2	1189.6247	-0.0008	0	22.94	0.069	K	LQEEMLQR	E
10								91186	1	1	597.8367	1193.6588	2	1193.6648	-0.0059	0	21.73	0.17	R	FLEQQNK	I
10								94135	1	1	603.8167	1205.6188	2	1205.6196	-0.0007	0	19.79	0.094	K	LQEEMLQR	E	Oxidation (M)	0.00002000.0
10								98600	1	1	610.8061	1219.5976	2	1219.5988	-0.0012	0	21.23	0.026	R	DNLAEDIMR	L
10								101675	1	1	616.8196	1231.6246	2	1231.6279	-0.0032	0	11.22	0.72	R	QDVDNASLAR	L
10								102584	1	1	412.8712	1235.5918	3	1235.5938	-0.002	0	10.98	0.26	R	DNLAEDIMR	L	Oxidation (M)	0.000000020.0
10								102830	1	1	619.3162	1236.6178	2	1236.622	-0.0042	0	11.82	0.65	K	FADLSEAANR	N
10								110005	1	1	630.3378	1258.661	2	1258.6639	-0.0028	0	22.67	0.06	K	VELQELNDR	F
10								124180	1	1	656.3593	1310.704	2	1310.7074	-0.0033	0	44.65	0.00041	R	QQYESVAAK	N
10								133644	1	1	674.8668	1347.719	2	1347.7238	-0.0047	0	22.27	0.11	R	QVDQLTNDK	A
10								133711	4	1	674.8845	1347.7544	2	1347.7601	-0.0057	1	4.73	6.6	R	KLLEGEESR	I
10								135510	1	1	454.2365	1359.6877	3	1359.6864	0.0012	1	5.38	2.7	M	STRSVSSSSYR	R
10								143871	1	1	466.8942	1397.6608	3	1397.6618	-0.0011	0	32.69	0.0025	R	LGDLYEEEMR	E
10								146434	1	1	703.8801	1405.7456	2	1405.7479	-0.0022	0	41.4	0.0011	R	LQDEIQNMK	E
10								146906	1	1	470.5998	1408.7776	3	1408.7805	-0.003	0	22.25	0.087	R	EYQDLLNVK	M
10								147535	5	1	707.4073	1412.8	2	1412.802	-0.0019	1	1.68	11	R	FANYIDKVR	F
10								147577	1	1	472.226	1413.6562	3	1413.6568	-0.0006	0	21.59	0.03	R	LGDLYEEEMR	E	Oxidation (M)	0.0000000020.0
10								149151	1	1	711.8774	1421.7402	2	1421.7428	-0.0025	0	41.62	0.00089	R	LQDEIQNMK	E	Oxidation (M)	0.000000020.0
10								153845	1	1	720.3849	1438.7552	2	1438.7612	-0.0059	0	35.25	0.0047	K	MALDIEIATYR	K
10								156459	1	1	728.385	1454.7554	2	1454.7561	-0.0006	0	33.16	0.0057	K	MALDIEIATYR	K	Oxidation (M)	0.20000000000.0
10								156888	1	1	486.642	1456.9042	3	1456.9108	-0.0066	0	14.31	0.29	K	ILLAELEQLK	G
10								159381	1	1	734.3626	1466.7106	2	1466.7123	-0.0016	0	19.09	0.093	R	EEAENTLQSFR	Q
10								169002	1	1	502.2812	1503.8218	3	1503.8249	-0.0031	1	16.85	0.39	R	RQVDQLTNDK	A
10								169416	1	1	502.6021	1504.7845	3	1504.7789	0.0055	1	7.98	2	R	DNLAEDIMRLR	E	Oxidation (M)	0.00000002000.0
10								183321	1	1	786.9103	1571.806	2	1571.8065	-0.0005	0	47.22	0.0002	R	SLYASSPGGVYATR	S
10								186906	1	1	531.2945	1590.8617	3	1590.8643	-0.0026	1	24.3	0.054	R	EKLQEEMLQR	E
10								188055	1	1	533.2734	1596.7984	3	1596.8027	-0.0043	0	5.68	3.1	K	NLQEAEEWYK	S
10								199488	2	1	552.2719	1653.7939	3	1653.8015	-0.0076	0	1.12	3.3	R	MFGGPGTASRPSSSR	S	Oxidation (M)	0.200000000000000.0
10								208487	1	1	565.3241	1692.9505	3	1692.9541	-0.0037	0	44.19	0.00052	K	VESLQEEIAFLK	K
10								212228	1	1	572.3367	1713.9883	3	1713.9899	-0.0016	0	29.72	0.014	R	ISLPLPNFSSLNLR	E
10								221731	1	1	589.978	1766.9122	3	1766.915	-0.0029	0	11.3	1	R	QVQSLTCEVDALK	G
10								232256	1	1	611.6483	1831.9231	3	1831.922	0.0011	1	25.15	0.031	R	VEVERDNLAEDIMR	L
10								234760	1	1	616.9804	1847.9194	3	1847.9169	0.0025	1	26.14	0.022	R	VEVERDNLAEDIMR	L	Oxidation (M)	0.00000000000020.0
10								239608	2	1	626.0026	1874.986	3	1874.9941	-0.0081	1	4.61	4.8	R	TNEKVELQELNDR	F
10								255383	1	1	653.0179	1956.0319	3	1956.0408	-0.0089	0	19.4	0.2	R	ETNLDSLPLVDTHSK	R
10								256763	1	1	656.0547	1965.1423	3	1965.1512	-0.0089	1	37.52	0.0022	R	KVESLQEEIAFLK	K
10								259193	1	1	660.9718	1979.8936	3	1979.8943	-0.0007	0	18.42	0.035	R	DGQVINETSQHHDDLE	-
10								265325	1	1	506.5082	2022.0037	4	2022.0117	-0.008	1	9.11	1.3	R	LQDEIQNMKEEMAR	H
10								267042	1	1	680.344	2038.0102	3	2038.0067	0.0035	1	50.1	9.30E-05	R	LQDEIQNMKEEMAR	H	Oxidation (M)	0.00000000000200.0
10								271393	2	1	1038.531	2075.0474	2	2075.0551	-0.0077	2	9.76	1.5	K	ARVEVERDNLAEDIMR	L	Oxidation (M)	0.0000000000000020.0
10								297209	1	1	777.6934	2330.0584	3	2330.0606	-0.0023	0	37.68	0.00084	R	EMEENFAVEAANYQDTIGR	L
10								298295	1	1	783.026	2346.0562	3	2346.0556	0.0006	0	54.29	8.60E-06	R	EMEENFAVEAANYQDTIGR	L	Oxidation (M)	0.0200000000000000000.0
10								302431	1	1	805.4269	2413.2589	3	2413.262	-0.0032	0	20.19	0.16	R	LLQDSVDFSLADAINTEFK	N
10								305906	1	1	825.727	2474.1592	3	2474.1627	-0.0035	0	50.54	5.60E-05	R	EMEENFAVEAANYQDTIGR	L	iTRAQ4plex (Y)	0.0000000000001000000.0
10								306904	1	1	832.4128	2494.2166	3	2494.2243	-0.0078	1	4.75	4.1	K	LQEEMLQREEAENTLQSFR	Q
10								310388	1	1	642.5578	2566.2021	4	2566.2018	0.0003	1	17.47	0.11	K	TVETRDGQVINETSQHHDDLE	-
10								319761	2	1	702.8553	2807.3921	4	2807.3977	-0.0056	2	1.3	10	R	SVSSSSYRRMFGGPGTASRPSSSR	S	iTRAQ4plex (Y); Oxidation (M)	0.000000100200000000000000.0
10								331620	2	1	912.923	3647.6629	4	3647.6702	-0.0073	2	1.22	3.8	K	GTNESLERQMREMEENFAVEAANYQDTIGR	L	Oxidation (M)	0.000000000000200000000000000000.0
11	IPI00784154	Tax_Id=9606 Gene_Symbol=HSPD1 60 kDa heat shock protein, mitochondrial precursor	9060	68936	856	78.7	573	15356	9	1	432.2735	862.5324	2	862.5367	-0.0043	0	6.69	6.4	K	SIDLK	D
11								21068	3	1	449.2481	896.4816	2	896.4847	-0.0031	0	9.52	1.3	K	EGFEK	I
11								22055	1	1	452.806	903.5974	2	903.5997	-0.0023	0	18.58	0.08	K	GVITVK	D
11								36151	1	1	489.2486	976.4826	2	976.4848	-0.0022	0	20.37	0.032	K	APGFGDNR	K
11								36235	1	1	489.2948	976.575	2	976.5797	-0.0046	0	14.09	0.7	K	DGVTVAK	S
11								41790	1	1	500.2876	998.5606	2	998.5631	-0.0024	0	14.72	0.3	K	GANPVEIR	R
11								46894	9	1	509.2883	1016.562	2	1016.5671	-0.0051	0	4.02	5.4	R	QMRPVSR	V
11								50571	1	1	516.3182	1030.6218	2	1030.6266	-0.0048	0	16.31	0.15	K	GIIDPTK	V
11								60681	4	1	537.3596	1072.7046	2	1072.7099	-0.0053	0	0.59	5	K	IGIEIIK	R
11								65160	1	1	547.3094	1092.6042	2	1092.6093	-0.005	0	29.29	0.017	K	DDAMLLK	G
11								68728	1	1	552.8091	1103.6036	2	1103.6057	-0.002	0	4.05	5.5	R	VTDALNATR	A
11								69491	1	1	555.3073	1108.6	2	1108.6042	-0.0041	0	0.7	14	K	DDAMLLK	G	Oxidation (M)	0.0002000.0
11								75744	1	1	566.8511	1131.6876	2	1131.6929	-0.0053	0	28.05	0.023	K	IPAMTIAK	N
11								75764	1	1	566.8598	1131.705	2	1131.7107	-0.0057	0	20.04	0.18	K	VGEVIVTK	D
11								79391	1	1	574.8492	1147.6838	2	1147.6878	-0.004	0	9.87	2.2	K	IPAMTIAK	N	Oxidation (M)	0.00020000.0
11								86528	1	1	588.9032	1175.7918	2	1175.7967	-0.0049	1	18.26	0.056	R	KGVITVK	D
11								89543	1	1	595.3708	1188.727	2	1188.7322	-0.0051	0	28.55	0.02	K	LSDGVAVLK	V
11								92801	1	1	400.9339	1199.7799	3	1199.7845	-0.0047	0	15.08	0.15	K	VGLQVVAVK	A
11								163062	1	1	493.6076	1477.801	3	1477.8054	-0.0044	0	10.65	1.1	K	EIGNIISDAMK	K
11								166845	1	1	498.94	1493.7982	3	1493.8003	-0.0021	0	9.29	1.8	K	EIGNIISDAMK	K	Oxidation (M)	0.00000000020.0
11								168303	1	1	752.4334	1502.8522	2	1502.8548	-0.0025	0	55.12	6.70E-05	K	NAGVEGSLIVEK	I
11								173001	1	1	507.9357	1520.7853	3	1520.7926	-0.0073	0	15.89	0.31	K	VGGTSDVEVNEK	K
11								194821	1	1	544.9767	1631.9083	3	1631.9126	-0.0044	0	14.43	0.53	R	TVIIEQSWGSPK	V
11								205282	1	1	839.4595	1676.9044	2	1676.9017	0.0027	0	47.92	0.00035	R	GYISPYFINTSK	G
11								212617	1	1	573.0084	1716.0034	3	1716.0099	-0.0065	0	34.39	0.004	R	GVMLAVDAVIAELK	K
11								215183	3	1	578.34	1731.9982	3	1732.0048	-0.0066	0	0.18	16	R	GVMLAVDAVIAELK	K	Oxidation (M)	0.00200000000000.0
11								225638	1	1	598.3227	1791.9463	3	1791.9532	-0.0069	0	34.91	0.0044	K	TLNDELEIIEGMK	F
11								228074	1	1	904.9807	1807.9468	2	1807.9481	-0.0012	0	40.93	0.0014	K	TLNDELEIIEGMK	F	Oxidation (M)	0.0000000000020.0
11								229524	1	1	606.6617	1816.9633	3	1816.9661	-0.0028	0	0.25	15	R	AAVEEGIVLGGGCALLR	C
11								229647	1	1	909.8651	1817.7156	2	1817.715	0.0007	0	71.58	7.00E-08	K	DPGMGAMGGMGGGMGGGMF	-
11								232480	1	1	917.8628	1833.711	2	1833.7099	0.0012	0	36.27	0.00024	K	DPGMGAMGGMGGGMGGGMF	-	Oxidation (M)	0.0000000000000200000.0
11								235045	1	1	617.5755	1849.7047	3	1849.7048	-0.0001	0	8.74	0.13	K	DPGMGAMGGMGGGMGGGMF	-	2 Oxidation (M)	0.0000000002000200000.0
11								237794	1	1	933.8569	1865.6992	2	1865.6997	-0.0005	0	14.39	0.036	K	DPGMGAMGGMGGGMGGGMF	-	3 Oxidation (M)	0.0002000000000200020.0
11								238823	1	1	625.0443	1872.1111	3	1872.111	0.0001	1	23.5	0.045	R	RGVMLAVDAVIAELK	K
11								240093	1	1	626.9767	1877.9083	3	1877.9147	-0.0064	0	14.76	0.26	K	CEFQDAYVLLSEK	K
11								240780	1	1	941.8543	1881.694	2	1881.6946	-0.0006	0	24.59	0.0035	K	DPGMGAMGGMGGGMGGGMF	-	4 Oxidation (M)	0.0002002000000200020.0
11								242232	2	1	630.3739	1888.0999	3	1888.1059	-0.0061	1	12.06	0.92	R	RGVMLAVDAVIAELK	K	Oxidation (M)	0.000200000000000.0
11								243560	1	1	633.5703	1897.6891	3	1897.6896	-0.0005	0	15.2	0.03	K	DPGMGAMGGMGGGMGGGMF	-	5 Oxidation (M)	0.0002002002000200020.0
11								264521	1	0	672.3912	2014.1518	3	2014.1568	-0.005	1	9.3	1.9	K	VGLQVVAVKAPGFGDNR	K
11								267988	1	1	513.011	2048.0149	4	2048.0162	-0.0013	0	4.06	3.9	R	CIPALDSLTPANEDQK	I
11								269836	1	1	688.395	2062.1632	3	2062.1656	-0.0025	0	20.34	0.17	K	ISSIQSIVPALEIANAHR	K
11								296933	1	1	776.0798	2325.2176	3	2325.2195	-0.0019	0	48.07	0.00031	R	IQEIIEQLDVTTSEYEK	E
11								297764	1	1	584.5974	2334.3605	4	2334.3627	-0.0022	1	14.39	0.37	K	KISSIQSIVPALEIANAHR	K
11								298415	1	1	783.676	2348.0062	3	2347.9972	0.009	1	2.84	0.96	K	EEKDPGMGAMGGMGGGMGGGMF	-
11								301485	1	1	801.1193	2400.3361	3	2400.3364	-0.0003	0	68.89	2.40E-06	R	ALMLQGVDLLADAVAVTMGPK	G
11								302898	1	1	806.4489	2416.3249	3	2416.3313	-0.0065	0	10.24	1.7	R	ALMLQGVDLLADAVAVTMGPK	G	Oxidation (M)	0.002000000000000000000.0
11								303627	1	1	811.7827	2432.3263	3	2432.3262	0	0	26.66	0.043	R	ALMLQGVDLLADAVAVTMGPK	G	2 Oxidation (M)	0.002000000000000002000.0
11								305746	1	1	618.3376	2469.3213	4	2469.3215	-0.0003	0	25.11	0.058	R	IQEIIEQLDVTTSEYEK	E	iTRAQ4plex (Y)	0.00000000000000100.0
11								306190	1	1	828.1176	2481.331	3	2481.3206	0.0104	1	48.16	0.00032	K	RIQEIIEQLDVTTSEYEK	E
11								314696	1	1	885.1818	2652.5236	3	2652.5305	-0.007	0	56.36	2.00E-05	R	KPLVIIAEDVDGEALSTLVLNR	L
11								316163	1	1	902.1204	2703.3394	3	2703.3433	-0.004	0	62.66	7.20E-06	K	LVQDVANNTNEEAGDGTTTATVLAR	S
11								316777	1	1	909.8288	2726.4646	3	2726.4591	0.0055	1	64.38	5.80E-06	R	IQEIIEQLDVTTSEYEKEK	L
11								317793	4	1	920.4911	2758.4515	3	2758.4591	-0.0077	1	1.53	13	R	VTDALNATRAAVEEGIVLGGGCALLR	C
11								318039	1	1	924.2071	2769.5995	3	2769.5983	0.0012	0	65.27	2.40E-06	R	TALLDAAGVASLLTTAEVVVTEIPK	E
11								319456	1	1	932.7736	2795.299	3	2795.306	-0.007	0	10.38	0.62	K	IMQSSSEVGYDAMAGDFVNMVEK	G
11								319802	1	1	938.1075	2811.3007	3	2811.3009	-0.0002	0	61.28	4.40E-06	K	IMQSSSEVGYDAMAGDFVNMVEK	G	Oxidation (M)	0.00000000000000000002000.0
11								329040	1	1	1100.967	3299.8792	3	3299.8805	-0.0013	1	85.21	2.00E-08	R	TALLDAAGVASLLTTAEVVVTEIPKEEK	D
11								329739	1	1	847.1852	3384.7117	4	3384.7115	0.0002	0	48.07	0.00028	K	DMAIATGGAVFGEEGLTLNLEDVQPHDLGK	V
11								329850	1	1	851.1847	3400.7097	4	3400.7064	0.0033	0	46.99	0.00031	K	DMAIATGGAVFGEEGLTLNLEDVQPHDLGK	V	Oxidation (M)	0.020000000000000000000000000000.0
12	IPI00397526	Tax_Id=9606 Gene_Symbol=MYH10 Isoform 1 of Myosin-10	8024	258014	1091	60.9	1976	7555	4	1	404.2109	806.4072	2	806.4078	-0.0006	0	13.78	0.28	K	LMEDR	I
12								8485	8	0	409.2342	816.4538	2	816.4575	-0.0037	0	3.61	13	R	QQLER	Q
12								12929	1	0	424.7588	847.503	2	847.5071	-0.0041	0	5.39	11	K	LMATLR	N
12								13942	4	1	427.2121	852.4096	2	852.4099	-0.0003	0	1.71	3.6	K	EEFER	Q
12								14905	5	1	430.7929	859.5712	2	859.5735	-0.0022	0	8.94	2.2	K	LQLAK	K
12								15228	1	0	431.7359	861.4572	2	861.4579	-0.0006	0	12.15	0.42	R	QGFPNR	I
12								15258	1	0	431.7642	861.5138	2	861.5163	-0.0025	0	16	0.86	K	ANLEK	N
12								15606	5	0	432.7562	863.4978	2	863.502	-0.0042	0	9.1	3.5	K	LMATLR	N	Oxidation (M)	0.020000.0
12								17108	1	0	437.7545	873.4944	2	873.4986	-0.0041	0	25.24	0.06	K	MNPPK	F
12								19761	8	1	445.7377	889.4608	2	889.4627	-0.0018	0	5.02	2.6	R	ELEEAR	A
12								19893	3	1	446.2711	890.5276	2	890.5317	-0.004	0	7.84	3.7	R	DEVIK	Q
12								22395	1	0	453.7588	905.503	2	905.5062	-0.0031	0	16.81	0.53	K	DDIQK	M
12								23488	9	1	456.2743	910.534	2	910.5368	-0.0027	0	1.04	18	K	TFVEK	L
12								24691	1	0	459.7946	917.5746	2	917.5789	-0.0043	0	12.38	2.4	K	LQLEK	V
12								27229	1	0	467.7737	933.5328	2	933.5375	-0.0046	0	14.3	1.4	R	QELEK	A
12								29078	1	0	470.7685	939.5224	2	939.5269	-0.0045	0	23.01	0.088	R	DYVQK	A
12								29368	1	0	471.7492	941.4838	2	941.4884	-0.0046	0	19.42	0.077	K	GFMDGK	Q
12								30223	9	1	474.308	946.6014	2	946.6055	-0.004	0	1.52	8	R	ALAVASK	K
12								32327	4	1	478.7696	955.5246	2	955.5249	-0.0003	0	2.16	4	R	YLFVDR	A
12								33762	6	1	482.7978	963.581	2	963.5844	-0.0034	0	11.9	1.6	R	EVSTLK	N
12								34614	3	1	484.7853	967.556	2	967.5582	-0.0021	0	2.37	9.8	K	ALAYDK	L
12								36069	10	1	488.7981	975.5816	2	975.5844	-0.0028	0	7.31	4	R	VELAEK	A
12								42882	1	1	501.8289	1001.6432	2	1001.6477	-0.0045	0	15.73	0.23	K	VLQQVK	A
12								44081	1	0	503.8	1005.5854	2	1005.5885	-0.003	0	18.13	0.28	K	LQAQMK	D
12								50819	1	1	517.2726	1032.5306	2	1032.5322	-0.0015	0	19.9	0.084	K	DAEALSQR	L
12								51101	1	1	517.8005	1033.5864	2	1033.5899	-0.0034	0	30.31	0.028	K	DEELLK	V
12								51508	9	1	518.7986	1035.5826	2	1035.5878	-0.0051	0	3.88	8.7	K	MEIDLK	D
12								55572	5	0	526.7973	1051.58	2	1051.5827	-0.0027	0	6.32	3.3	K	MEIDLK	D	Oxidation (M)	0.200000.0
12								57070	1	1	530.7729	1059.5312	2	1059.5318	-0.0006	0	12.31	0.33	R	TGLEDPER	Y
12								57234	3	0	531.2786	1060.5426	2	1060.5383	0.0044	1	6.95	2.3	R	DRAEAEAR	E
12								57565	1	0	532.2526	1062.4906	2	1062.4951	-0.0044	0	12.72	0.16	R	VEEEEER	N
12								57669	1	1	532.3137	1062.6128	2	1062.6164	-0.0036	0	11.34	1.5	K	SALLDEK	R
12								62474	1	1	541.8099	1081.6052	2	1081.6042	0.001	0	16.75	0.28	R	IVFQEFR	Q
12								65591	1	1	548.3503	1094.686	2	1094.6847	0.0013	1	0.78	11	R	MKQLK	R	Oxidation (M)	0.20000.0
12								65923	1	0	548.8314	1095.6482	2	1095.6532	-0.0049	0	26.61	0.023	R	TVGQLYK	E
12								68874	1	0	553.2962	1104.5778	2	1104.5798	-0.0019	0	19.68	0.083	R	NTNPNFVR	C
12								69265	5	1	554.3087	1106.6028	2	1106.6063	-0.0034	0	1.24	11	K	ALEEETK	N
12								71010	1	0	558.7904	1115.5662	2	1115.5711	-0.0048	0	28.87	0.01	R	NCAAYLK	L
12								72936	1	1	563.2956	1124.5766	2	1124.5813	-0.0047	0	22.4	0.068	K	ELACEVK	V
12								78293	1	1	572.3356	1142.6566	2	1142.657	-0.0003	0	11.51	0.89	K	LVWIPSER	H
12								79624	1	0	575.7946	1149.5746	2	1149.5756	-0.001	0	5.94	2.2	R	CNGVLEGIR	I
12								86952	1	1	590.2886	1178.5626	2	1178.5659	-0.0032	0	27.03	0.013	R	DEQNEEK	K
12								87259	1	0	590.8146	1179.6146	2	1179.6201	-0.0055	0	38.31	0.0011	K	ADEWLMK	N
12								89972	2	0	596.36	1190.7054	2	1190.7114	-0.0059	0	6.26	3.2	K	ATISALEAK	I
12								91562	1	0	598.8119	1195.6092	2	1195.6151	-0.0058	0	41.38	0.00082	K	ADEWLMK	N	Oxidation (M)	0.0000020.0
12								99745	1	1	613.335	1224.6554	2	1224.6594	-0.0039	0	22.02	0.072	R	DEIFAQSK	E
12								101997	1	1	617.3483	1232.682	2	1232.6856	-0.0035	0	25.6	0.043	R	EQEVAELK	K
12								107670	1	0	418.2465	1251.7177	3	1251.7179	-0.0002	1	3.61	9.8	K	VGRDYVQK	A
12								110014	1	1	630.3389	1258.6632	2	1258.6639	-0.0006	0	24.13	0.039	K	EEELQGALAR	G
12								110333	4	0	630.8459	1259.6772	2	1259.6731	0.0041	0	0.41	15	R	NCAAYLK	L	iTRAQ4plex (Y)	0.0000100.0
12								110644	1	1	421.2442	1260.7108	3	1260.7169	-0.0061	0	17.1	0.36	R	ALEEALEAK	E
12								110812	1	1	631.8443	1261.674	2	1261.6757	-0.0017	0	38.08	0.0027	R	QEEELQAK	D
12								114488	4	1	637.8785	1273.7424	2	1273.7485	-0.0061	0	5.42	4.4	K	LQELEGAVK	S
12								115352	1	0	426.934	1277.7802	3	1277.7855	-0.0053	1	16.28	0.29	R	KLQAQMK	D
12								117725	1	0	429.8958	1286.6656	3	1286.6719	-0.0063	0	14.57	0.56	R	CIIPNHEK	R
12								118990	5	0	646.4166	1290.8186	2	1290.8236	-0.005	1	4.17	4.1	K	VTAEAKIK	K
12								123558	2	0	654.897	1307.7794	2	1307.7848	-0.0054	1	13.98	0.61	K	KMEIDLK	D
12								133490	1	1	674.3736	1346.7326	2	1346.7316	0.0011	0	46.33	0.00033	R	ALELDPNLYR	I
12								134166	1	1	676.3695	1350.7244	2	1350.7243	0.0002	0	17.51	0.26	R	LEVNMQAMK	A
12								136430	1	1	682.828	1363.6414	2	1363.6411	0.0004	0	24.94	0.0093	K	VEGELEEMER	K
12								136754	1	0	456.5842	1366.7308	3	1366.7326	-0.0019	0	33.68	0.0073	R	AGVLAHLEEER	D
12								139278	1	1	688.8369	1375.6592	2	1375.6588	0.0004	0	29.45	0.0042	R	ELEAELEDER	K
12								139291	1	1	688.8515	1375.6884	2	1375.6887	-0.0003	0	30.29	0.0068	R	ALEQQVEEMR	T
12								139961	1	1	690.8248	1379.635	2	1379.636	-0.001	0	35.78	0.0012	K	VEGELEEMER	K	Oxidation (M)	0.0000000200.0
12								139996	2	0	460.9232	1379.7478	3	1379.754	-0.0062	0	1.52	11	K	FDQLLAEEK	S
12								142409	1	1	696.8491	1391.6836	2	1391.6836	0	0	39.09	0.001	R	ALEQQVEEMR	T	Oxidation (M)	0.0000000020.0
12								143555	1	0	698.9008	1395.787	2	1395.791	-0.0039	1	6.87	2.8	K	MNPPKFSK	V	Oxidation (M)	0.20000000.0
12								144159	1	1	467.5942	1399.7608	3	1399.7663	-0.0055	0	24.77	0.047	K	LVQEQGSHSK	F
12								147600	1	1	472.2302	1413.6688	3	1413.6723	-0.0035	0	5.5	1.1	R	ADMEDLMSSK	D
12								147880	2	1	472.6241	1414.8505	3	1414.854	-0.0035	1	6.98	2.1	K	KLVWIPSER	H
12								150531	1	1	715.8403	1429.666	2	1429.6672	-0.0012	0	55.68	1.10E-05	R	ADMEDLMSSK	D	Oxidation (M)	0.0020000000.0
12								151474	1	1	478.9336	1433.779	3	1433.7857	-0.0067	0	19.76	0.21	R	DLSEELEALK	T
12								153788	1	1	480.5699	1438.6879	3	1438.6884	-0.0005	0	35.37	0.002	K	EIFMQVEDER	R
12								155427	1	1	483.571	1447.6912	3	1447.6912	0	0	17.36	0.11	R	QLEEAEEEATR	A
12								158591	2	0	488.2672	1461.7798	3	1461.7779	0.0019	2	2.08	9.8	R	DRAEAEAREK	E
12								158666	1	0	488.2875	1461.8407	3	1461.8425	-0.0019	0	18.11	0.2	K	LDPHLVLDQLR	C
12								165417	1	1	497.2736	1488.799	3	1488.8027	-0.0037	0	8.16	2.2	K	DLEAQIEAANK	A
12								166307	1	1	746.8754	1491.7362	2	1491.7361	0.0002	0	54.15	3.50E-05	K	QEVMISDLEER	L
12								170025	1	1	503.3081	1506.9025	3	1506.903	-0.0005	2	2.97	4.6	K	ANARMKQLK	R	Oxidation (M)	0.000020000.0
12								174634	1	1	511.2926	1530.856	3	1530.8609	-0.0049	1	18.57	0.23	K	KEEELQGALAR	G
12								177296	4	1	516.3075	1545.9007	3	1545.901	-0.0003	0	0.07	13	R	YEILTPNAIPK	G
12								177575	2	1	516.9345	1547.7817	3	1547.7847	-0.0031	1	0.9	9	K	RALEQQVEEMR	T	Oxidation (M)	0.00000000020.0
12								181019	2	1	521.9686	1562.884	3	1562.8763	0.0077	2	3	9.5	R	LRRGGPISFSSSR	S
12								183141	1	0	524.6014	1570.7824	3	1570.788	-0.0056	0	20.53	0.066	K	ADFCIIHYAGK	V
12								184793	1	1	527.2881	1578.8425	3	1578.8497	-0.0072	0	21.7	0.12	K	EQADFAVEALAK	A
12								185796	1	1	528.9429	1583.8069	3	1583.8065	0.0003	0	43.14	0.00066	K	SDLLLEGFNNYR	F
12								185905	1	1	528.9838	1583.9296	3	1583.936	-0.0065	1	8.54	2	R	KHQQLLEEK	N
12								187866	1	1	532.604	1594.7902	3	1594.7895	0.0007	1	15.43	0.25	K	EIFMQVEDERR	H
12								189561	1	0	535.2996	1602.877	3	1602.8796	-0.0026	1	4.8	7	K	GMFRTVGQLYK	E	Oxidation (M)	0.02000000000.0
12								197747	1	1	550.2914	1647.8524	3	1647.8559	-0.0035	1	31.01	0.01	R	ELEAELEDERK	Q
12								199133	1	0	413.993	1651.9429	4	1651.951	-0.0081	1	36.55	0.0036	K	KFDQLLAEEK	S
12								201362	1	1	555.2675	1662.7807	3	1662.7818	-0.0012	0	35.97	0.0011	R	ELDDATEANEGLSR	E
12								202434	1	1	555.9756	1664.905	3	1664.913	-0.008	1	3.38	8.2	R	FVAELWKDVDR	I
12								206651	1	1	843.4128	1684.811	2	1684.8185	-0.0075	1	0.09	8.1	K	NHEAQIQDMRQR	H	Oxidation (M)	0.000000002000.0
12								210193	1	1	568.335	1701.9832	3	1701.9869	-0.0037	0	12.9	0.93	K	QVLALQSQLADTK	K
12								216327	2	1	869.4377	1736.8608	2	1736.8672	-0.0063	0	0.37	9.1	R	DELADEITNSASGK	S
12								217020	1	1	436.0047	1739.9897	4	1739.9926	-0.0029	0	25.62	0.047	K	VIQYLAHVASSHK	G
12								219358	1	1	585.6406	1753.9	3	1753.8968	0.0032	0	33.7	0.0055	K	QELEEILHDLESR	V
12								221316	3	1	882.4854	1762.9562	2	1762.9521	0.0041	1	1.12	12	R	MIRALELDPNLYR	I	Oxidation (M)	0.2000000000000.0
12								224228	3	1	595.3221	1782.9445	3	1782.9445	-0.0001	2	1.83	11	K	EQMEKANARMK	Q	Oxidation (M)	0.00000000020.0
12								226665	2	1	600.6561	1798.9465	3	1798.9395	0.007	2	0.64	13	K	EQMEKANARMK	Q	2 Oxidation (M)	0.00200000020.0
12								227105	1	1	901.9896	1801.9646	2	1801.9665	-0.0018	0	53.7	7.70E-05	K	IGQLEEQLEQEAK	E
12								231577	1	0	610.2928	1827.8566	3	1827.8586	-0.0021	0	25.45	0.017	R	EDQSILCTGESGAGK	T
12								237311	1	1	931.928	1861.8414	2	1861.8411	0.0003	0	59.06	3.60E-06	K	NSLQEQQEEEEEAR	K
12								240176	1	1	626.9985	1877.9737	3	1877.976	-0.0023	1	37.51	0.0026	R	NKQEVMISDLEER	L
12								241925	1	1	630.3412	1888.0018	3	1888.0023	-0.0006	0	12.84	0.77	K	TTLQVDTLNAELAAER	S
12								243659	1	1	950.4494	1898.8842	2	1898.8845	-0.0002	0	55.02	1.70E-05	R	IAECSSQLAEEEEK	A
12								248806	1	1	641.3217	1920.9433	3	1920.9455	-0.0022	0	19.7	0.088	R	NTDQASMPENTVAQK	L
12								248827	2	1	641.334	1920.9802	3	1920.9771	0.003	0	1	11	K	VDDDLGTIESLEEAK	K
12								254068	1	1	651.3455	1951.0147	3	1951.0141	0.0005	1	28.49	0.022	R	ALEEALEAKEEFER	Q
12								255640	1	0	490.5085	1958.0049	4	1958.0119	-0.007	1	30.42	0.014	K	DKADFCIIHYAGK	V
12								258389	1	1	660.3462	1978.0168	3	1978.0172	-0.0004	0	38.81	0.002	K	MEEEILLLEDQNSK	F
12								265738	1	1	507.53	2026.0909	4	2026.0938	-0.0029	1	27.69	0.029	K	KQELEEILHDLESR	V
12								266124	1	1	677.7208	2030.1406	3	2030.1404	0.0002	0	7.55	2.8	R	QLLQANPILESFGNAK	T
12								269673	4	1	687.685	2060.0332	3	2060.0256	0.0076	1	0.83	13	K	LQRELDDATEANEGLSR	E
12								271596	1	1	1039.523	2077.0314	2	2077.0297	0.0018	0	69.4	1.60E-06	K	TELEDTLDTTAAQQELR	T
12								272495	1	1	694.6901	2081.0485	3	2081.0511	-0.0026	0	46.55	0.00032	R	LQQELDDLTVDLDHQR	Q
12								272790	1	1	695.7072	2084.0998	3	2084.0993	0.0005	0	43.02	0.00096	R	HATALEELSEQLEQAK	R
12								277168	2	1	703.6848	2108.0326	3	2108.0299	0.0027	1	2.66	5.8	K	EERGDEVMVELAENGK	K	Oxidation (M)	0.0000000200000000.0
12								279115	1	1	712.0584	2133.1534	3	2133.153	0.0004	1	17.14	0.34	R	QEEELQAKDEELLK	V
12								279130	1	1	712.3544	2134.0414	3	2134.0381	0.0032	1	36.8	0.0016	K	NSLQEQQEEEEEARK	N
12								284295	1	1	730.3826	2188.126	3	2188.1344	-0.0085	0	14.73	0.64	K	SLEAEILQLQEELASSER	A
12								285493	1	1	549.3006	2193.1733	4	2193.1742	-0.0009	1	50.34	0.00018	K	KVDDDLGTIESLEEAK	K
12								289629	1	1	559.0506	2232.1733	4	2232.1729	0.0004	0	24.94	0.058	K	LQNELDNVSTLLEEAEK	K
12								291421	1	1	563.0632	2248.2237	4	2248.2248	-0.0011	0	32.15	0.013	R	TFHIFYQLLSGAGEHLK	S
12								291453	1	0	750.7114	2249.1124	3	2249.1154	-0.003	0	65.84	3.00E-06	R	TQLEELEDELQATEDAK	L
12								293806	1	1	762.0421	2283.1045	3	2283.1035	0.0009	0	47.63	0.00014	K	NMDPLNDNVATLLHQSSDR	F
12								294403	1	1	1148.083	2294.1514	2	2294.1521	-0.0007	0	42.99	0.00073	R	ELQAQIAELQEDFESEK	A
12								299625	1	1	591.579	2362.2869	4	2362.2779	0.009	1	35.52	0.0051	K	MEIDLKDLEAQIEAANK	A
12								300174	1	1	791.1161	2370.3265	3	2370.3362	-0.0097	2	6.8	2.9	R	LLIKQVRELEAELEDER	K
12								300397	1	1	792.7506	2375.23	3	2375.2287	0.0013	0	76.62	3.60E-07	R	IVGLDQVTGMTETAFGSAYK	T
12								300567	4	1	595.5774	2378.2805	4	2378.2728	0.0077	1	5.03	6.5	K	MEIDLKDLEAQIEAANK	A	Oxidation (M)	0.20000000000000000.0
12								300864	1	1	795.7087	2384.1043	3	2384.1036	0.0007	0	60.4	8.80E-06	K	MQAHIQDLEEQLDEEEGAR	Q
12								302730	4	1	806.096	2415.2662	3	2415.2726	-0.0065	1	2.28	11	K	SLEAEILQLQEELASSERAR	R
12								305808	1	0	824.7909	2471.3509	3	2471.3516	-0.0007	2	0.23	18	R	QLKDKADFCIIHYAGK	V
12								306443	1	1	622.8098	2487.2101	4	2487.2081	0.002	1	20.82	0.075	R	HAEQERDELADEITNSASGK	S
12								309229	1	1	1274.628	2547.2414	2	2547.2422	-0.0007	0	65.05	3.90E-06	K	DAASLESQLQDTQELLQEETR	Q
12								309920	1	0	855.0978	2562.2716	3	2562.2735	-0.0019	0	57.63	2.10E-05	K	VEDMAELTCLNEASVLHNLK	D
12								310823	1	1	1290.142	2578.2694	2	2578.2706	-0.0012	0	60.17	1.20E-05	K	NILAEQLQAETELFAEAEEMR	A
12								310824	1	0	860.4311	2578.2715	3	2578.2684	0.003	0	48.14	0.00019	K	VEDMAELTCLNEASVLHNLK	D	Oxidation (M)	0.00020000000000000000.0
12								311379	1	1	865.7657	2594.2753	3	2594.2655	0.0098	0	34.92	0.0032	K	NILAEQLQAETELFAEAEEMR	A	Oxidation (M)	0.000000000000000000020.0
12								312604	1	0	653.5825	2610.3009	4	2610.3022	-0.0013	0	8.5	2.2	K	LQQLFNHTMFILEQEEYQR	E
12								313618	4	1	878.4675	2632.3807	3	2632.3909	-0.0102	2	0.92	15	K	KRHEMPPHIYAISESAYR	C	iTRAQ4plex (Y); Oxidation (M)	0.000020000000000010.0
12								315292	1	1	669.8251	2675.2713	4	2675.2717	-0.0004	0	21.52	0.067	R	IAQLEEELEEEQSNMELLNDR	F
12								315713	1	1	898.0964	2691.2674	3	2691.2666	0.0007	0	31.38	0.0064	R	IAQLEEELEEEQSNMELLNDR	F	Oxidation (M)	0.000000000000002000000.0
12								321991	1	1	719.3763	2873.4761	4	2873.4749	0.0012	0	17.79	0.31	K	LDGETTDLQDQIAELQAQIDELK	L
12								321998	4	1	958.8561	2873.5465	3	2873.5441	0.0023	1	0.22	19	R	YLFVDRAVIYNPATQADWTAK	K	iTRAQ4plex (Y)	0.100000000000000000000.0
12								327277	1	1	787.4243	3145.6681	4	3145.672	-0.0039	1	64.33	8.30E-06	R	KLDGETTDLQDQIAELQAQIDELK	L
13	IPI00027230	Tax_Id=9606 Gene_Symbol=HSP90B1 Endoplasmin precursor	7908	104025	1334	72	803	9092	5	1	411.2523	820.49	2	820.4929	-0.0028	0	3.12	20	K	EIFLR	E
13								13074	1	1	425.2488	848.483	2	848.4847	-0.0017	0	13.54	1.1	K	IADDK	Y
13								22141	1	1	453.2789	904.5432	2	904.5473	-0.0041	0	20.23	0.31	R	EELVK	N
13								27288	1	1	467.8103	933.606	2	933.6103	-0.0042	0	20.64	0.058	K	VIVTSK	H
13								40684	1	1	497.7975	993.5804	2	993.5851	-0.0046	0	11.54	1.4	R	FQNVAK	E
13								43873	1	1	502.8186	1003.6226	2	1003.627	-0.0043	0	15.04	0.21	K	NLGTIAK	S
13								44382	1	1	504.8013	1007.588	2	1007.5929	-0.0048	0	10.03	1.6	K	TLDMIK	K
13								47446	1	1	510.7813	1019.548	2	1019.5522	-0.0041	0	10.05	1.7	K	TFEINPR	H
13								48419	1	1	512.8008	1023.587	2	1023.5878	-0.0008	0	5.3	2.9	K	TLDMIK	K	Oxidation (M)	0.000200.0
13								52004	4	1	519.7451	1037.4756	2	1037.4757	0	0	2.45	2	K	EDEDDK	T
13								52998	1	1	521.7661	1041.5176	2	1041.5222	-0.0046	0	20.51	0.057	K	FDESEK	T
13								59707	1	1	536.3231	1070.6316	2	1070.6368	-0.0051	0	20.22	0.16	K	YLNFVK	G
13								65874	1	1	548.8137	1095.6128	2	1095.6168	-0.0039	0	16.1	0.38	K	EFGTNIK	L
13								68839	1	1	553.2833	1104.552	2	1104.5533	-0.0013	0	17.54	0.16	R	TDDEVVQR	E
13								80749	3	1	577.8228	1153.631	2	1153.6335	-0.0025	0	2.77	7.6	K	AQAYQTGK	D
13								86010	1	1	588.3028	1174.591	2	1174.5927	-0.0016	0	17.84	0.15	K	IYFMAGSSR	K
13								88443	1	1	593.3618	1184.709	2	1184.713	-0.004	1	15.56	0.3	K	KSDYIK	L
13								99711	1	1	613.3253	1224.636	2	1224.6373	-0.0013	0	35.87	0.0027	K	FAFQAEVNR	M
13								102086	1	1	617.4017	1232.7888	2	1232.7948	-0.0059	0	49.25	0.00017	R	GTTITLVLK	E
13								102484	6	1	618.3442	1234.6738	2	1234.6761	-0.0022	1	4.47	5.1	K	ESREAVEK	E
13								107500	1	1	626.3969	1250.7792	2	1250.7842	-0.0049	0	16.78	0.063	K	LIINSLYK	N
13								110591	1	1	631.3271	1260.6396	2	1260.6383	0.0014	0	16.36	0.19	K	YNDTFWK	E
13								112739	1	1	635.8449	1269.6752	2	1269.6808	-0.0056	0	28.92	0.014	K	SGTSEFLNK	M
13								115858	1	1	427.602	1279.7842	3	1279.7899	-0.0057	1	10.62	0.98	R	KTLDMIK	K
13								115988	1	1	641.3653	1280.716	2	1280.722	-0.0059	0	22.78	0.081	R	SGYLLPDTK	A
13								116434	1	1	428.5649	1282.6729	3	1282.6751	-0.0023	0	39.76	0.0011	K	LGVIEDHSNR	T
13								119438	1	1	431.5887	1291.7443	3	1291.7492	-0.0049	1	24.03	0.062	K	KTFEINPR	H
13								119602	1	1	647.8221	1293.6296	2	1293.6323	-0.0026	0	11.55	0.39	K	EAESSPFVER	L
13								121924	1	1	652.3395	1302.6644	2	1302.67	-0.0055	0	32.52	0.0058	R	GLFDEYGSK	K
13								123690	1	1	655.3375	1308.6604	2	1308.6652	-0.0048	1	14.59	0.38	K	ESTAEKDEL	-
13								126353	8	1	660.3516	1318.6886	2	1318.6947	-0.0061	0	1.58	5.8	K	IYFMAGSSR	K	iTRAQ4plex (Y)	0.010000000.0
13								129104	1	1	664.824	1327.6334	2	1327.6387	-0.0052	0	37.5	0.00077	K	EVEEDEYK	A
13								130024	1	1	666.3922	1330.7698	2	1330.7731	-0.0032	0	27.07	0.022	K	SILFVPTSAPR	G
13								138605	1	1	687.3964	1372.7782	2	1372.7805	-0.0023	0	33.87	0.0068	R	LSLNIDPDAK	V
13								159321	5	1	489.6193	1465.8361	3	1465.8421	-0.0061	2	0.34	12	R	HPLIRDMLRR	I	Oxidation (M)	0.0000002000.0
13								160793	1	1	491.5869	1471.7389	3	1471.7408	-0.0019	0	10.55	0.66	K	EVEEDEYK	A	iTRAQ4plex (Y)	0.00000010.0
13								176010	3	1	513.9463	1538.8171	3	1538.8109	0.0062	2	0.02	15	K	AYGDRIERMLR	L	Oxidation (M)	0.00000000200.0
13								178300	2	1	776.4642	1550.9138	2	1550.9146	-0.0007	1	6.96	3.4	R	FQNVAKEGVK	F
13								180884	1	1	521.952	1562.8342	3	1562.8395	-0.0053	0	23.13	0.074	R	ELISNASDALDK	I
13								181663	1	1	522.9488	1565.8246	3	1565.8293	-0.0047	1	28.79	0.018	R	KEAESSPFVER	L
13								184360	1	1	526.6057	1576.7953	3	1576.7977	-0.0024	0	14.91	0.25	K	DISTNYYASQK	K
13								187637	1	1	532.2877	1593.8413	3	1593.8468	-0.0056	0	28.68	0.022	K	EFEPLLNWMK	D
13								191329	1	1	537.6209	1609.8409	3	1609.8418	-0.0009	0	10.41	1.7	K	EFEPLLNWMK	D	Oxidation (M)	0.0000000020.0
13								194070	1	1	815.4311	1628.8476	2	1628.8492	-0.0015	0	54.41	4.30E-05	K	GVVDSDDLPLNVSR	E
13								200371	1	1	553.2982	1656.8728	3	1656.8739	-0.0012	0	15.02	0.49	K	NLLHVTDTGVGMTR	E
13								204270	1	1	558.6304	1672.8694	3	1672.8689	0.0005	0	8.96	2	K	NLLHVTDTGVGMTR	E	Oxidation (M)	0.00000000000200.0
13								228981	1	1	605.3137	1812.9193	3	1812.9236	-0.0044	0	24.87	0.041	K	EEASDYLELDTIK	N
13								232332	1	1	611.6849	1832.0329	3	1832.0247	0.0082	1	40.93	0.0014	R	ELISNASDALDKIR	L
13								241275	1	1	628.6448	1882.9126	3	1882.9201	-0.0076	0	4.78	3.1	R	VFITDDFHDMMPK	Y
13								243675	1	1	475.7357	1898.9137	4	1898.9151	-0.0014	0	7.84	1.3	R	VFITDDFHDMMPK	Y	Oxidation (M)	0.0000000000200.0
13								244544	1	1	635.7112	1904.1118	3	1904.1105	0.0013	0	17.95	0.21	K	TVLDLAVVLFETATLR	S
13								247853	1	1	479.7339	1914.9065	4	1914.91	-0.0035	0	4.78	1.7	R	VFITDDFHDMMPK	Y	2 Oxidation (M)	0.0000000002200.0
13								249814	2	0	644.0046	1928.992	3	1928.9925	-0.0005	0	1.47	14	R	EEEAIQLDGLNASQIR	E
13								253480	1	1	650.0082	1947.0028	3	1947.0103	-0.0076	1	14.06	0.57	K	IADDKYNDTFWK	E
13								259458	1	1	661.3648	1981.0726	3	1981.0708	0.0018	1	1.61	9.9	K	EFEPLLNWMKDK	A
13								263724	1	1	670.6536	2008.939	3	2008.939	0	0	43.58	0.00021	K	TETVEEPMEEEEAAK	E
13								265549	1	1	675.9849	2024.9329	3	2024.9339	-0.0011	0	16.82	0.11	K	TETVEEPMEEEEAAK	E	Oxidation (M)	0.000000020000000.0
13								267137	1	1	510.7622	2039.0197	4	2039.0212	-0.0015	1	12.93	0.62	R	RVFITDDFHDMMPK	Y
13								281363	2	1	718.9804	2153.9194	3	2153.9215	-0.0021	0	32.81	0.0017	K	EESDDEAAVEEEEEEK	K
13								282690	1	1	723.0533	2166.1381	3	2166.1393	-0.0013	0	46.51	0.00032	K	YSQFINFPIYVWSSK	T
13								291210	10	1	562.8059	2247.1945	4	2247.1869	0.0076	2	0.02	22	K	SEKFAFQAEVNRMMK	L
13								294541	1	1	574.5634	2294.2245	4	2294.2346	-0.0101	1	9.83	2.3	R	EAVEKEFEPLLNWMK	D
13								297525	1	1	778.759	2333.2552	3	2333.2569	-0.0018	0	22.77	0.095	R	LISLTDENALSGNEELTVK	I
13								301929	1	1	601.7963	2403.1561	4	2403.1577	-0.0016	0	5.72	3.2	R	FQSSHHPTDITSLDQYVER	M
13								303913	1	1	610.5891	2438.3273	4	2438.3364	-0.0091	1	35.86	0.005	K	KYSQFINFPIYVWSSK	T
13								306471	1	1	830.3843	2488.1311	3	2488.1307	0.0004	0	37.16	0.00076	R	LTESPCALVASQYGWSGNMER	I
13								308839	2	1	635.8117	2539.2177	4	2539.2212	-0.0035	1	3.8	3	K	TETVEEPMEEEEAAKEEK	E
13								310695	1	1	859.0802	2574.2188	3	2574.2192	-0.0004	0	17.71	0.13	K	ESDDPMAYIHFTAEGEVTFK	S
13								315543	1	1	895.7422	2684.2048	3	2684.2037	0.0011	1	46.13	0.0001	K	EEKEESDDEAAVEEEEEEK	K
13								316871	2	1	683.614	2730.4269	4	2730.4351	-0.0082	2	1.79	12	K	LYVRRVFITDDFHDMMPK	Y	iTRAQ4plex (Y); Oxidation (M)	0.010000000000000200.0
13								321834	1	1	1436.722	2871.4294	2	2871.4332	-0.0037	1	36.17	0.0035	R	TDDEVVQREEEAIQLDGLNASQIR	E
13								324234	1	1	595.7233	2973.5801	5	2973.59	-0.0099	0	5.25	5.6	K	TVWDWELMNDIKPIWQRPSK	E
13								327467	1	1	633.9581	3164.7541	5	3164.7546	-0.0005	2	35.87	0.0029	R	IKEDEDDKTVLDLAVVLFETATLR	S
13								328074	1	1	1075.859	3224.5552	3	3224.5541	0.0011	0	9.23	1.4	K	GYEVIYLTEPVDEYCIQALPEFDGK	R
13								329592	1	1	843.1707	3368.6537	4	3368.6562	-0.0025	0	3.45	6.2	K	GYEVIYLTEPVDEYCIQALPEFDGK	R	iTRAQ4plex (Y)	0.0000000000000100000000000.0
13								329709	1	1	846.1719	3380.6585	4	3380.6552	0.0033	1	24.93	0.045	K	GYEVIYLTEPVDEYCIQALPEFDGKR	F
13								330678	1	1	1166.591	3496.7512	3	3496.7511	0	1	27.64	0.026	K	KGYEVIYLTEPVDEYCIQALPEFDGK	R
13								331659	1	1	731.5779	3652.8531	5	3652.8522	0.0009	2	26.16	0.042	K	KGYEVIYLTEPVDEYCIQALPEFDGKR	F
13								331691	2	1	915.7114	3658.8165	4	3658.8149	0.0016	2	3.02	9.3	K	IEKAVVSQRLTESPCALVASQYGWSGNMER	I	Oxidation (M)	0.000000000000000000000000000200.0
14	IPI00303476	Tax_Id=9606 Gene_Symbol=ATP5B ATP synthase subunit beta, mitochondrial precursor	7795	59983	680	75.2	529	13460	1	1	426.2747	850.5348	2	850.5368	-0.0019	0	13.93	0.045	R	ITTTK	K
14								14508	1	1	429.305	856.5954	2	856.599	-0.0035	0	19.3	0.054	K	LVPLK	E
14								25442	2	1	462.2669	922.5192	2	922.5181	0.0012	0	6.21	1.6	-	MLGFVGR	V
14								28334	4	0	470.2631	938.5116	2	938.513	-0.0013	0	3.64	2	-	MLGFVGR	V	Oxidation (M)	0.2000000.0
14								58450	4	1	534.3181	1066.6216	2	1066.6266	-0.005	0	12.81	0.95	K	ILQDYK	S
14								87801	1	1	591.8511	1181.6876	2	1181.689	-0.0014	0	21.28	0.058	K	IPVGPETLGR	I
14								88845	1	1	594.3628	1186.711	2	1186.7165	-0.0055	0	39.33	0.0013	K	VLDSGAPIK	I
14								111167	1	1	632.3846	1262.7546	2	1262.7591	-0.0044	0	10.33	1.7	K	IGLFGGAGVGK	T
14								139401	1	1	459.616	1375.8262	3	1375.8319	-0.0057	0	9.52	1.3	K	VVDLLAPYAK	G
14								146394	2	1	469.5851	1405.7335	3	1405.7357	-0.0022	0	8.5	2	R	TIAMDGTEGLVR	G
14								149091	3	1	474.9163	1421.7271	3	1421.7306	-0.0035	0	2.54	5.8	R	TIAMDGTEGLVR	G	Oxidation (M)	0.000200000000.0
14								174212	1	1	510.6077	1528.8013	3	1528.8041	-0.0028	0	13.25	0.62	R	IMNVIGEPIDER	G
14								176856	1	1	515.9399	1544.7979	3	1544.799	-0.0011	0	17.92	0.18	R	IMNVIGEPIDER	G	Oxidation (M)	0.020000000000.0
14								178100	2	1	517.5984	1549.7734	3	1549.7759	-0.0026	0	2.62	5.8	K	AHGGYSVFAGVGER	T
14								184794	3	0	527.2886	1578.844	3	1578.8488	-0.0048	0	5.48	4.6	R	FTQAGSEVSALLGR	I
14								185692	1	1	528.6351	1582.8835	3	1582.8841	-0.0006	0	23.25	0.072	R	VALTGLTVAEYFR	D
14								217712	1	1	873.459	1744.9034	2	1744.9052	-0.0018	0	54.44	5.30E-05	K	VALVYGQMNEPPGAR	A
14								217875	1	1	582.6837	1745.0293	3	1745.0364	-0.0072	0	17.94	0.18	K	TVLIMELINNVAK	A
14								219571	1	1	879.0201	1756.0256	2	1756.023	0.0027	1	2.16	8.3	M	LGFVGRVAAAPASGALR	R
14								220992	1	1	588.0178	1761.0316	3	1761.0314	0.0002	0	12.9	0.85	K	TVLIMELINNVAK	A	Oxidation (M)	0.0000200000000.0
14								225988	1	1	599.0112	1794.0118	3	1794.0121	-0.0004	0	55.6	4.60E-05	R	LVLEVAQHLGESTVR	T
14								254094	1	1	488.7626	1951.0213	4	1951.0268	-0.0055	1	0.72	13	K	AHGGYSVFAGVGERTR	E	iTRAQ4plex (Y)	0.0000100000000000.0
14								255753	1	1	653.9948	1958.9626	3	1958.9642	-0.0016	0	33.21	0.0048	R	IMDPNIVGSEHYDVAR	G
14								257840	1	1	659.3278	1974.9616	3	1974.9591	0.0025	0	51.33	7.00E-05	R	IMDPNIVGSEHYDVAR	G	Oxidation (M)	0.0200000000000000.0
14								266910	1	1	679.6884	2036.0434	3	2036.053	-0.0097	1	5.53	3.8	R	DYAAQTSPSPKAGAATGR	I
14								270191	1	1	1033.536	2065.0574	2	2065.0602	-0.0028	0	61.61	1.00E-05	R	DQEGQDVLLFIDNIFR	F
14								278850	1	1	711.383	2131.1272	3	2131.1283	-0.0011	0	2.7	8.2	R	AIAELGIYPAVDPLDSTSR	I
14								295968	1	1	771.0762	2310.2068	3	2310.2075	-0.0007	0	60.58	1.40E-05	R	FLSQPFQVAEVFTGHMGK	L
14								297030	1	1	776.4102	2326.2088	3	2326.2024	0.0064	0	70.41	1.70E-06	R	FLSQPFQVAEVFTGHMGK	L	Oxidation (M)	0.000000000000000200.0
14								298430	1	1	783.738	2348.1922	3	2348.1926	-0.0004	0	37.67	0.0028	R	EGNDLYHEMIESGVINLK	D
14								299780	1	1	789.0703	2364.1891	3	2364.1875	0.0016	0	44.43	0.00058	R	EGNDLYHEMIESGVINLK	D	Oxidation (M)	0.000000002000000000.0
14								302101	1	1	803.089	2406.2452	3	2406.2443	0.0009	0	84.7	6.40E-08	K	SLQDIIAILGMDELSEEDK	L
14								302283	1	1	804.0668	2409.1786	3	2409.179	-0.0004	0	27.54	0.021	R	IPSAVGYQPTLATDMGTMQER	I
14								303245	1	1	606.5667	2422.2377	4	2422.2392	-0.0015	0	38.52	0.0025	K	SLQDIIAILGMDELSEEDK	L	Oxidation (M)	0.0000000000200000000.0
14								303374	1	1	809.4008	2425.1806	3	2425.1739	0.0066	0	14.76	0.37	R	IPSAVGYQPTLATDMGTMQER	I	Oxidation (M)	0.000000000000002000000.0
14								308041	1	1	839.4422	2515.3048	3	2515.3097	-0.0049	1	0.96	15	R	IMDPNIVGSEHYDVARGVQK	I
14								322541	1	1	578.5327	2887.6271	5	2887.6167	0.0105	2	1.98	5.8	R	TIAMDGTEGLVRGQKVLDSGAPIK	I
14								324052	1	1	741.6516	2962.5773	4	2962.5776	-0.0003	1	4.69	6	K	SLQDIIAILGMDELSEEDKLTVSR	A
14								324286	1	1	745.6505	2978.5729	4	2978.5725	0.0004	1	33.43	0.0082	K	SLQDIIAILGMDELSEEDKLTVSR	A	Oxidation (M)	0.000000000020000000000000.0
14								329312	1	1	833.9352	3331.7117	4	3331.7076	0.0041	0	20.01	0.16	K	QFAPIHAEAPEFMEMSVEQEILVTGIK	V
14								329451	1	1	837.9341	3347.7073	4	3347.7025	0.0048	0	79.77	1.80E-07	K	QFAPIHAEAPEFMEMSVEQEILVTGIK	V	Oxidation (M)	0.000000000000002000000000000.0
14								331461	1	1	910.4663	3637.8361	4	3637.837	-0.0009	0	34.17	0.0062	K	GFQQILAGEYDHLPEQAFYMVGPIEEAVAK	A
14								331662	1	1	914.4645	3653.8289	4	3653.8319	-0.003	0	33.36	0.0068	K	GFQQILAGEYDHLPEQAFYMVGPIEEAVAK	A	Oxidation (M)	0.000000000000000000020000000000.0
15	IPI00141318	Tax_Id=9606 Gene_Symbol=CKAP4 Isoform 1 of Cytoskeleton-associated protein 4	7782	71983	1036	71.8	602	9713	2	1	412.7033	823.392	2	823.3946	-0.0026	0	3.74	2	K	EDGGFR	H
15								16808	1	1	436.7739	871.5332	2	871.5361	-0.0029	0	12.25	0.41	R	LAALQGR	L
15								17105	2	1	437.7541	873.4936	2	873.4912	0.0025	0	2.97	9.6	R	SSQHK	Q
15								21512	1	1	450.7657	899.5168	2	899.5198	-0.0029	0	8.16	0.64	R	LPEEIR	R
15								26700	1	1	466.7603	931.506	2	931.5096	-0.0036	0	7.19	2.1	R	LEEELR	Q
15								29706	1	1	473.2761	944.5376	2	944.5413	-0.0036	0	25.61	0.034	K	GLLDDLR	N
15								36110	1	1	488.8153	975.616	2	975.6208	-0.0048	0	11.32	1.3	R	ELVSLK	Q
15								40176	1	1	496.8132	991.6118	2	991.6157	-0.0039	0	17.26	0.16	R	LTELTK	S
15								46458	2	1	508.2765	1014.5384	2	1014.5338	0.0046	0	4.34	3.7	K	SDSHGPK	E
15								47688	1	1	511.2896	1020.5646	2	1020.5695	-0.0049	0	13.85	0.94	K	QDLTEK	A
15								51862	1	1	519.2788	1036.543	2	1036.5466	-0.0036	0	14.48	0.58	K	EINDMK	A
15								56430	1	1	529.2621	1056.5096	2	1056.507	0.0026	0	0.58	2.4	K	SQEHEQR	L
15								57827	1	1	532.8106	1063.6066	2	1063.6117	-0.005	0	17.32	0.31	K	EIQTSAK	S
15								63928	2	1	544.8116	1087.6086	2	1087.6107	-0.0021	1	14.59	0.48	R	RLEEELR	Q
15								68770	1	1	552.8444	1103.6742	2	1103.6794	-0.0051	0	20.34	0.13	R	ISEVLQK	L
15								78752	1	1	573.3574	1144.7002	2	1144.7059	-0.0057	0	15.71	0.33	K	LQNEILK	D
15								83497	1	1	583.8225	1165.6304	2	1165.6335	-0.0031	0	20.9	0.098	K	QEQQAFK	E
15								86720	1	1	589.3523	1176.69	2	1176.6958	-0.0057	0	24.94	0.063	R	LSSLDNLK	A
15								90214	1	1	597.2905	1192.5664	2	1192.5668	-0.0004	0	35.61	0.001	R	EWDMEALR	S
15								95485	1	1	605.288	1208.5614	2	1208.5617	-0.0003	0	24.38	0.014	R	EWDMEALR	S	Oxidation (M)	0.00020000.0
15								103745	2	1	621.3369	1240.6592	2	1240.6629	-0.0036	1	4.2	4.8	K	GGHRGGGGGGGK	S
15								104740	1	1	415.5618	1243.6636	3	1243.6683	-0.0047	0	9	1.8	R	LPPQDFLDR	L
15								114525	1	1	425.6003	1273.7791	3	1273.7849	-0.0058	0	5.34	2.5	R	LALQALTEK	L
15								137482	1	1	457.5993	1369.7761	3	1369.7809	-0.0048	0	15.63	0.51	K	DLSDGIHVVK	D
15								151507	10	0	717.9022	1433.7898	2	1433.7969	-0.0071	0	1.62	9.7	K	ASVSQVEADLK	M
15								152240	1	1	718.8552	1435.6958	2	1435.7	-0.0041	1	0.98	4.2	K	SREWDMEALR	S
15								155943	1	1	484.2582	1449.7528	3	1449.7554	-0.0027	0	7.42	2.1	K	VASLEESEGNK	Q
15								160436	1	1	490.5905	1468.7497	3	1468.7514	-0.0017	0	64.48	4.20E-06	K	GAHPSGGADDVAK	K
15								173250	1	1	508.2885	1521.8437	3	1521.8494	-0.0057	0	35.35	0.0065	R	QTESLESLLSK	S
15								175690	1	1	513.2981	1536.8725	3	1536.8772	-0.0047	2	1.33	8.1	-	MPSAKQRGSK	G	Oxidation (M)	0.2000000000.0
15								176139	1	1	514.2974	1539.8704	3	1539.8752	-0.0048	0	26.34	0.039	R	TAVDSLVAYSVK	I
15								179782	1	1	520.2819	1557.8239	3	1557.8233	0.0006	1	23.8	0.073	K	GLLDDLRNDLDR	L
15								183888	1	1	525.9493	1574.8261	3	1574.8296	-0.0035	0	19.87	0.15	R	HSEAFEALQQK	S
15								185584	1	1	792.3866	1582.7586	2	1582.7597	-0.001	0	52.57	3.50E-05	R	DFTSLENTVEER	L
15								197971	1	1	825.431	1648.8474	2	1648.8511	-0.0037	0	60.94	8.90E-06	K	IETNENNLESAK	G
15								204476	1	1	558.9614	1673.8624	3	1673.8706	-0.0082	1	0.69	9.6	R	SEESVSRLPEEIR	R
15								210068	1	1	568.3115	1701.9127	3	1701.9141	-0.0014	0	59.11	1.60E-05	R	EELGQGLQGVEQK	V
15								220933	4	1	587.9965	1760.9677	3	1760.9764	-0.0087	0	0.68	15	R	SVGELPSTVESLQK	V
15								221672	2	1	589.6485	1765.9237	3	1765.9305	-0.0068	1	0.17	15	K	SQEHEQRLAALQGR	L
15								238110	2	1	623.6404	1867.8994	3	1867.9034	-0.004	1	6.09	2	R	ERDFTSLENTVEER	L
15								240374	1	1	627.3492	1879.0258	3	1879.0294	-0.0037	0	6.63	3.8	K	SINDNIAIFTEVQK	R
15								247988	1	1	958.9724	1915.9302	2	1915.9319	-0.0016	0	39.66	0.00089	R	STLQTMESDIYTEVR	E
15								250206	1	1	644.9827	1931.9263	3	1931.9268	-0.0005	0	45.55	0.00018	R	STLQTMESDIYTEVR	E	Oxidation (M)	0.000002000000000.0
15								252341	1	1	647.688	1940.0422	3	1940.0489	-0.0067	0	10.9	1.5	K	VQSLQATFGTFESILR	S
15								259616	1	1	992.5231	1983.0316	2	1983.0329	-0.0013	0	45.86	0.00045	R	LQHVEDGVLSMQVASAR	Q
15								260298	1	1	663.0317	1986.0733	3	1986.0738	-0.0005	1	34.58	0.0065	R	QREELGQGLQGVEQK	V
15								262554	4	1	500.7664	1999.0365	4	1999.0279	0.0086	0	0.4	12	R	LQHVEDGVLSMQVASAR	Q	Oxidation (M)	0.00000000002000000.0
15								267976	1	1	683.6783	2048.0131	3	2048.0144	-0.0013	0	12.65	0.5	R	LEGLGSSEADQDGLASTVR	S
15								269412	2	1	686.3854	2056.1344	3	2056.1398	-0.0054	2	5.04	5.1	K	LLRSEESVSRLPEEIR	R
15								271857	1	1	520.5364	2078.1165	4	2078.1221	-0.0056	1	10.04	2	K	VASLEESEGNKQDLK	A
15								282638	1	1	722.7175	2165.1307	3	2165.1311	-0.0004	0	41.02	0.0016	K	VQEQVHTLLSQDQAQAAR	L
15								283724	1	1	727.7344	2180.1814	3	2180.182	-0.0006	0	1.71	12	R	SLGETQLVLYGDVEELK	R
15								297881	1	1	585.077	2336.2789	4	2336.2831	-0.0042	1	30.61	0.016	R	SLGETQLVLYGDVEELKR	S
16	IPI00883950	Tax_Id=9606 Gene_Symbol=CKAP4 Similar to cytoskeleton-associated protein 4 (Fragment)	7681	67060	1029	72.7	560	9713	2	0	412.7033	823.392	2	823.3946	-0.0026	0	3.74	2	K	EDGGFR	H
16								16808	1	0	436.7739	871.5332	2	871.5361	-0.0029	0	12.25	0.41	R	LAALQGR	L
16								17105	2	0	437.7541	873.4936	2	873.4912	0.0025	0	2.97	9.6	R	SSQHK	Q
16								21512	1	0	450.7657	899.5168	2	899.5198	-0.0029	0	8.16	0.64	R	LPEEIR	R
16								26700	1	0	466.7603	931.506	2	931.5096	-0.0036	0	7.19	2.1	R	LEEELR	Q
16								29706	1	0	473.2761	944.5376	2	944.5413	-0.0036	0	25.61	0.034	K	GLLDDLR	N
16								36110	1	0	488.8153	975.616	2	975.6208	-0.0048	0	11.32	1.3	R	ELVSLK	Q
16								40176	1	0	496.8132	991.6118	2	991.6157	-0.0039	0	17.26	0.16	R	LTELTK	S
16								46458	2	0	508.2765	1014.5384	2	1014.5338	0.0046	0	4.34	3.7	K	SDSHGPK	E
16								47688	1	0	511.2896	1020.5646	2	1020.5695	-0.0049	0	13.85	0.94	K	QDLTEK	A
16								51862	1	0	519.2788	1036.543	2	1036.5466	-0.0036	0	14.48	0.58	K	EINDMK	A
16								56430	1	0	529.2621	1056.5096	2	1056.507	0.0026	0	0.58	2.4	K	SQEHEQR	L
16								57827	1	0	532.8106	1063.6066	2	1063.6117	-0.005	0	17.32	0.31	K	EIQTSAK	S
16								63928	2	0	544.8116	1087.6086	2	1087.6107	-0.0021	1	14.59	0.48	R	RLEEELR	Q
16								68770	1	0	552.8444	1103.6742	2	1103.6794	-0.0051	0	20.34	0.13	R	ISEVLQK	L
16								78752	1	0	573.3574	1144.7002	2	1144.7059	-0.0057	0	15.71	0.33	K	LQNEILK	D
16								83497	1	0	583.8225	1165.6304	2	1165.6335	-0.0031	0	20.9	0.098	K	QEQQAFK	E
16								86720	1	0	589.3523	1176.69	2	1176.6958	-0.0057	0	24.94	0.063	R	LSSLDNLK	A
16								90214	1	0	597.2905	1192.5664	2	1192.5668	-0.0004	0	35.61	0.001	R	EWDMEALR	S
16								93837	1	1	602.8557	1203.6968	2	1203.6918	0.0051	2	14.09	0.53	R	SASLTGRRGR	R
16								95485	1	0	605.288	1208.5614	2	1208.5617	-0.0003	0	24.38	0.014	R	EWDMEALR	S	Oxidation (M)	0.00020000.0
16								104740	1	0	415.5618	1243.6636	3	1243.6683	-0.0047	0	9	1.8	R	LPPQDFLDR	L
16								114525	1	0	425.6003	1273.7791	3	1273.7849	-0.0058	0	5.34	2.5	R	LALQALTEK	L
16								137482	1	0	457.5993	1369.7761	3	1369.7809	-0.0048	0	15.63	0.51	K	DLSDGIHVVK	D
16								151507	10	0	717.9022	1433.7898	2	1433.7969	-0.0071	0	1.62	9.7	K	ASVSQVEADLK	M
16								152240	1	0	718.8552	1435.6958	2	1435.7	-0.0041	1	0.98	4.2	K	SREWDMEALR	S
16								155943	1	0	484.2582	1449.7528	3	1449.7554	-0.0027	0	7.42	2.1	K	VASLEESEGNK	Q
16								173250	1	0	508.2885	1521.8437	3	1521.8494	-0.0057	0	35.35	0.0065	R	QTESLESLLSK	S
16								176139	1	0	514.2974	1539.8704	3	1539.8752	-0.0048	0	26.34	0.039	R	TAVDSLVAYSVK	I
16								179782	1	0	520.2819	1557.8239	3	1557.8233	0.0006	1	23.8	0.073	K	GLLDDLRNDLDR	L
16								183888	1	0	525.9493	1574.8261	3	1574.8296	-0.0035	0	19.87	0.15	R	HSEAFEALQQK	S
16								185584	1	0	792.3866	1582.7586	2	1582.7597	-0.001	0	52.57	3.50E-05	R	DFTSLENTVEER	L
16								197971	1	0	825.431	1648.8474	2	1648.8511	-0.0037	0	60.94	8.90E-06	K	IETNENNLESAK	G
16								204476	1	0	558.9614	1673.8624	3	1673.8706	-0.0082	1	0.69	9.6	R	SEESVSRLPEEIR	R
16								210068	1	0	568.3115	1701.9127	3	1701.9141	-0.0014	0	59.11	1.60E-05	R	EELGQGLQGVEQK	V
16								220933	4	0	587.9965	1760.9677	3	1760.9764	-0.0087	0	0.68	15	R	SVGELPSTVESLQK	V
16								221672	2	0	589.6485	1765.9237	3	1765.9305	-0.0068	1	0.17	15	K	SQEHEQRLAALQGR	L
16								238110	2	0	623.6404	1867.8994	3	1867.9034	-0.004	1	6.09	2	R	ERDFTSLENTVEER	L
16								240374	1	0	627.3492	1879.0258	3	1879.0294	-0.0037	0	6.63	3.8	K	SINDNIAIFTEVQK	R
16								247988	1	0	958.9724	1915.9302	2	1915.9319	-0.0016	0	39.66	0.00089	R	STLQTMESDIYTEVR	E
16								250206	1	0	644.9827	1931.9263	3	1931.9268	-0.0005	0	45.55	0.00018	R	STLQTMESDIYTEVR	E	Oxidation (M)	0.000002000000000.0
16								252341	1	0	647.688	1940.0422	3	1940.0489	-0.0067	0	10.9	1.5	K	VQSLQATFGTFESILR	S
16								259616	1	0	992.5231	1983.0316	2	1983.0329	-0.0013	0	45.86	0.00045	R	LQHVEDGVLSMQVASAR	Q
16								260298	1	0	663.0317	1986.0733	3	1986.0738	-0.0005	1	34.58	0.0065	R	QREELGQGLQGVEQK	V
16								262554	4	0	500.7664	1999.0365	4	1999.0279	0.0086	0	0.4	12	R	LQHVEDGVLSMQVASAR	Q	Oxidation (M)	0.00000000002000000.0
16								267976	1	0	683.6783	2048.0131	3	2048.0144	-0.0013	0	12.65	0.5	R	LEGLGSSEADQDGLASTVR	S
16								269412	2	0	686.3854	2056.1344	3	2056.1398	-0.0054	2	5.04	5.1	K	LLRSEESVSRLPEEIR	R
16								271857	1	0	520.5364	2078.1165	4	2078.1221	-0.0056	1	10.04	2	K	VASLEESEGNKQDLK	A
16								282638	1	0	722.7175	2165.1307	3	2165.1311	-0.0004	0	41.02	0.0016	K	VQEQVHTLLSQDQAQAAR	L
16								283724	1	0	727.7344	2180.1814	3	2180.182	-0.0006	0	1.71	12	R	SLGETQLVLYGDVEELK	R
16								297881	1	0	585.077	2336.2789	4	2336.2831	-0.0042	1	30.61	0.016	R	SLGETQLVLYGDVEELKR	S
17	IPI00479186	Tax_Id=9606 Gene_Symbol=PKM2 Isoform M2 of Pyruvate kinase isozymes M1/M2	7474	63836	896	72.1	531	8704	1	1	410.279	818.5434	2	818.5469	-0.0035	0	18.78	0.37	R	TGLIK	G
17								10795	3	1	417.2693	832.524	2	832.5262	-0.0021	0	11.53	2.5	K	VLGEK	G
17								20253	1	1	447.7318	893.449	2	893.4511	-0.002	0	0.61	4.6	K	SGMNVAR	L	Oxidation (M)	0.0020000.0
17								33757	1	1	482.7972	963.5798	2	963.5844	-0.0046	0	18.51	0.34	R	SVETLK	E
17								37887	1	1	492.8186	983.6226	2	983.6249	-0.0023	0	5.94	0.69	R	APIIAVTR	N
17								40419	1	1	497.3182	992.6218	2	992.6262	-0.0044	0	8.94	1.1	K	VFLAQK	M
17								43989	1	1	503.3106	1004.6066	2	1004.611	-0.0043	0	27.34	0.045	K	VVEVGSK	I
17								45429	1	1	506.7961	1011.5776	2	1011.5769	0.0007	0	29.18	0.0043	R	MQHLIAR	E
17								47249	3	1	510.2999	1018.5852	2	1018.5902	-0.005	0	18.1	0.41	K	DIQDLK	F
17								66004	1	1	549.2953	1096.576	2	1096.5747	0.0014	0	27.08	0.022	K	IENHEGVR	R
17								82907	1	1	582.3118	1162.609	2	1162.6104	-0.0014	0	12.74	0.66	K	GDYPLEAVR	M
17								95821	1	1	605.8483	1209.682	2	1209.6857	-0.0037	0	25.78	0.034	R	GIFPVLCK	D
17								96413	4	1	606.8345	1211.6544	2	1211.6605	-0.006	1	3.72	5.8	K	SGRSAHQVAR	Y
17								107799	7	1	627.3472	1252.6798	2	1252.6758	0.0041	1	1.53	11	K	IENHEGVRR	F
17								112059	1	1	634.3557	1266.6968	2	1266.6998	-0.003	0	48.45	0.0002	R	VNFAMNVGK	A
17								115303	1	1	426.9088	1277.7046	3	1277.7071	-0.0025	0	6.2	3.8	K	GSGTAEVELK	K
17								132304	1	1	671.3777	1340.7408	2	1340.7422	-0.0013	0	27.7	0.021	R	LDIDSPPITAR	N
17								150449	1	1	477.2751	1428.8035	3	1428.8068	-0.0033	0	6.58	3.5	R	GDLGIEIPAEK	V
17								164485	1	1	743.3965	1484.7784	2	1484.7788	-0.0004	0	46.18	0.00032	K	ITLDNAYMEK	C
17								166335	1	1	746.8906	1491.7666	2	1491.7659	0.0007	0	29.24	0.014	R	NTGIICTIGPASR	S
17								170651	3	1	504.2831	1509.8275	3	1509.8329	-0.0055	1	4.83	5.7	R	VNFAMNVGKAR	G	Oxidation (M)	0.00002000000.0
17								217650	1	1	582.6201	1744.8385	3	1744.8408	-0.0023	0	33.36	0.004	K	CDENILWLDYK	N
17								218958	1	1	584.3424	1750.0054	3	1750.012	-0.0067	0	2.09	11	K	IYVDDGLISLQVK	Q
17								224586	2	1	596.2933	1785.8581	3	1785.8655	-0.0075	0	0.53	7.6	K	DPVQEAWAEDVDLR	V
17								228194	1	1	603.9772	1808.9098	3	1808.91	-0.0002	0	59.87	1.10E-05	R	FDEILEASDGIMVAR	G
17								231303	1	1	609.3091	1824.9055	3	1824.9049	0.0005	0	28.01	0.016	R	FDEILEASDGIMVAR	G	Oxidation (M)	0.000000000002000.0
17								249163	3	1	642.369	1924.0852	3	1924.0873	-0.0021	0	0.98	15	K	GVNLPGAAVDLPAVSEK	D
17								256563	1	1	492.2593	1965.0081	4	1965.0111	-0.003	1	20.37	0.15	R	RFDEILEASDGIMVAR	G
17								259413	1	1	661.3421	1981.0045	3	1981.006	-0.0016	1	22.97	0.069	R	RFDEILEASDGIMVAR	G	Oxidation (M)	0.0000000000002000.0
17								263115	1	1	668.6714	2002.9924	3	2002.9945	-0.0021	0	8.93	1.2	K	FGVEQDVDMVFASFIR	K
17								265061	1	1	674.0037	2018.9893	3	2018.9894	-0.0001	0	45.69	0.00029	K	FGVEQDVDMVFASFIR	K	Oxidation (M)	0.0000000020000000.0
17								270382	1	1	690.0322	2067.0748	3	2067.0728	0.002	0	41.77	0.0013	K	GADFLVTEVENGGSLGSK	K
17								271397	1	1	692.699	2075.0752	3	2075.0809	-0.0057	0	33.38	0.0079	R	EAEAAIYHLQLFEELR	R
17								283018	1	1	543.7808	2171.0941	4	2171.1003	-0.0062	0	16.44	0.29	R	LNFSHGTHEYHAETIK	N
17								285654	1	1	550.0772	2196.2797	4	2196.2843	-0.0046	1	51.64	6.00E-05	K	KGVNLPGAAVDLPAVSEK	D
17								288699	1	1	740.7379	2219.1919	3	2219.183	0.0089	0	1.52	15	R	EAEAAIYHLQLFEELR	R	iTRAQ4plex (Y)	0.0000001000000000.0
17								294764	1	1	575.3149	2297.2305	4	2297.2345	-0.004	0	23.03	0.086	R	AGKPVICATQMLESMIK	K
17								305280	1	1	821.7783	2462.3131	3	2462.3148	-0.0017	0	57.43	3.00E-05	R	LAPITSDPTEATAVGAVEASFK	C
17								317379	1	1	689.1297	2752.4897	4	2752.4891	0.0006	0	5.88	4.1	R	TATESFASDPILYRPVAVALDTK	G
17								318051	1	1	924.4401	2770.2985	3	2770.3067	-0.0082	0	68.23	1.20E-06	R	AEGSDVANAVLDGADCIMLSGETAK	G
17								318589	1	1	929.7726	2786.296	3	2786.3016	-0.0056	0	55.27	2.20E-05	R	AEGSDVANAVLDGADCIMLSGETAK	G	Oxidation (M)	0.0000000000000000020000000.0
17								320364	1	1	709.3669	2833.4385	4	2833.4386	-0.0001	1	11.52	1.4	R	GIFPVLCKDPVQEAWAEDVDLR	V
17								326823	1	1	1045.54	3133.5982	3	3133.5858	0.0123	2	3.76	6.1	K	DPVQEAWAEDVDLRVNFAMNVGKAR	G	Oxidation (M)	0.0000000000000000002000000.0
18	IPI00003362	Tax_Id=9606 Gene_Symbol=HSPA5 HSPA5 protein	6911	81404	1200	57.6	655	27018	7	1	467.2643	932.514	2	932.5161	-0.0021	1	4.23	5.6	K	ERIDTR	N
18								28584	1	1	470.2966	938.5786	2	938.5833	-0.0047	0	25.02	0.03	K	FLPFK	V
18								30897	2	1	475.7713	949.528	2	949.5324	-0.0043	0	12.07	1.3	R	VTAEDK	G
18								35866	1	1	488.3051	974.5956	2	974.6004	-0.0048	0	31.77	0.016	R	LIGDAAK	N
18								46718	1	1	508.8365	1015.6584	2	1015.6633	-0.0049	0	20.05	0.064	K	IQQLVK	E
18								49104	1	1	513.7686	1025.5226	2	1025.5273	-0.0046	0	18.05	0.14	K	FAEEDK	K
18								54427	1	1	523.824	1045.6334	2	1045.6375	-0.0041	0	16.87	0.4	R	NTVVPTK	K
18								65324	1	1	547.7894	1093.5642	2	1093.5681	-0.0039	0	22.19	0.066	R	MVNDAEK	F
18								74599	2	1	565.8096	1129.6046	2	1129.6101	-0.0054	0	3.34	4.1	R	LTPEEIER	M
18								89775	6	1	595.8453	1189.676	2	1189.6771	-0.001	2	0.87	16	K	DVRKDNR	A
18								89924	1	1	596.3406	1190.6666	2	1190.6725	-0.0059	0	30.52	0.014	R	VMEHFIK	L
18								94187	1	1	603.8417	1205.6688	2	1205.6747	-0.0059	0	18.49	0.23	K	VLEDSDLK	K
18								94413	2	1	604.3386	1206.6626	2	1206.6674	-0.0048	0	8.6	1.6	R	VMEHFIK	L	Oxidation (M)	0.0200000.0
18								98074	1	1	609.8309	1217.6472	2	1217.6486	-0.0013	0	43.85	0.00053	K	ITITNDQNR	L
18								112575	1	1	635.3481	1268.6816	2	1268.6856	-0.0039	0	19.93	0.13	K	ETAEAYLGK	K
18								120416	1	1	649.8662	1297.7178	2	1297.7243	-0.0065	1	26.11	0.044	K	FAEEDKK	L
18								134045	1	1	675.9075	1349.8004	2	1349.8066	-0.0062	0	40.23	0.0016	R	STMKPVQK	V
18								135843	1	1	681.3682	1360.7218	2	1360.7255	-0.0036	0	5.42	3.5	K	DAGTIAGLNVMR	I
18								136368	1	1	682.3956	1362.7766	2	1362.7832	-0.0066	1	23.45	0.08	K	NQIGDKEK	L
18								138046	1	1	686.8676	1371.7206	2	1371.7228	-0.0022	0	34.44	0.0042	R	VEIIANDQGNR	I
18								139515	1	1	689.3668	1376.719	2	1376.7204	-0.0013	0	57.27	2.60E-05	K	DAGTIAGLNVMR	I	Oxidation (M)	0.000000000020.0
18								141534	1	1	694.4222	1386.8298	2	1386.8299	0	2	4.05	5.2	K	DNRAVQKLR	R
18								156729	1	1	486.5782	1456.7128	3	1456.7142	-0.0014	0	17.64	0.12	K	FEELNMDLFR	S
18								160923	1	1	737.362	1472.7094	2	1472.7091	0.0003	0	36.4	0.0011	K	FEELNMDLFR	S	Oxidation (M)	0.0000020000.0
18								163103	1	1	493.6288	1477.8646	3	1477.8717	-0.0071	1	18.27	0.21	K	VLEDSDLKK	S
18								163262	1	1	493.9495	1478.8267	3	1478.8336	-0.007	0	16.4	0.47	K	VYEGERPLTK	D
18								189879	1	1	535.6174	1603.8304	3	1603.8337	-0.0033	0	9.83	1.5	R	NELESYAYSLK	N
18								189919	1	1	535.6242	1603.8508	3	1603.8539	-0.0031	0	11.49	0.88	K	SDIDEIVLVGGSTR	I
18								204112	3	1	418.9861	1671.9153	4	1671.9231	-0.0078	1	7.44	3.4	K	MKETAEAYLGK	K
18								206671	1	1	562.6664	1684.9774	3	1684.9854	-0.0081	0	4	6.7	K	ELEEIVQPIISK	L
18								211605	1	1	570.9648	1709.8726	3	1709.8746	-0.0021	0	14.13	0.43	R	ITPSYVAFTPEGER	L
18								212839	1	1	573.6351	1717.8835	3	1717.8879	-0.0044	0	2.18	8.4	R	TWNDPSVQQDIK	F
18								214224	1	1	576.9715	1727.8927	3	1727.8977	-0.005	1	20.65	0.11	K	LSSEDKETMEK	A
18								226774	1	1	900.981	1799.9474	2	1799.9483	-0.0009	1	26.99	0.029	R	AKFEELNMDLFR	S
18								231107	1	1	609.0042	1823.9908	3	1823.9946	-0.0039	0	6.62	4.2	K	TFAPEEISAMVLTK	M
18								233835	2	1	614.3367	1839.9883	3	1839.9896	-0.0013	0	2.7	9.4	K	TFAPEEISAMVLTK	M	Oxidation (M)	0.00000000020000.0
18								239768	1	1	470.0193	1876.0481	4	1876.0509	-0.0028	1	15.61	0.63	K	KSDIDEIVLVGGSTR	I
18								253524	1	1	650.037	1947.0892	3	1947.092	-0.0029	0	13.34	0.81	R	IINEPTAAAIAYGLDK	R
18								256542	1	1	656.008	1965.0022	3	1965.0047	-0.0025	0	22.44	0.077	K	NQLTSNPENTVFDAK	R
18								266237	1	1	678.0286	2031.064	3	2031.066	-0.002	0	16.76	0.42	K	VTHAVVTVPAYFNDAQR	Q
18								266926	1	1	510.0459	2036.1545	4	2036.1632	-0.0087	0	17.4	0.26	K	TKPYIQVDIGGGQTK	T
18								271645	5	1	520.2837	2077.1057	4	2077.1078	-0.0021	0	2.85	11	K	DNHLLGTFDLTGIPPAPR	G
18								274380	1	1	1045.557	2089.0994	2	2089.0935	0.006	1	0.12	20	R	IDTRNELESYAYSLK	N
18								276534	1	1	702.0719	2103.1939	3	2103.1931	0.0007	1	16.68	0.29	R	IINEPTAAAIAYGLDKR	E
18								278261	1	1	709.0505	2124.1297	3	2124.1306	-0.001	0	35.85	0.0047	K	SQIFSTASDNQPTVTIK	V
18								292440	1	1	755.0406	2262.1	3	2262.1048	-0.0048	0	12.21	0.65	K	IEWLESHQDADIEDFK	A
18								295030	1	1	576.8218	2303.2581	4	2303.263	-0.0049	1	9.31	1.9	K	KVTHAVVTVPAYFNDAQR	Q
18								331875	1	1	930.5144	3718.0285	4	3718.0453	-0.0168	2	4.32	4.3	R	QATKDAGTIAGLNVMRIINEPTAAAIAYGLDK	R
19	IPI00297646	Tax_Id=9606 Gene_Symbol=COL1A1 Collagen alpha-1(I) chain precursor	6706	148012	858	60.6	1464	4791	1	1	674.37	673.3627	1	673.3629	-0.0002	0	1.03	1.5	R	GGPGSR	G
19								7285	5	1	403.7155	805.4164	2	805.4204	-0.004	0	13.43	0.57	R	GFPGER	G
19								13878	1	1	426.7421	851.4696	2	851.4735	-0.0039	0	10.65	0.62	R	GPAGPPGR	D
19								40692	1	1	497.7992	993.5838	2	993.5851	-0.0013	0	40.29	0.0011	R	GPPGPPGK	N
19								42961	1	1	502.2671	1002.5196	2	1002.5216	-0.002	0	10.31	0.85	R	ADDANVVR	D
19								49156	1	1	513.8112	1025.6078	2	1025.6104	-0.0025	0	17.26	0.18	R	GVVGLPGQR	G
19								50265	1	1	515.7729	1029.5312	2	1029.5325	-0.0013	0	19.55	0.05	R	GSEGPQGVR	G
19								52539	1	1	520.8126	1039.6106	2	1039.6157	-0.0051	0	30.01	0.015	K	TVIEYK	T
19								56241	1	1	528.3236	1054.6326	2	1054.6379	-0.0052	0	38.3	0.0016	R	GAAGLPGPK	G
19								58857	5	1	535.2909	1068.5672	2	1068.5663	0.0009	1	4.15	4.6	R	TCRDLK	M
19								66475	1	1	549.8102	1097.6058	2	1097.6113	-0.0055	0	19.98	0.11	K	NWYISK	N
19								77297	1	1	570.3158	1138.617	2	1138.6226	-0.0056	0	24.52	0.054	R	GFSGLDGAK	G
19								87963	2	1	592.3367	1182.6588	2	1182.6601	-0.0012	0	56.12	4.10E-05	R	GPPGSAGAPGK	D
19								100276	1	1	614.8051	1227.5956	2	1227.5966	-0.0009	0	8.2	1.1	R	EGAPGAEGSPGR	D
19								101979	1	1	411.8983	1232.6731	3	1232.6748	-0.0017	0	2.61	7.3	R	GVQGPPGPAGPR	G
19								103386	1	1	414.187	1239.5392	3	1239.5442	-0.0051	0	8.46	0.14	K	MCHSDWK	S
19								105424	4	1	624.3309	1246.6472	2	1246.651	-0.0037	1	5.37	2.3	R	DGSPGAKGDR	G
19								115522	4	1	427.2363	1278.6871	3	1278.6892	-0.0022	2	1.11	11	R	KNPARTCR	D
19								127359	1	1	441.2517	1320.7333	3	1320.738	-0.0048	0	10.75	1.7	R	DLEVDTTLK	S
19								129977	1	1	444.5842	1330.7308	3	1330.7326	-0.0019	0	21.28	0.13	K	SLSQQIENIR	S
19								132936	1	1	449.2356	1344.685	3	1344.6877	-0.0028	0	12.17	0.45	K	GNSGEPGAPGSK	G
19								135635	1	1	680.8738	1359.733	2	1359.7391	-0.006	0	49.99	0.00015	R	GFPGADGVAGPK	G
19								140981	3	1	462.9368	1385.7886	3	1385.7944	-0.0059	0	3.82	5	R	GLPGTAGLPGMK	G
19								151317	5	1	478.5977	1432.7713	3	1432.7741	-0.0028	0	1.05	14	R	GQAGVMGFPGPK	G
19								154075	4	1	721.3591	1440.7036	2	1440.7079	-0.0043	0	4.48	2.3	K	GESGPSGPAGPTGAR	G
19								155588	1	1	483.618	1447.8322	3	1447.8391	-0.0069	0	21.84	0.12	R	GVPGPPGAVGPAGK	D
19								155715	4	1	725.3896	1448.7646	2	1448.769	-0.0043	0	3.2	7.3	R	GQAGVMGFPGPK	G	Oxidation (M)	0.000002000000.0
19								158807	1	1	488.5825	1462.7257	3	1462.7305	-0.0048	0	5.24	2.7	R	DVWKPEPCR	I
19								171169	1	1	505.6048	1513.7926	3	1513.798	-0.0055	0	6.14	4.1	K	GLTGSPGSPGPDGK	T
19								175515	1	1	512.9206	1535.74	3	1535.742	-0.002	1	41.94	0.00035	R	GDKGETGEQGDR	G
19								180352	1	1	781.4078	1560.801	2	1560.8018	-0.0008	0	41.17	0.00072	R	GEPGPTGLPGPPGER	G
19								183169	1	1	524.6063	1570.7971	3	1570.7974	-0.0003	0	8.32	1.6	R	GSAGPPGATGFPGAAGR	V
19								183674	3	1	787.9274	1573.8402	2	1573.8457	-0.0054	0	2.41	8.8	R	GPSGPQGPGGPPGPK	G
19								185811	1	1	528.9569	1583.8489	3	1583.8551	-0.0063	0	32.59	0.0085	R	GFPGLPGPSGEPGK	Q
19								187028	1	1	531.6272	1591.8598	3	1591.8661	-0.0063	1	14.11	0.72	R	DRDLEVDTTLK	S
19								188567	1	1	800.463	1598.9114	2	1598.9113	0.0001	0	19	0.2	K	ALLLQGSNEIEIR	A
19								207817	1	1	564.304	1689.8902	3	1689.892	-0.0019	0	15.76	0.43	R	GETGPAGPAGPVGPVGAR	G
19								209305	1	1	566.6296	1696.867	3	1696.8689	-0.0019	0	16.57	0.26	K	STGGISVPGPMGPSGPR	G
19								214939	1	1	578.2645	1731.7717	3	1731.7795	-0.0079	0	0.29	3.1	K	VLCDDVICDETK	N
19								232514	1	1	612.2971	1833.8695	3	1833.8727	-0.0033	0	38.66	0.0011	K	DGEAGAQGPPGPAGPAGER	G
19								234571	1	1	616.3467	1846.0183	3	1846.0193	-0.001	0	30.86	0.015	R	GLTGPIGPPGPAGAPGDK	G
19								235970	1	1	619.6511	1855.9315	3	1855.9342	-0.0027	0	35.02	0.0036	K	NSVAYMDQQTGNLK	K
19								237244	2	1	621.3575	1861.0507	3	1861.0414	0.0093	1	2.73	8.9	K	AGERGVPGPPGAVGPAGK	D
19								238617	2	1	936.5005	1870.9864	2	1870.9894	-0.0029	1	4.38	6.5	R	GGPGSRGFPGADGVAGPK	G
19								238691	2	1	936.9675	1871.9204	2	1871.9291	-0.0086	0	20.24	0.097	K	NSVAYMDQQTGNLK	K	Oxidation (M)	0.00000200000000.0
19								243208	1	1	632.6772	1895.0098	3	1895.0105	-0.0007	0	26.34	0.046	K	GSPGEAGRPGEAGLPGAK	G
19								249440	1	1	643.0159	1926.0259	3	1926.0203	0.0056	1	10.92	2.5	R	GERGFPGLPGPSGEPGK	Q
19								249579	1	1	964.992	1927.9694	2	1927.9696	-0.0002	0	72.32	7.40E-07	R	GPPGPMGPPGLAGPPGESGR	E
19								253049	1	1	972.9883	1943.962	2	1943.9646	-0.0025	0	31.63	0.0083	R	GPPGPMGPPGLAGPPGESGR	E	Oxidation (M)	0.00000200000000000000.0
19								258497	2	1	660.3561	1978.0465	3	1978.0445	0.002	2	0.58	17	R	GDKGETGEQGDRGIK	G
19								270976	5	1	691.6891	2072.0455	3	2072.0521	-0.0067	1	0.55	11	R	GEPGPTGLPGPPGERGGPGSR	G
19								276485	1	1	526.7773	2103.0801	4	2103.084	-0.0039	0	23.55	0.07	K	GEPGPVGVQGPPGPAGEEGK	R
19								276802	1	1	702.6985	2105.0737	3	2105.0736	0.0001	1	50.54	0.00015	K	SGDRGETGPAGPAGPVGPVGAR	G
19								279284	1	1	713.0388	2136.0946	3	2136.0947	-0.0001	0	36.45	0.0038	K	TGPPGPAGQDGRPGPPGPPGAR	G
19								286806	5	1	735.4084	2203.2034	3	2203.2139	-0.0106	1	0.2	21	R	GPPGPQGARGLPGTAGLPGMK	G
19								288197	1	1	739.7094	2216.1064	3	2216.1056	0.0008	0	33.88	0.0062	K	GSPGADGPAGAPGTPGPQGIAGQR	G
19								288710	1	1	740.7402	2219.1988	3	2219.2089	-0.0101	1	3.43	9.7	R	GPPGPQGARGLPGTAGLPGMK	G	Oxidation (M)	0.000000000000000000020.0
19								292347	1	1	565.8021	2259.1793	4	2259.1851	-0.0059	1	35.16	0.0062	K	GEPGPVGVQGPPGPAGEEGKR	G
19								293467	1	1	570.5291	2278.0873	4	2278.0882	-0.0009	0	6.37	2	K	GDAGAPGAPGSQGAPGLQGMPGER	G
19								294379	1	1	765.7017	2294.0833	3	2294.0832	0.0001	0	6.75	1.9	K	GDAGAPGAPGSQGAPGLQGMPGER	G	Oxidation (M)	0.000000000000000000020000.0
19								299185	1	1	786.3762	2356.1068	3	2356.1071	-0.0003	0	43.56	0.00037	K	SGEYWIDPNQGCNLDAIK	V
19								299930	2	1	789.7504	2366.2294	3	2366.2205	0.0089	2	4.45	6.8	K	AHDGGRYYRADDANVVR	D	2 iTRAQ4plex (Y)	0.00000011000000000.0
19								300228	1	1	792.0724	2373.1954	3	2373.1957	-0.0004	0	29.07	0.018	R	GEPGPPGPAGFAGPPGADGQPGAK	G
19								302238	1	1	803.7643	2408.2711	3	2408.2692	0.0018	0	44.22	0.00072	R	GETGPAGPPGAPGAPGAPGPVGPAGK	S
19								304580	8	1	614.8251	2455.2713	4	2455.2699	0.0014	0	0.16	18	R	GETGPAGRPGEVGPPGPPGPAGEK	G
19								308846	1	1	635.8235	2539.2649	4	2539.2659	-0.001	0	19.21	0.15	R	GEPGPPGPAGAAGPAGNPGADGQPGAK	G
19								318677	1	1	697.8608	2787.4141	4	2787.4184	-0.0043	0	22.62	0.093	R	GNDGATGAAGPPGPTGPAGPPGFPGAVGAK	G
19								319583	1	1	934.4615	2800.3627	3	2800.3651	-0.0024	0	64.8	3.90E-06	R	GFSGLQGPPGPPGSPGEQGPSGASGPAGPR	G
19								319797	1	1	938.0963	2811.2671	3	2811.2654	0.0017	0	32.12	0.0028	K	VFCNMETGETCVYPTQPSVAQK	N
19								326398	1	1	782.1605	3124.6129	4	3124.6145	-0.0017	1	37.38	0.0035	R	GLTGPIGPPGPAGAPGDKGESGPSGPAGPTGAR	G
19								332445	1	1	984.752	3934.9789	4	3934.9774	0.0014	0	20.97	0.14	R	TGDAGPVGPPGPPGPPGPPGPPSAGFDFSFLPQPPQEK	A
19								332531	1	1	998.4022	3989.5797	4	3989.5816	-0.0019	0	41.76	6.70E-05	K	NCPGAEVPEGECCPVCPDGSESPTDQETTGVEGPK	G
20	IPI00220644	Tax_Id=9606 Gene_Symbol=PKM2 Isoform M1 of Pyruvate kinase isozymes M1/M2	6356	63915	810	73.1	531	8704	1	0	410.279	818.5434	2	818.5469	-0.0035	0	18.78	0.37	R	TGLIK	G
20								10795	3	0	417.2693	832.524	2	832.5262	-0.0021	0	11.53	2.5	K	VLGEK	G
20								20253	1	0	447.7318	893.449	2	893.4511	-0.002	0	0.61	4.6	K	SGMNVAR	L	Oxidation (M)	0.0020000.0
20								33757	1	0	482.7972	963.5798	2	963.5844	-0.0046	0	18.51	0.34	R	SVETLK	E
20								37887	1	0	492.8186	983.6226	2	983.6249	-0.0023	0	5.94	0.69	R	APIIAVTR	N
20								40419	1	0	497.3182	992.6218	2	992.6262	-0.0044	0	8.94	1.1	K	VFLAQK	M
20								43989	1	0	503.3106	1004.6066	2	1004.611	-0.0043	0	27.34	0.045	K	VVEVGSK	I
20								45429	1	0	506.7961	1011.5776	2	1011.5769	0.0007	0	29.18	0.0043	R	MQHLIAR	E
20								47249	3	0	510.2999	1018.5852	2	1018.5902	-0.005	0	18.1	0.41	K	DIQDLK	F
20								54950	1	1	525.3081	1048.6016	2	1048.6039	-0.0022	0	19.43	0.15	K	LFEELVR	A
20								66004	1	0	549.2953	1096.576	2	1096.5747	0.0014	0	27.08	0.022	K	IENHEGVR	R
20								82907	1	0	582.3118	1162.609	2	1162.6104	-0.0014	0	12.74	0.66	K	GDYPLEAVR	M
20								93925	1	1	402.5336	1204.579	3	1204.578	0.0009	0	14.99	0.15	R	EAEAAMFHR	K
20								95821	1	0	605.8483	1209.682	2	1209.6857	-0.0037	0	25.78	0.034	R	GIFPVLCK	D
20								107799	7	0	627.3472	1252.6798	2	1252.6758	0.0041	1	1.53	11	K	IENHEGVRR	F
20								112059	1	0	634.3557	1266.6968	2	1266.6998	-0.003	0	48.45	0.0002	R	VNFAMNVGK	A
20								115303	1	0	426.9088	1277.7046	3	1277.7071	-0.0025	0	6.2	3.8	K	GSGTAEVELK	K
20								127447	1	1	441.2732	1320.7978	3	1320.8009	-0.0031	1	22.1	0.072	R	KLFEELVR	A
20								132304	1	0	671.3777	1340.7408	2	1340.7422	-0.0013	0	27.7	0.021	R	LDIDSPPITAR	N
20								150449	1	0	477.2751	1428.8035	3	1428.8068	-0.0033	0	6.58	3.5	R	GDLGIEIPAEK	V
20								164485	1	0	743.3965	1484.7784	2	1484.7788	-0.0004	0	46.18	0.00032	K	ITLDNAYMEK	C
20								166335	1	0	746.8906	1491.7666	2	1491.7659	0.0007	0	29.24	0.014	R	NTGIICTIGPASR	S
20								170651	3	0	504.2831	1509.8275	3	1509.8329	-0.0055	1	4.83	5.7	R	VNFAMNVGKAR	G	Oxidation (M)	0.00002000000.0
20								190542	2	1	536.2961	1605.8665	3	1605.8704	-0.0039	0	2.38	9.4	K	CLAAALIVLTESGR	S
20								217650	1	0	582.6201	1744.8385	3	1744.8408	-0.0023	0	33.36	0.004	K	CDENILWLDYK	N
20								218958	1	0	584.3424	1750.0054	3	1750.012	-0.0067	0	2.09	11	K	IYVDDGLISLQVK	Q
20								224586	2	0	596.2933	1785.8581	3	1785.8655	-0.0075	0	0.53	7.6	K	DPVQEAWAEDVDLR	V
20								228194	1	0	603.9772	1808.9098	3	1808.91	-0.0002	0	59.87	1.10E-05	R	FDEILEASDGIMVAR	G
20								231303	1	0	609.3091	1824.9055	3	1824.9049	0.0005	0	28.01	0.016	R	FDEILEASDGIMVAR	G	Oxidation (M)	0.000000000002000.0
20								249163	3	0	642.369	1924.0852	3	1924.0873	-0.0021	0	0.98	15	K	GVNLPGAAVDLPAVSEK	D
20								256563	1	0	492.2593	1965.0081	4	1965.0111	-0.003	1	20.37	0.15	R	RFDEILEASDGIMVAR	G
20								259413	1	0	661.3421	1981.0045	3	1981.006	-0.0016	1	22.97	0.069	R	RFDEILEASDGIMVAR	G	Oxidation (M)	0.0000000000002000.0
20								263115	1	0	668.6714	2002.9924	3	2002.9945	-0.0021	0	8.93	1.2	K	FGVEQDVDMVFASFIR	K
20								265061	1	0	674.0037	2018.9893	3	2018.9894	-0.0001	0	45.69	0.00029	K	FGVEQDVDMVFASFIR	K	Oxidation (M)	0.0000000020000000.0
20								270382	1	0	690.0322	2067.0748	3	2067.0728	0.002	0	41.77	0.0013	K	GADFLVTEVENGGSLGSK	K
20								272891	2	1	696.3487	2086.0243	3	2086.0322	-0.0079	1	0.8	7.5	R	MQHLIAREAEAAMFHR	K	2 Oxidation (M)	0.2000000000002000.0
20								283018	1	0	543.7808	2171.0941	4	2171.1003	-0.0062	0	16.44	0.29	R	LNFSHGTHEYHAETIK	N
20								285654	1	0	550.0772	2196.2797	4	2196.2843	-0.0046	1	51.64	6.00E-05	K	KGVNLPGAAVDLPAVSEK	D
20								294764	1	0	575.3149	2297.2305	4	2297.2345	-0.004	0	23.03	0.086	R	AGKPVICATQMLESMIK	K
20								313022	1	1	656.5513	2622.1761	4	2622.1855	-0.0094	0	0.42	2.8	R	ASSHSTDLMEAMAMGSVEASYK	C	2 Oxidation (M)	0.0000000020020000000000.0
20								317379	1	0	689.1297	2752.4897	4	2752.4891	0.0006	0	5.88	4.1	R	TATESFASDPILYRPVAVALDTK	G
20								318051	1	0	924.4401	2770.2985	3	2770.3067	-0.0082	0	68.23	1.20E-06	R	AEGSDVANAVLDGADCIMLSGETAK	G
20								318589	1	0	929.7726	2786.296	3	2786.3016	-0.0056	0	55.27	2.20E-05	R	AEGSDVANAVLDGADCIMLSGETAK	G	Oxidation (M)	0.0000000000000000020000000.0
20								320364	1	0	709.3669	2833.4385	4	2833.4386	-0.0001	1	11.52	1.4	R	GIFPVLCKDPVQEAWAEDVDLR	V
20								326823	1	0	1045.54	3133.5982	3	3133.5858	0.0123	2	3.76	6.1	K	DPVQEAWAEDVDLRVNFAMNVGKAR	G	Oxidation (M)	0.0000000000000000002000000.0
21	IPI00442080	Tax_Id=9606 Gene_Symbol=SERPINH1 cDNA FLJ16712 fis, clone UTERU2032279, highly similar to 47 kDa HEAT SHOCK PROTEIN	6245	30005	667	60.2	261	17265	1	0	438.2566	874.4986	2	874.4994	-0.0007	0	29.31	0.023	K	AATLAER	S
21								35670	1	0	487.8075	973.6004	2	973.6052	-0.0047	0	12.28	0.48	K	LPEVTK	D
21								36546	8	0	490.2703	978.526	2	978.5216	0.0045	0	2.88	11	R	SLSNSTAR	N
21								74750	1	0	565.8357	1129.6568	2	1129.6577	-0.0008	0	17.26	0.28	K	AVLSAEQLR	D
21								102729	4	0	618.8729	1235.7312	2	1235.7342	-0.003	2	3.22	5.4	K	INFRDKR	S
21								163204	1	0	493.8943	1478.6611	3	1478.6638	-0.0027	0	15.66	0.071	K	QHYNCEHSK	I
21								185168	1	0	527.9482	1580.8228	3	1580.828	-0.0052	0	17.23	0.29	R	DEEVHAGLGELLR	S
21								192057	1	0	538.9873	1613.9401	3	1613.9466	-0.0065	0	11.58	0.85	K	KPAAAAAPGTAEK	L
21								212150	1	1	572.3176	1713.931	3	1713.9368	-0.0058	0	23.36	0.078	R	TDGALLVNAMFFK	R
21								217791	1	0	582.6527	1744.9363	3	1744.9425	-0.0063	0	35.91	0.0036	R	SAGLAFSLYQAMAK	D
21								220883	1	0	587.9873	1760.9401	3	1760.9375	0.0026	0	32.48	0.0088	R	SAGLAFSLYQAMAK	D	Oxidation (M)	0.00000000000200.0
21								227210	1	0	601.97	1802.8882	3	1802.8961	-0.0079	0	8.34	0.95	R	LYGPSSVSFADDFVR	S
21								253479	1	0	650.008	1947.0022	3	1946.9982	0.004	0	2.24	8.9	R	LYGPSSVSFADDFVR	S	iTRAQ4plex (Y)	0.010000000000000.0
21								277095	2	0	703.3651	2107.0735	3	2107.0789	-0.0054	0	10.81	1.3	R	SALQSINEWAAQTTDGK	L
21								309306	1	0	638.0997	2548.3697	4	2548.3731	-0.0034	1	29.68	0.02	K	AVLSAEQLRDEEVHAGLGELLR	S
21								320506	1	0	947.216	2838.6262	3	2838.631	-0.0048	0	70.45	6.90E-07	K	DQAVENILVSPVVVASSLGLVSLGGK	A
21								323086	1	0	973.863	2918.5672	3	2918.5715	-0.0043	1	31.85	0.011	R	SALQSINEWAAQTTDGKLPEVTK	D
22	IPI00010796	Tax_Id=9606 Gene_Symbol=P4HB Protein disulfide-isomerase precursor	6016	64319	1120	76.6	508	6984	1	1	402.2825	802.5504	2	802.552	-0.0016	0	18.38	0.16	K	VLVGK	N
22								18670	1	1	441.2684	880.5222	2	880.5262	-0.0039	0	13.81	0.57	R	FLEGK	I
22								20984	1	1	448.7736	895.5326	2	895.5371	-0.0044	0	9.67	1.9	K	LSNFK	T
22								31666	4	1	477.7773	953.54	2	953.5426	-0.0025	0	12.62	1.1	K	YQLDK	D
22								33495	1	0	481.7894	961.5642	2	961.5688	-0.0045	1	6.67	4.6	K	AVKDEL	-
22								34201	1	1	483.7945	965.5744	2	965.5789	-0.0045	0	21.21	0.12	R	GYPTIK	F
22								34587	1	1	484.7841	967.5536	2	967.5582	-0.0046	0	31.17	0.0099	R	TLDGFK	K
22								40191	1	1	497.234	992.4534	2	992.4541	-0.0007	0	20.42	0.016	K	EECPAVR	L
22								41650	1	1	499.7906	997.5666	2	997.5688	-0.0021	0	8.54	2.2	K	LGETYK	D
22								52789	1	1	521.292	1040.5694	2	1040.5746	-0.0051	0	48.42	0.00015	K	TAAESFK	G
22								55401	1	1	526.3206	1050.6266	2	1050.6317	-0.0051	0	23.97	0.03	K	IFGGEIK	T
22								55969	1	1	527.7747	1053.5348	2	1053.5365	-0.0017	0	10.64	0.91	K	FFPASADR	T
22								58011	1	1	533.3288	1064.643	2	1064.6474	-0.0043	0	31.29	0.0077	K	DGVVLFK	K
22								65427	1	1	548.2627	1094.5108	2	1094.5123	-0.0015	0	17.9	0.07	R	ITEFCHR	F
22								76923	1	1	569.7933	1137.572	2	1137.5757	-0.0037	0	18.2	0.13	K	DVESDSAK	Q
22								79791	1	1	575.8363	1149.658	2	1149.6637	-0.0057	0	8.84	1.8	K	ALAPEYAK	A
22								81406	1	1	579.7956	1157.5766	2	1157.5808	-0.0042	0	37.93	0.00071	K	SVSDYDGK	L
22								95709	1	1	605.8123	1209.61	2	1209.6111	-0.0011	0	13.2	0.59	R	TVIDYNGER	T
22								97488	6	1	406.246	1215.7162	3	1215.7219	-0.0058	0	0.75	6.6	K	VHSFPTLK	F
22								108000	1	1	418.9261	1253.7565	3	1253.7627	-0.0063	0	13.87	0.34	R	ILEFFGLK	K
22								109708	1	1	629.871	1257.7274	2	1257.7325	-0.005	0	26.47	0.033	K	QLAPIWDK	L
22								111434	1	1	422.5556	1264.645	3	1264.6511	-0.0062	1	14.97	0.29	K	KEECPAVR	L
22								115533	1	1	640.3756	1278.7366	2	1278.7427	-0.0061	0	21.05	0.095	K	ENLLDFIK	H
22								118424	1	1	645.8815	1289.7484	2	1289.7547	-0.0062	1	29.72	0.028	K	LKAEGSEIR	L
22								121641	3	0	434.8995	1301.6767	3	1301.6829	-0.0062	0	1.01	8.2	K	SVSDYDGK	L	iTRAQ4plex (Y)	0.00001000.0
22								128565	1	1	442.5682	1324.6828	3	1324.6867	-0.0039	0	10.32	0.81	R	NNFEGEVTK	E
22								128831	1	1	442.9238	1325.7496	3	1325.7547	-0.0051	0	5.97	3.9	K	DHENIVIAK	M
22								137291	1	1	457.2964	1368.8674	3	1368.8737	-0.0063	0	26.04	0.0092	K	THILLFLPK	S
22								155169	1	1	482.9352	1445.7838	3	1445.787	-0.0032	0	31.88	0.012	K	SNFAEALAAHK	Y
22								165646	1	1	497.6061	1489.7965	3	1489.802	-0.0055	0	20.86	0.12	R	EADDIVNWLK	K
22								166854	1	1	498.9468	1493.8186	3	1493.8254	-0.0069	0	15.66	0.52	R	LITLEEEMTK	Y
22								167840	1	1	751.3719	1500.7292	2	1500.734	-0.0048	0	27.1	0.0098	K	NFEDVAFDEK	K
22								170640	1	1	504.2786	1509.814	3	1509.8204	-0.0064	0	8.16	2.5	R	LITLEEEMTK	Y	Oxidation (M)	0.0000000200.0
22								173846	3	0	764.4147	1526.8148	2	1526.8085	0.0063	1	1.65	8.7	K	FFRNGDTASPK	E
22								185106	2	1	791.403	1580.7914	2	1580.7959	-0.0045	0	1.02	7.8	K	MDSTANEVEAVK	V
22								188034	1	1	799.4016	1596.7886	2	1596.7909	-0.0022	0	68.21	1.40E-06	K	MDSTANEVEAVK	V	Oxidation (M)	0.200000000000.0
22								212935	1	1	430.5012	1717.9757	4	1717.984	-0.0083	1	30.05	0.02	R	KSNFAEALAAHK	Y
22								216719	1	1	580.639	1738.8952	3	1738.8981	-0.0029	0	16.95	0.3	K	YKPESEELTAER	I
22								222752	7	1	592.3374	1773.9904	3	1773.999	-0.0087	1	2.91	8.1	K	LSNFKTAAESFK	G
22								236036	1	1	465.0244	1856.0685	4	1856.0773	-0.0088	1	14.78	0.43	K	YQLDKDGVVLFK	K
22								249033	1	1	962.969	1923.9234	2	1923.9296	-0.0061	0	21.97	0.057	K	VDATEESDLAQQYGVR	G
22								258089	1	1	660.0086	1977.004	3	1977.0078	-0.0038	0	46.13	0.00033	K	ILFIFIDSDHTDNQR	I
22								280145	1	1	714.7308	2141.1706	3	2141.1734	-0.0028	1	5.53	4.6	K	VLVGKNFEDVAFDEK	K
22								282410	1	1	721.4091	2161.2055	3	2161.2108	-0.0053	1	14.42	0.59	K	LGETYKDHENIVIAK	M
22								291750	1	1	564.0671	2252.2393	4	2252.2408	-0.0015	0	6.23	4.4	K	HNQLPLVIEFTEQTAPK	I
22								301386	1	1	600.3239	2397.2665	4	2397.2728	-0.0063	0	19.4	0.2	K	IKPHLMSQELPEDWDK	Q
22								314596	2	0	663.6049	2650.3905	4	2650.4002	-0.0097	1	3.57	7.4	K	MDSTANEVEAVKVHSFPTLK	F	Oxidation (M)	0.20000000000000000000.0
22								324637	1	1	749.4232	2993.6637	4	2993.6496	0.0141	1	35.77	0.0032	K	IKPHLMSQELPEDWDKQPVK	V
22								324753	1	1	1501.273	3000.5314	2	3000.5324	-0.001	0	83.56	8.40E-08	K	QFLQAAEAIDDIPFGITSNSDVFSK	Y
22								328024	1	1	806.679	3222.6869	4	3222.6904	-0.0035	0	60.68	1.60E-05	R	TGPAATTLPDGAAAESLVESSEVAVIGFFK	D
23	IPI00440493	Tax_Id=9606 Gene_Symbol=ATP5A1 ATP synthase subunit alpha, mitochondrial precursor	5667	64273	677	62.2	553	12583	1	1	423.7674	845.5202	2	845.5214	-0.0012	0	12.43	0.46	K	GPIGSK	T
23								14917	7	1	430.7992	859.5838	2	859.5847	-0.0009	1	0.57	15	R	RVGLK	A
23								16013	1	1	434.2783	866.542	2	866.546	-0.0039	0	8.61	0.42	K	APGIIPR	I
23								18889	1	1	442.2583	882.502	2	882.5054	-0.0034	0	10.86	1.1	R	GYLDK	L
23								30348	6	0	474.7819	947.5492	2	947.5531	-0.0039	0	10.18	1.9	K	EGDIVK	R
23								32771	3	1	480.2834	958.5522	2	958.5569	-0.0047	0	8.63	2	R	ELIIGDR	Q
23								43761	3	1	502.8047	1003.5948	2	1003.597	-0.0022	0	8.87	2.3	R	QMSLLLR	R
23								43892	1	1	502.831	1003.6474	2	1003.6521	-0.0047	0	13.95	0.38	R	LTELLK	Q
23								51506	1	1	518.7983	1035.582	2	1035.5835	-0.0014	0	10.7	1.6	K	LELAQYR	E
23								76055	1	1	567.3575	1132.7004	2	1132.7059	-0.0055	0	42.71	0.00038	R	STVAQLVK	R
23								78554	1	1	572.8431	1143.6716	2	1143.6734	-0.0017	0	27.06	0.022	R	VLSIGDGIAR	V
23								80341	1	1	576.811	1151.6074	2	1151.61	-0.0025	0	32.43	0.0098	R	LTDADAMK	Y
23								83291	1	1	583.3184	1164.6222	2	1164.623	-0.0007	0	36.61	0.0031	K	ISEQSDAK	L
23								83845	1	1	584.8095	1167.6044	2	1167.6049	-0.0005	0	21.6	0.067	R	LTDADAMK	Y	Oxidation (M)	0.00000020.0
23								84709	1	1	585.8513	1169.688	2	1169.689	-0.001	0	36.44	0.0025	K	AVDSLVPIGR	G
23								89915	1	1	596.3333	1190.652	2	1190.6573	-0.0052	0	27.68	0.026	R	EPMQTGIK	A
23								92392	1	1	600.2911	1198.5676	2	1198.571	-0.0033	0	7.55	0.42	R	FNDGSDEK	K
23								106809	1	1	625.8552	1249.6958	2	1249.69	0.0058	0	7.28	3.1	R	NALGSSFIAAR	N
23								156283	1	1	727.8853	1453.756	2	1453.7575	-0.0014	0	18.62	0.16	K	EIVTNFLAGFEA	-
23								157447	1	1	487.2816	1458.823	3	1458.8286	-0.0056	0	24.15	0.062	R	VVDALGNAIDGK	G
23								181923	1	1	523.2631	1566.7675	3	1566.7681	-0.0006	0	40.41	0.00063	K	TGTAEMSSILEER	I
23								183933	1	1	525.9698	1574.8876	3	1574.8912	-0.0036	0	1.95	9.6	K	HALIIYDDLSK	Q
23								185600	1	1	792.3892	1582.7638	2	1582.763	0.0008	0	68.31	1.00E-06	K	TGTAEMSSILEER	I	Oxidation (M)	0.0000020000000.0
23								185716	5	0	528.6484	1582.9234	3	1582.9211	0.0022	1	0.09	14	R	QMSLLLRRPPGR	E	Oxidation (M)	0.020000000000.0
23								190003	1	1	535.6518	1603.9336	3	1603.9388	-0.0053	0	25.54	0.042	K	TSIAIDTIINQK	R
23								208241	5	1	423.9959	1691.9545	4	1691.9626	-0.0081	1	2.02	12	K	QAVAYRQMSLLLR	R
23								209274	1	1	566.6179	1696.8319	3	1696.8331	-0.0012	0	32.97	0.0045	R	EAYPGDVFYLHSR	L
23								213020	1	1	573.9665	1718.8777	3	1718.8808	-0.0032	0	13.25	0.71	R	ILGADTSVDLEETGR	V
23								221944	1	1	590.3351	1767.9835	3	1767.9853	-0.0018	0	8.77	2.3	R	TGAIVDVPVGEELLGR	V
23								233718	1	1	920.5273	1839.04	2	1839.0386	0.0015	1	44.29	0.00068	K	LKEIVTNFLAGFEA	-
23								249163	1	0	642.369	1924.0852	3	1924.0864	-0.0012	1	10.6	1.6	K	RTGAIVDVPVGEELLGR	V
23								255020	1	1	652.6698	1954.9876	3	1954.9913	-0.0038	0	19.94	0.12	R	NVQAEEMVEFSSGLK	G
23								301124	1	1	798.0839	2391.2299	3	2391.2348	-0.0049	0	15.3	0.4	K	GMSLNLEPDNVGVVVFGNDK	L
23								302138	1	1	803.4169	2407.2289	3	2407.2297	-0.0008	0	52.23	9.50E-05	K	GMSLNLEPDNVGVVVFGNDK	L	Oxidation (M)	0.02000000000000000000.0
23								304367	1	1	818.4249	2452.2529	3	2452.2542	-0.0013	0	45.99	0.00042	K	QGQYSPMAIEEQVAVIYAGVR	G
23								306152	1	1	621.3229	2481.2625	4	2481.2621	0.0004	0	70.52	1.40E-06	R	EVAAFAQFGSDLDAATQQLLSR	G
23								307793	1	1	628.595	2510.3509	4	2510.3516	-0.0007	0	37.62	0.0038	K	FENAFLSHVVSQHQALLGTIR	A
23								328015	1	1	806.2095	3220.8089	4	3220.8023	0.0066	2	0.66	6.9	K	RTGAIVDVPVGEELLGRVVDALGNAIDGK	G
24	IPI00022200	Tax_Id=9606 Gene_Symbol=COL6A3 alpha 3 type VI collagen isoform 1 precursor	5537	367749	744	41.6	3177	9267	8	1	411.732	821.4494	2	821.4517	-0.0023	0	1.13	16	K	EFVQR	V
24								12644	1	1	424.2767	846.5388	2	846.5418	-0.003	0	17.88	0.65	R	EAVLK	L
[truncated: 45,212 more rows]
