# Supplementary material for: Mitochondrial proteomics on human fibroblasts for identification of metabolic imbalance and cellular stress
Source: Proteome Sci. 2009 May 28;7:20. doi: 10.1186/1477-5956-7-20 (PMC2695441; doi:10.1186/1477-5956-7-20)
Supplement: Additional file 5 — Enrichment factors of 39 mitochondrial proteins. Enrichment factors of 39 mitochondrial proteins detected in an iTRAQ experiment, where a mitochondrial sample is compared with a cell sample, for human fibroblasts cultivated in glucose and galactose, respectively. The enrichment factor is calculated, for each protein, as the iTRAQ signal ratio: Mitochondrial sample/Total cell sample. [file 1477-5956-7-20-S5.xls]

## Sheet: table
Additional file 5. Enrichment factors of 39 mitochondrial proteins.
Enrichment factors of 39 mitochondrial proteins detected in an iTRAQ experiment, where a mitochondrial sample is compared with a cell sample, for human fibroblasts cultivated in glucose and galactose, respectively. The enrichment factor is calculated, for each protein, as the iTRAQ signal ratio: Mitochondrial sample / Total cell sample.
		Glucose	Galactose
IPI00001539	ACAA2 3-ketoacyl-CoA thiolase, mitochondrial	13.7	9.6
IPI00178744	ACADVL Isoform 2 of Very long-chain specific acyl-CoA dehydrogenase, mitochondrial	4.5	5
IPI00030363	ACAT1 Acetyl-CoA acetyltransferase, mitochondrial	12.5	11.2
IPI00017855	ACO2 Aconitate hydratase, mitochondrial	7.2	6.1
IPI00440493	ATP5A1 ATP synthase subunit alpha, mitochondrial	11	9.8
IPI00303476	ATP5B ATP synthase subunit beta, mitochondrial	11.7	13
IPI00395769	ATP5C1 Isoform Heart of ATP synthase subunit gamma, mitochondrial	15.4	18.8
IPI00015911	DLD Dihydrolipoyl dehydrogenase, mitochondrial	8.5	7.8
IPI00420108	DLST Dihydrolipoyllysine-residue succinyltransferase component of 2-oxoglutarate dehydrogenase complex, mitochondrial	11.1	6.9
IPI00004902	ETFB Isoform 1 of Electron transfer flavoprotein subunit beta	6.5	11.9
IPI00289159	GLS Isoform KGA of Glutaminase kidney isoform, mitochondrial	6.5	5.9
IPI00016801	GLUD1 Glutamate dehydrogenase 1, mitochondrial	11.9	13.3
IPI00018206	GOT2 Aspartate aminotransferase, mitochondrial	7.3	10.4
IPI00294398	HADH Isoform 1 of Hydroxyacyl-coenzyme A dehydrogenase, mitochondrial	10.3	7.4
IPI00031522	HADHA Trifunctional enzyme subunit alpha, mitochondrial	10.9	12.5
IPI00022793	HADHB Trifunctional enzyme subunit beta, mitochondrial	10.8	12.7
IPI00007765	HSPA9 Stress-70 protein, mitochondrial	11.8	9.1
IPI00784154	HSPD1 60 kDa heat shock protein, mitochondrial	9.7	7.3
IPI00220362	HSPE1 10 kDa heat shock protein, mitochondrial	11.9	8.7
IPI00011107	IDH2 Isocitrate dehydrogenase [NADP], mitochondrial	4.9	3.8
IPI00642982	LONP1 LONP1 protein	10	9.4
IPI00291006	MDH2 Malate dehydrogenase, mitochondrial	11.7	9.3
IPI00017510	MT-CO2 Cytochrome c oxidase subunit 2	12.6	15
IPI00219685	NDUFA13 NADH dehydrogenase (ubiquinone) 1 alpha subcomplex, 13	12.8	10.9
IPI00011770	NDUFA4 NADH dehydrogenase [ubiquinone] 1 alpha subcomplex subunit 4	13.3	14.6
IPI00604664	NDUFS1 cDNA FLJ55978, highly similar to NADH-ubiquinone oxidoreductase 75 kDa subunit, mitochondrial	8	12.4
IPI00025796	NDUFS3 NADH dehydrogenase [ubiquinone] iron-sulfur protein 3, mitochondrial	10.5	13.7
IPI00098902	OGDH 2-oxoglutarate dehydrogenase E1 component, mitochondrial	6.7	7.3
IPI00006721	OPA1 Isoform 1 of Dynamin-like 120 kDa protein, mitochondrial	10.4	8.1
IPI00003925	PDHB Isoform 1 of Pyruvate dehydrogenase E1 component subunit beta, mitochondrial	6.7	8.1
IPI00017334	PHB Prohibitin	15.1	12.5
IPI00024919	PRDX3 Thioredoxin-dependent peroxide reductase, mitochondrial	5.8	5.9
IPI00789370	SHMT2 Serine hydroxymethyltransferase (Fragment)	8.1	11.2
IPI00096066	SUCLG2 Succinyl-CoA ligase [GDP-forming] subunit beta, mitochondrial	8.6	12.1
IPI00030275	TRAP1 Heat shock protein 75 kDa, mitochondrial	7.9	5.8
IPI00220416	UQCRB Cytochrome b-c1 complex subunit 7	15.2	6.9
IPI00013847	UQCRC1 Cytochrome b-c1 complex subunit 1, mitochondrial	8.5	13.3
IPI00026964	UQCRFS1 Cytochrome b-c1 complex subunit Rieske, mitochondrial	8.2	6.3
IPI00296022	UQCRH Cytochrome b-c1 complex subunit 6, mitochondrial	7.2	8.6
