# Supplementary material for: Mitochondrial proteomics on human fibroblasts for identification of metabolic imbalance and cellular stress
Source: Proteome Sci. 2009 May 28;7:20. doi: 10.1186/1477-5956-7-20 (PMC2695441; doi:10.1186/1477-5956-7-20)
Supplement: Additional file 6 — Mitochondrial proteins sorted into functional categories. The protein descriptions and isoform data are from the curated human IPI database version 3.45 with 71,983 sequences, released 6/10/2008. All the sorted proteins have been predicted to be mitochondrial according to Pagliarini et al [11], and the total list of those mitochondrial proteins is below the sorted categories (starting at row 978). The categories are: Fatty acid metabolism, Citric acid cycle, Amino acid metabolism, Respiratory chain, Protein quality control systems, Antioxidant systems, Mitochondrial morphology, Mitochondrial translation and Apoptosis. [file 1477-5956-7-20-S6.xls]

## Sheet: Supplementary table 1
Additional file 6. Mitochondrial proteins sorted into functional categories.
The protein descriptions and isoform data are from the curated human IPI database (http://www.ebi.ac.uk/IPI/IPIhelp.html) version 3.45 with 71,983 sequences, released 6/10/2008. All the sorted proteins have been predicted to be mitochondrial according to Pagliarini et al [11], and the total list of those mitochondrial proteins is below the sorted categories (starting at row 978). The categories a…
HGNC	IPI No.	Description
Fatty acid metabolism
ACAA2	IPI00001539	ACAA2 3-ketoacyl-CoA thiolase, mitochondrial
ACADM	IPI00005040	ACADM Medium-chain specific acyl-CoA dehydrogenase, mitochondrial precursor
ACADS	IPI00027701	ACADS Short-chain specific acyl-CoA dehydrogenase, mitochondrial precursor
ACADVL	IPI00028031	ACADVL Isoform 1 of Very long-chain specific acyl-CoA dehydrogenase, mitochondrial precursor
CPT1A	IPI00032038	CPT1A Isoform 1 of Carnitine O-palmitoyltransferase I, liver isoform
ETFA	IPI00010810	ETFA Electron transfer flavoprotein subunit alpha, mitochondrial precursor
ETFB	IPI00556451	ETFB Isoform 2 of Electron transfer flavoprotein subunit beta
ETFDH	IPI00032875	ETFDH Isoform 1 of Electron transfer flavoprotein-ubiquinone oxidoreductase, mitochondrial precursor
HADH	IPI00298406	HADH Isoform 2 of Hydroxyacyl-coenzyme A dehydrogenase, mitochondrial precursor
HADHA	IPI00031522	HADHA Trifunctional enzyme subunit alpha, mitochondrial precursor
HADHB	IPI00022793	HADHB Trifunctional enzyme subunit beta, mitochondrial precursor
CPT1A	IPI00479108	CPT1A Isoform 2 of Carnitine O-palmitoyltransferase I, liver isoform
ACAA2	IPI00873829	ACAA2 Uncharacterized protein ACAA2 (Fragment)
HADH	IPI00294398	HADH Isoform 1 of Hydroxyacyl-coenzyme A dehydrogenase, mitochondrial precursor
ETFDH	IPI00455179	ETFDH Isoform 2 of Electron transfer flavoprotein-ubiquinone oxidoreductase, mitochondrial precursor
ACADM	IPI00513827	ACADM Putative uncharacterized protein DKFZp686M24262
HADHB	IPI00383695	Mitochondrial trifunctional protein beta subunit (Fragment)
CPT1C	IPI00556573	CPT1C Carnitine palmitoyltransferase 1c variant (fragment).
ACADVL	IPI00178744	ACADVL Isoform 2 of very long-chain specific acyl-coa dehydrogenase, mitochondrial precursor.
ACSL1	IPI00815946	ACSL1 Acyl-coa synthetase long-chain family member 1 isoform c (fragment).
HADHB	IPI00893867	HADHB 9 kda protein.
ACAA2	IPI00647480	ACAA2 9 kda protein.
HADHB	IPI00893587	HADHB 16 kda protein.
CPT1C	IPI00152358	CPT1C Isoform 1 of carnitine o-palmitoyltransferase i, brain isoform.
HADHB	IPI00893108	HADHB 38 kda protein.
ACADL	IPI00216793	ACADL Acyl-coenzyme a dehydrogenase, long chain precursor.
ACADSB	IPI00815845	ACADSB Acadsb protein (fragment).
ACADL	IPI00292695	ACADL Long-chain specific acyl-coa dehydrogenase, mitochondrial precursor.
CPT2	IPI00012912	CPT2 Carnitine o-palmitoyltransferase 2, mitochondrial precursor.
CPT1B	IPI00879031	CPT1B 11 kda protein.
ACAA2	IPI00644842	ACAA2 5 kda protein.
CPT1B	IPI00640400	CPT1B Carnitine palmitoyltransferase 1b isoform b.
CPT1B	IPI00869084	CPT1B Conserved hypothetical protein.
CPT1C	IPI00418747	CPT1C Isoform 2 of carnitine o-palmitoyltransferase i, brain isoform.
ETFB	IPI00443390	ETFB Cdna flj46464 fis, clone thymu3022211.
ACADSB	IPI00514033	ACADSB Acyl-coenzyme a dehydrogenase, short/branched chain.
CPT1B	IPI00878461	CPT1B 4 kda protein.
ACADS	IPI00794829	ACADS 16 kda protein.
HADHB	IPI00893995	HADHB 19 kda protein.
ACADVL	IPI00796120	ACADVL 23 kda protein.
CPT1B	IPI00877658	CPT1B Carnitine o-palmitoyltransferase i, muscle isoform.
SLC25A20	IPI00013957	SLC25A20 Mitochondrial carnitine/acylcarnitine carrier protein.
ACADVL	IPI00793599	ACADVL 34 kda protein.
CPT1C	IPI00168584	CPT1C Isoform 3 of carnitine o-palmitoyltransferase i, brain isoform.
ETFB	IPI00004902	ETFB Isoform 1 of electron transfer flavoprotein subunit beta.
ACSL1	IPI00012728	ACSL1 Isoform 1 of long-chain-fatty-acid--coa ligase 1.
CPT1B	IPI00021925	CPT1B Carnitine palmitoyltransferase 1b isoform a variant.
ETFA	IPI00792673	ETFA 24 kda protein.
ACADSB	IPI00024623	ACADSB Short/branched chain specific acyl-coa dehydrogenase, mitochondrial precursor.
CPT1B	IPI00878289	CPT1B 20 kda protein.
ACSL1	IPI00401448	ACSL1 Isoform 2 of long-chain-fatty-acid--coa ligase 1.
ECH1	IPI00011416	ECH1 Delta(3,5)-Delta(2,4)-dienoyl-CoA isomerase, mitochondrial precursor
ECH1	IPI00445114	ECH1 Cdna flj44603 fis, clone brace1000475, highly similar to delta3,5- delta2,4-dienoyl-coa isomerase, mitochondrial.
DECR1	IPI00003482	DECR1 2,4-dienoyl-CoA reductase, mitochondrial precursor
DECR1	IPI00789705	DECR1 5 kda protein.
DCI	IPI00398758	DCI Isoform 2 of 3,2-trans-enoyl-CoA isomerase, mitochondrial precursor
DCI	IPI00300567	DCI Isoform 1 of 3,2-trans-enoyl-CoA isomerase, mitochondrial precursor
Citric acid cycle
Desc	No.	Desc
DLD	IPI00015911	DLD Dihydrolipoyl dehydrogenase, mitochondrial precursor
PDHA1	IPI00306301	PDHA1 Mitochondrial PDHA1
DLAT	IPI00604707	DLAT Dihydrolipoamide S-acetyltransferase (E2 component of pyruvate dehydrogenase complex) variant
DLAT	IPI00021338	DLAT Dihydrolipoyllysine-residue acetyltransferase component of pyruvate dehydrogenase complex, mitochondrial precursor
PDHA1	IPI00642820	PDHA1 Pyruvate dehydrogenase (Lipoamide) alpha 1
PDHB	IPI00003925	PDHB Isoform 1 of Pyruvate dehydrogenase E1 component subunit beta, mitochondrial precursor
CS	IPI00025366	CS Citrate synthase, mitochondrial precursor
PDK1	IPI00014831	PDK1 [Pyruvate dehydrogenase [lipoamide]] kinase isozyme 1, mitochondrial precursor
CS	IPI00796979	CS 30 kDa protein
ACO2	IPI00790739	ACO2 Aconitase 2, mitochondrial
Aconitase	IPI00382844	Aconitase (Fragment)
IDH3A	IPI00030702	IDH3A Isoform 1 of Isocitrate dehydrogenase [NAD] subunit alpha, mitochondrial precursor
IDH2	IPI00011107	IDH2 Isocitrate dehydrogenase [NADP], mitochondrial precursor
DLST	IPI00420108	DLST Dihydrolipoyllysine-residue succinyltransferase component of 2- oxoglutarate dehydrogenase complex, mitochondrial precursor
OGDH	IPI00098902	OGDH 2-oxoglutarate dehydrogenase E1 component, mitochondrial precursor
SUCLG2	IPI00096066	SUCLG2 Succinyl-CoA ligase [GDP-forming] subunit beta, mitochondrial precursor
SUCLA2	IPI00217232	SUCLA2 Isoform 2 of Succinyl-CoA ligase [ADP-forming] subunit beta, mitochondrial precursor
SDHB	IPI00294911	SDHB Succinate dehydrogenase [ubiquinone] iron-sulfur subunit, mitochondrial precursor
FH	IPI00759715	FH Isoform Cytoplasmic of Fumarate hydratase, mitochondrial precursor
MDH2	IPI00291006	MDH2 Malate dehydrogenase, mitochondrial precursor
IDH3A	IPI00792971	IDH3A Isoform 2 of Isocitrate dehydrogenase [NAD] subunit alpha, mitochondrial precursor
DLST	IPI00384122	DLST Full-length cDNA 5-PRIME end of clone CS0DB006YE12 of Neuroblastoma of Homo sapiens
PDHB	IPI00798351	PDHB 35 kDa protein
CS	IPI00795080	CS 16 kDa protein
DLST	IPI00384016	DLST Full-length cDNA 5-PRIME end of clone CS0DJ009YL13 of T cells (Jurkat cell line) of Homo sapiens (Fragment)
SDHA	IPI00879322	SDHA SDHA protein
SDHA	IPI00305166	SDHA Succinate dehydrogenase [ubiquinone] flavoprotein subunit, mitochondrial precursor
OGDH	IPI00386497	OGDH oxoglutarate (alpha-ketoglutarate) dehydrogenase (lipoamide) isoform 2 precursor
IDH3B	IPI00304419	IDH3B Isoform A of Isocitrate dehydrogenase [NAD] subunit beta, mitochondrial precursor
IDH3B	IPI00304417	IDH3B Isocitrate dehydrogenase 3, beta subunit isoform a precursor
OGDHL	IPI00643720	OGDHL 2-oxoglutarate dehydrogenase E1 component-like, mitochondrial precursor
PDHA1	IPI00885186	PDHA1 Pyruvate dehydrogenase (Lipoamide) alpha 1
ACLY	IPI00394838	ACLY ATP citrate lyase isoform 2
ACO2	IPI00017855	ACO2 Aconitate hydratase, mitochondrial precursor.
''	IPI00383639	'' Nad+-isocitrate dehydrogenase (fragment).
CS	IPI00793839	CS 48 kda protein.
SDHC	IPI00655681	SDHC Succinate dehydrogenase complex, subunit c isoform 4 precursor.
SDHA	IPI00442149	SDHA Cdna flj16646 fis, clone testi4032090.
SUCLG2	IPI00155466	SUCLG2 Putative uncharacterized protein dkfzp586m2023.
''	IPI00387078	'' Cdna flj32971 fis, clone testi2008847.
IDH3G	IPI00844297	IDH3G Nad (h)-specific isocitrate dehydrogenase gamma subunit.
ACO1	IPI00008485	ACO1 Iron-responsive element-binding protein 1.
PDHA1	IPI00643575	PDHA1 Pyruvate dehydrogenase (lipoamide) alpha 1.
''	IPI00033034	'' Alpha-ketoglutarate dehydrogenase complex dihydrolipoyl succinyltransferase.
CLYBL	IPI00641200	CLYBL Citrate lyase beta like.
CS	IPI00383539	CS Citrate synthase precursor, isoform b.
FH	IPI00296053	FH Isoform mitochondrial of fumarate hydratase, mitochondrial precursor.
CS	IPI00791780	CS 16 kda protein.
IDH3G	IPI00382584	IDH3G Nad (h)-specific isocitrate dehydrogenase gamma subunit.
CS	IPI00796522	CS 4 kda protein.
DLAT	IPI00788836	DLAT Pyruvate dehydrogenase complex component e2.
CLYBL	IPI00477957	CLYBL Citrate lyase subunit beta-like protein, mitochondrial precursor.
ACO1	IPI00643595	ACO1 Aconitase 1, soluble.
''	IPI00740971	'' Hypothetical protein.
SUCLA2	IPI00464979	SUCLA2 Isoform 1 of succinyl-coa ligase [adp-forming] beta-chain, mitochondrial precursor.
PDK1	IPI00655704	PDK1 Mitochondrial pyruvate dehydrogenase kinase isoenzyme 1.
CLYBL	IPI00640093	CLYBL Citrate lyase beta like.
PDHA1	IPI00816065	PDHA1 Pyruvate dehydrogenase e1-alpha-subunit (fragment).
CS	IPI00795881	CS 12 kda protein.
SDHC	IPI00655605	SDHC Succinate dehydrogenase complex, subunit c isoform 2 precursor.
PDHB	IPI00549885	PDHB Isoform 2 of pyruvate dehydrogenase e1 component subunit beta, mitochondrial precursor.
PDHA1	IPI00553155	PDHA1 Pyruvate dehydrogenase (lipoamide) alpha 1.
CS	IPI00791211	CS 12 kda protein.
IDH3G	IPI00647820	IDH3G Protein.
SUCLA2	IPI00513883	SUCLA2 Succinate-coa ligase, adp-forming, beta subunit.
PDHA1	IPI00642732	PDHA1 Pyruvate dehydrogenase (lipoamide) alpha 1.
CLYBL	IPI00552170	CLYBL Citrate lyase beta like.
IDH3A	IPI00470851	IDH3A Putative uncharacterized protein dkfzp686a08194.
CS	IPI00793590	CS 14 kda protein.
SUCLA2	IPI00514217	SUCLA2 Succinate-coa ligase, adp-forming, beta subunit.
PDHB	IPI00555722	PDHB Putative uncharacterized protein (fragment).
CS	IPI00794392	CS 4 kda protein.
IDH3G	IPI00646235	IDH3G Isocitrate dehydrogenase 3 gamma.
SUCLG1	IPI00759493	SUCLG1 Succinate-coa ligase, gdp-forming, alpha subunit.
IDH3G	IPI00335068	IDH3G Isocitrate dehydrogenase 3 (nad+) gamma isoform b precursor.
SUCLG1	IPI00872762	SUCLG1 Succinyl-coa ligase [gdp-forming] subunit alpha, mitochondrial precursor.
IDH1	IPI00023029	IDH1 Nadp+-specific isocitrate dehydrogenase (fragment).
CLYBL	IPI00643589	CLYBL Citrate lyase beta like.
SDHA	IPI00217143	SDHA 57 kda protein.
IDH2	IPI00385025	IDH2 Isocitrate dehydrogenase.
SDHC	IPI00888642	SDHC Succinate dehydrogenase complex, subunit c isoform 3 precursor.
PDHA2	IPI00024087	PDHA2 Pyruvate dehydrogenase e1 component subunit alpha, testis-specific form, mitochondrial precursor.
SDHD	IPI00297325	SDHD Succinate dehydrogenase [ubiquinone] cytochrome b small subunit, mitochondrial precursor.
IDH3G	IPI00844496	IDH3G Isocitrate dehydrogenase 3 (nad+) gamma isoform b variant (fragment).
ACLY	IPI00021290	ACLY Atp-citrate synthase.
SDHC	IPI00655889	SDHC Succinate dehydrogenase complex, subunit c delta3+5 alternative splicing variant.
IDH3G	IPI00220150	IDH3G Isocitrate dehydrogenase [nad] subunit gamma, mitochondrial precursor.
IDH3B	IPI00844566	IDH3B 18 kda protein.
IDH3G	IPI00647368	IDH3G 22 kda protein.
CS	IPI00792509	CS 7 kda protein.
IDH3B	IPI00871304	IDH3B Isocitrate dehydrogenase 3, beta subunit isoform c.
SDHC	IPI00016968	SDHC Succinate dehydrogenase cytochrome b560 subunit, mitochondrial precursor.
CLYBL	IPI00552997	CLYBL Citrate lyase beta like.
MDH1	IPI00291005	MDH1 Malate dehydrogenase, cytoplasmic.
IDH1	IPI00027223	IDH1 Isocitrate dehydrogenase [nadp] cytoplasmic.
CS	IPI00795682	CS 9 kda protein.
''	IPI00160454	'' Sdhalp2 protein.
Amino acid metabolism
Desc	No.	Desc
HADHA	IPI00031522	HADHA Trifunctional enzyme subunit alpha, mitochondrial precursor
DLST	IPI00420108	DLST Dihydrolipoyllysine-residue succinyltransferase component of 2- oxoglutarate dehydrogenase complex, mitochondrial precursor
GLS	IPI00215687	GLS Isoform GAC of Glutaminase kidney isoform, mitochondrial precursor
GLUD1	IPI00016801	GLUD1 Glutamate dehydrogenase 1, mitochondrial precursor
GOT2	IPI00018206	GOT2 Aspartate aminotransferase, mitochondrial precursor
HADHB	IPI00022793	HADHB Trifunctional enzyme subunit beta, mitochondrial precursor
GLS	IPI00289159	GLS Isoform KGA of Glutaminase kidney isoform, mitochondrial precursor
GLUD2	IPI00027146	GLUD2 Glutamate dehydrogenase 2, mitochondrial precursor
OGDH	IPI00098902	OGDH 2-oxoglutarate dehydrogenase E1 component, mitochondrial precursor
SHMT2	IPI00748411	SHMT2 Serine hydroxymethyltransferase (Fragment)
SHMT2	IPI00002520	SHMT2 Serine hydroxymethyltransferase, mitochondrial precursor
ACADS	IPI00027701	ACADS Short-chain specific acyl-CoA dehydrogenase, mitochondrial precursor
ACAA2	IPI00001539	ACAA2 3-ketoacyl-CoA thiolase, mitochondrial
ALDH2	IPI00006663	ALDH2 Aldehyde dehydrogenase, mitochondrial precursor
HIBADH	IPI00013860	HIBADH 3-hydroxyisobutyrate dehydrogenase, mitochondrial precursor
HADH	IPI00298406	HADH Isoform 2 of Hydroxyacyl-coenzyme A dehydrogenase, mitochondrial precursor
ALDH9A1	IPI00479877	ALDH9A1 aldehyde dehydrogenase 9A1
ALDH6A1	IPI00024990	ALDH6A1 Methylmalonate-semialdehyde dehydrogenase [acylating], mitochondrial precursor
HSD17B4	IPI00019912	HSD17B4 Peroxisomal multifunctional enzyme type 2
MUT	IPI00024934	MUT Methylmalonyl-CoA mutase, mitochondrial precursor
ACAT1	IPI00440499	ACAT1 ACAT1 protein
ACAT1	IPI00030363	ACAT1 Acetyl-CoA acetyltransferase, mitochondrial precursor
OXCT1	IPI00026516	OXCT1 Succinyl-CoA:3-ketoacid-coenzyme A transferase 1, mitochondrial precursor
DLST	IPI00384122	DLST Full-length cDNA 5-PRIME end of clone CS0DB006YE12 of Neuroblastoma of Homo sapiens
SHMT2	IPI00794549	SHMT2 45 kDa protein
ACAA2	IPI00873829	ACAA2 Uncharacterized protein ACAA2 (Fragment)
GLS	IPI00215685	GLS Isoform GAM of Glutaminase kidney isoform, mitochondrial precursor
HADH	IPI00294398	HADH Isoform 1 of Hydroxyacyl-coenzyme A dehydrogenase, mitochondrial precursor
ALDH9A1	IPI00873817	ALDH9A1 4-trimethylaminobutyraldehyde dehydrogenase
GLUD1	IPI00872742	GLUD1 GLUD1 protein
DLST	IPI00384016	DLST Full-length cDNA 5-PRIME end of clone CS0DJ009YL13 of T cells (Jurkat cell line) of Homo sapiens (Fragment)
PYCR1	IPI00376503	PYCR1 pyrroline-5-carboxylate reductase 1 isoform 2
PYCR1	IPI00550882	PYCR1 Pyrroline-5-carboxylate reductase 1, mitochondrial precursor
LAP3	IPI00419237	LAP3 Isoform 1 of Cytosol aminopeptidase
LAP3	IPI00789806	LAP3 Isoform 2 of Cytosol aminopeptidase
OGDH	IPI00386497	OGDH oxoglutarate (alpha-ketoglutarate) dehydrogenase (lipoamide) isoform 2 precursor
ALDH4A1	IPI00647328	ALDH4A1 Aldehyde dehydrogenase 4 family, member A1
ALDH4A1	IPI00217871	ALDH4A1 Delta-1-pyrroline-5-carboxylate dehydrogenase, mitochondrial precursor
IVD	IPI00789848	IVD Isovaleryl-CoA dehydrogenase, mitochondrial precursor
ALDH3A2	IPI00394758	ALDH3A2 Isoform 2 of Fatty aldehyde dehydrogenase
ALDH3A2	IPI00333619	ALDH3A2 Isoform 1 of Fatty aldehyde dehydrogenase
MCCC1	IPI00789136	MCCC1 48 kDa protein
MCCC1	IPI00024580	MCCC1 Methylcrotonoyl-CoA carboxylase subunit alpha, mitochondrial precursor
GCDH	IPI00024317	GCDH Isoform Long of Glutaryl-CoA dehydrogenase, mitochondrial precursor
GCDH	IPI00218112	GCDH Isoform Short of Glutaryl-CoA dehydrogenase, mitochondrial precursor
SHMT2	IPI00797146	SHMT2 18 kDa protein
CAD	IPI00894050	CAD Protein.
MCCC2	IPI00789428	MCCC2 Isoform 2 of methylcrotonoyl-coa carboxylase beta chain, mitochondrial precursor.
AUH	IPI00017802	AUH Isoform 1 of methylglutaconyl-coa hydratase, mitochondrial precursor.
HEMK1	IPI00797275	HEMK1 3 kda protein.
GPT	IPI00217458	GPT Alanine aminotransferase 1.
ALDH3A2	IPI00789301	ALDH3A2 19 kda protein.
WARS2	IPI00025050	WARS2 Tryptophanyl-trna synthetase, mitochondrial precursor.
''	IPI00024638	'' 16 kda protein.
GSR	IPI00759575	GSR Isoform cytoplasmic of glutathione reductase, mitochondrial precursor.
SHMT1	IPI00008665	SHMT1 14 kda protein.
HEMK1	IPI00007739	HEMK1 Hemk methyltransferase family member 1.
SHMT2	IPI00386540	SHMT2 Cdna flj30491 fis, clone brawh2000177, moderately similar to serine hydroxymethyltransferase, mitochondrial.
''	IPI00893012	'' 34 kda protein.
GATM	IPI00792191	GATM Glycine amidinotransferase (l-arginine:glycine amidinotransferase) variant.
ALDH1A3	IPI00792655	ALDH1A3 15 kda protein.
BCKDHA,TMEM91	IPI00412704	BCKDHA,TMEM91 Transmembrane protein 91.
SHMT1	IPI00220669	SHMT1 Isoform 3 of serine hydroxymethyltransferase, cytosolic.
MAOA	IPI00008483	MAOA Amine oxidase [flavin-containing] a.
IVD	IPI00789144	IVD 8 kda protein.
GSR	IPI00794573	GSR 20 kda protein.
CAD	IPI00301263	CAD Cad protein.
BCAT1	IPI00446026	BCAT1 Cdna flj42873 fis, clone brhip2026061.
WARS	IPI00295400	WARS Tryptophanyl-trna synthetase, cytoplasmic.
GLS2	IPI00796047	GLS2 37 kda protein.
TMLHE	IPI00382858	TMLHE Isoform 2 of trimethyllysine dioxygenase, mitochondrial precursor.
PCCB	IPI00007247	PCCB Propionyl-coa carboxylase beta chain, mitochondrial precursor.
SHMT2	IPI00797816	SHMT2 20 kda protein.
GLUD1	IPI00746092	GLUD1 Glutamate dehydrogenase 1 variant (fragment).
BCAT1	IPI00382412	BCAT1 Branched-chain-amino-acid aminotransferase, cytosolic.
ALDH1A3	IPI00384967	ALDH1A3 Putative uncharacterized protein dkfzp686g1675 (fragment).
SHMT1	IPI00220668	SHMT1 Isoform 2 of serine hydroxymethyltransferase, cytosolic.
IVD	IPI00645805	IVD Isovaleryl-coa dehydrogenase, mitochondrial precursor.
ALDH4A1	IPI00552848	ALDH4A1 Aldehyde dehydrogenase 4 family, member a1.
SHMT2	IPI00795816	SHMT2 16 kda protein.
ALDH2	IPI00792207	ALDH2 Mitochondrial aldehyde dehydrogenase 2 variant (fragment).
CPS1	IPI00011062	CPS1 Isoform 1 of carbamoyl-phosphate synthase [ammonia], mitochondrial precursor.
''	IPI00878580	'' 10 kda protein.
SHMT1	IPI00791841	SHMT1 Uncharacterized protein shmt1.
ACAA1	IPI00796781	ACAA1 17 kda protein.
ALDH2	IPI00791666	ALDH2 8 kda protein.
CKMT2	IPI00015141	CKMT2 Creatine kinase, sarcomeric mitochondrial precursor.
GLS2	IPI00797761	GLS2 9 kda protein.
MCCC1	IPI00792499	MCCC1 Putative uncharacterized protein dkfzp686b20267.
ACAA1	IPI00011522	ACAA1 Homo sapiens clone 23623.
WARS2	IPI00397465	WARS2 Mitochondrial tryptophanyl trna synthetase 2 isoform 2 precursor.
TMLHE	IPI00301224	TMLHE Isoform 1 of trimethyllysine dioxygenase, mitochondrial precursor.
BCKDHA,TMEM91	IPI00440500	BCKDHA,TMEM91 Transmembrane protein 91 isoform b.
''	IPI00853566	'' 14 kda protein.
GSR	IPI00016862	GSR Isoform mitochondrial of glutathione reductase, mitochondrial precursor.
CAD	IPI00893035	CAD Putative uncharacterized protein cad.
SHMT2	IPI00794657	SHMT2 11 kda protein.
HADHB	IPI00893108	HADHB 38 kda protein.
''	IPI00797318	'' 20 kda protein.
HMGCS1	IPI00008475	HMGCS1 Hydroxymethylglutaryl-coa synthase, cytoplasmic.
''	IPI00877726	'' 22 kda protein.
CPS1	IPI00447499	CPS1 Cps1 protein.
BCKDHA	IPI00025100	BCKDHA 2-oxoisovalerate dehydrogenase subunit alpha, mitochondrial precursor.
BCAT2	IPI00396258	BCAT2 Isoform a of branched-chain-amino-acid aminotransferase, mitochondrial precursor.
ACAA1	IPI00790196	ACAA1 17 kda protein.
OXCT2	IPI00307395	OXCT2 Succinyl-coa:3-ketoacid-coenzyme a transferase 2, mitochondrial precursor.
PCCB	IPI00387103	PCCB Putative uncharacterized protein.
GATM	IPI00791659	GATM Hypothetical short protein.
HADHB	IPI00893995	HADHB 19 kda protein.
OTC	IPI00295363	OTC Ornithine carbamoyltransferase, mitochondrial precursor.
GLS2	IPI00296219	GLS2 Glutaminase liver isoform, mitochondrial precursor.
SHMT1	IPI00002519	SHMT1 Isoform 1 of serine hydroxymethyltransferase, cytosolic.
BCKDHA	IPI00470386	BCKDHA Putative uncharacterized protein dkfzp313c0640.
GATM	IPI00216279	GATM Isoform cytoplasmic of glycine amidinotransferase, mitochondrial precursor.
ACAA1	IPI00012828	ACAA1 3-ketoacyl-coa thiolase, peroxisomal precursor.
SHMT2	IPI00789370	SHMT2 Serine hydroxymethyltransferase (fragment).
CPS1	IPI00889534	CPS1 Carbamoyl-phosphate synthetase 1, mitochondrial isoform a precursor.
IVD	IPI00791221	IVD 21 kda protein.
BCKDHB	IPI00816453	BCKDHB Branched chain alpha-ketoacid dehydrogenase complex e1 beta subunit (fragment).
BCAT1	IPI00384270	BCAT1 Bcat1 protein.
HADHB	IPI00893867	HADHB 9 kda protein.
ACAA2	IPI00647480	ACAA2 9 kda protein.
HADHB	IPI00893587	HADHB 16 kda protein.
OXCT2	IPI00739583	OXCT2 Flj00030 protein (fragment).
PYCR1	IPI00793698	PYCR1 30 kda protein.
SHMT2	IPI00794572	SHMT2 10 kda protein.
SHMT2	IPI00797074	SHMT2 7 kda protein.
ABAT	IPI00009532	ABAT 4-aminobutyrate aminotransferase, mitochondrial precursor.
PCCB	IPI00792361	PCCB Putative uncharacterized protein dkfzp451e113.
GLS2	IPI00142795	GLS2 Gls2 protein.
ACAA1	IPI00789589	ACAA1 12 kda protein.
BCAT2	IPI00181135	BCAT2 Isoform b of branched-chain-amino-acid aminotransferase, mitochondrial precursor.
SHMT2	IPI00794060	SHMT2 26 kda protein.
ACAA2	IPI00644842	ACAA2 5 kda protein.
HSD17B4	IPI00847995	HSD17B4 Similar to peroxisomal multifunctional protein 2.
ALDH5A1	IPI00019888	ALDH5A1 Succinate-semialdehyde dehydrogenase, mitochondrial precursor.
MCCC2	IPI00784044	MCCC2 Isoform 1 of methylcrotonoyl-coa carboxylase beta chain, mitochondrial precursor.
ALDH1A3	IPI00026663	ALDH1A3 Aldehyde dehydrogenase 1a3.
CAD	IPI00893143	CAD Protein.
HEMK1	IPI00798292	HEMK1 18 kda protein.
''	IPI00852728	'' Similar to creatine kinase, ubiquitous mitochondrial precursor (u- mtck) (mia-ck) (acidic-type mitochondrial creatine kinase), partial.
ABAT	IPI00847417	ABAT Similar to 4-aminobutyrate aminotransferase, mitochondrial precursor.
PYCR1	IPI00260769	PYCR1 Putative uncharacterized protein.
ALDH1A3	IPI00386733	ALDH1A3 Aldh1a3 protein.
BCKDHB	IPI00011276	BCKDHB 2-oxoisovalerate dehydrogenase subunit beta, mitochondrial precursor.
WARS	IPI00412737	WARS Tryptophanyl-trna synthetase isoform b.
ALDH5A1	IPI00336008	ALDH5A1 Aldehyde dehydrogenase 5a1 precursor, isoform 1.
ALDH2	IPI00795914	ALDH2 12 kda protein.
ACAT1	IPI00062003	ACAT1 Acat1 protein.
CAD	IPI00893407	CAD Protein.
OXCT2	IPI00450348	OXCT2 Oxct2 protein.
''	IPI00657729	'' 25 kda protein.
SHMT1	IPI00793862	SHMT1 Serine hydroxymethyltransferase.
MCEE	IPI00107722	MCEE Methylmalonyl-coa epimerase, mitochondrial precursor.
CPS1	IPI00397498	CPS1 Isoform 2 of carbamoyl-phosphate synthase [ammonia], mitochondrial precursor.
BCAT2	IPI00788925	BCAT2 Branched chain aminotransferase 2, mitochondrial variant.
''	IPI00878893	'' 11 kda protein.
SHMT1	IPI00796912	SHMT1 14 kda protein.
GATM	IPI00032103	GATM Isoform mitochondrial of glycine amidinotransferase, mitochondrial precursor.
ACAA1	IPI00788986	ACAA1 3 kda protein.
EARS2	IPI00642156	EARS2 Probable glutamyl-trna synthetase, mitochondrial precursor.
ACAA1	IPI00793428	ACAA1 13 kda protein.
GMPS	IPI00029079	GMPS Gmp synthase.
BCAT1	IPI00789099	BCAT1 11 kda protein.
ACAA1	IPI00303933	ACAA1 Acaa1 protein.
GPT2	IPI00784445	GPT2 Isoform 2 of alanine aminotransferase 2.
EARS2	IPI00384707	EARS2 Ears2 protein.
ARG2	IPI00020332	ARG2 Arginase-2, mitochondrial precursor.
BCKDHB	IPI00642832	BCKDHB Branched chain keto acid dehydrogenase e1, beta polypeptide.
SHMT2	IPI00795324	SHMT2 13 kda protein.
EARS2	IPI00384503	EARS2 Glutamyl trna synthetase.
GLS2	IPI00798287	GLS2 29 kda protein.
ACADS	IPI00794829	ACADS 16 kda protein.
ABAT	IPI00436714	ABAT Abat protein.
GCDH	IPI00815688	GCDH Glutaryl coa dehydrogenase (fragment).
CKMT1A,CKMT1B	IPI00658109	CKMT1A,CKMT1B Creatine kinase, ubiquitous mitochondrial precursor.
BCAT1	IPI00798272	BCAT1 23 kda protein.
AUH	IPI00102904	AUH Isoform 2 of methylglutaconyl-coa hydratase, mitochondrial precursor.
GPT2	IPI00152432	GPT2 Isoform 1 of alanine aminotransferase 2.
AASS	IPI00033217	AASS Alpha-aminoadipic semialdehyde synthase, mitochondrial precursor.
BCKDHA	IPI00444329	BCKDHA Cdna flj45695 fis, clone febra2013570, highly similar to 2- oxoisovalerate dehydrogenase alpha subunit, mitochondrial.
''	IPI00790174	'' 8 kda protein.
Respiratory chain
Desc	No.	Desc
ATP5B	IPI00303476	ATP5B ATP synthase subunit beta, mitochondrial precursor
ATP5A1	IPI00440493	ATP5A1 ATP synthase subunit alpha, mitochondrial precursor
NDUFA4	IPI00011770	NDUFA4 NADH dehydrogenase [ubiquinone] 1 alpha subcomplex subunit 4
ATP5B	IPI00790847	ATP5B 15 kDa protein
ATP5O	IPI00007611	ATP5O ATP synthase subunit O, mitochondrial precursor
NDUFS3	IPI00025796	NDUFS3 NADH dehydrogenase [ubiquinone] iron-sulfur protein 3, mitochondrial precursor
NDUFS1	IPI00604664	NDUFS1 NADH-ubiquinone oxidoreductase 75 kDa subunit, mitochondrial precursor
UQCRB	IPI00643836	UQCRB UQCRB protein
ATP5C1	IPI00478410	ATP5C1 Isoform Liver of ATP synthase subunit gamma, mitochondrial precursor
ATP5D	IPI00024920	ATP5D ATP synthase subunit delta, mitochondrial precursor
NDUFB10	IPI00479905	NDUFB10 NADH dehydrogenase [ubiquinone] 1 beta subcomplex subunit 10
MT-CO2	IPI00017510	MT-CO2 Cytochrome c oxidase subunit 2
CYCS	IPI00465315	CYCS Cytochrome c
NDUFS2	IPI00025239	NDUFS2 NADH dehydrogenase [ubiquinone] iron-sulfur protein 2, mitochondrial precursor
ETFDH	IPI00032875	ETFDH Isoform 1 of Electron transfer flavoprotein-ubiquinone oxidoreductase, mitochondrial precursor
UQCRC1	IPI00013847	UQCRC1 Cytochrome b-c1 complex subunit 1, mitochondrial precursor
NDUFA9	IPI00003968	NDUFA9 NADH dehydrogenase [ubiquinone] 1 alpha subcomplex subunit 9, mitochondrial precursor
COX7A2	IPI00026570	COX7A2 Cytochrome c oxidase polypeptide VIIa-liver/heart, mitochondrial precursor
NDUFA5	IPI00412545	NDUFA5 Putative uncharacterized protein DKFZp781K1356
NDUFA13	IPI00219685	NDUFA13 cell death-regulatory protein GRIM19
NDUFA8	IPI00219034	NDUFA8 NADH dehydrogenase [ubiquinone] 1 alpha subcomplex subunit 8
NDUFAB1	IPI00022442	NDUFAB1 Acyl carrier protein, mitochondrial precursor
NDUFV2	IPI00291328	NDUFV2 NADH dehydrogenase [ubiquinone] flavoprotein 2, mitochondrial precursor
NDUFB9	IPI00255052	NDUFB9 NADH dehydrogenase [ubiquinone] 1 beta subcomplex subunit 9
NDUFB9	IPI00790064	NDUFB9 27 kDa protein
UQCRH	IPI00296022	UQCRH Cytochrome b-c1 complex subunit 6, mitochondrial precursor
NDUFC2	IPI00029558	NDUFC2 NADH dehydrogenase [ubiquinone] 1 subunit C2
SDHB	IPI00294911	SDHB Succinate dehydrogenase [ubiquinone] iron-sulfur subunit, mitochondrial precursor
ATP5A1	IPI00471928	ATP5A1 18 kDa protein
ATP5O	IPI00853134	ATP5O Protein
ATP5B	IPI00793271	ATP5B 12 kDa protein
ATP5B	IPI00792534	ATP5B 13 kDa protein
UQCRB	IPI00220416	UQCRB Cytochrome b-c1 complex subunit 7
UQCRB	IPI00790644	UQCRB 16 kDa protein
ATP5O	IPI00878218	ATP5O Mitochondrial ATP synthase, O subunit variant (Fragment)
ETFDH	IPI00455179	ETFDH Isoform 2 of Electron transfer flavoprotein-ubiquinone oxidoreductase, mitochondrial precursor
NDUFA10	IPI00893990	NDUFA10 Protein
NDUFA10	IPI00893311	NDUFA10 16 kDa protein
NDUFA10	IPI00029561	NDUFA10 NADH dehydrogenase [ubiquinone] 1 alpha subcomplex subunit 10, mitochondrial precursor
NDUFA10	IPI00103509	NDUFA10 NADH dehydrogenase ubiquinone 1 alpha subcomplex
SDHA	IPI00879322	SDHA SDHA protein
SDHA	IPI00305166	SDHA Succinate dehydrogenase [ubiquinone] flavoprotein subunit, mitochondrial precursor
UQCRC2	IPI00305383	UQCRC2 Cytochrome b-c1 complex subunit 2, mitochondrial precursor
NDUFA5	IPI00554681	NDUFA5 NADH dehydrogenase [ubiquinone] 1 alpha subcomplex subunit 5
NDUFV1	IPI00028520	NDUFV1 Isoform 1 of NADH dehydrogenase [ubiquinone] flavoprotein 1, mitochondrial precursor
NNT	IPI00337541	NNT NAD(P) transhydrogenase, mitochondrial precursor
ATP5O	IPI00893479	ATP5O Protein
NDUFB9	IPI00790752	NDUFB9 NADH-ubiquinone oxidoreductase B22 subunit
UQCRC1	IPI00792890	UQCRC1 24 kDa protein
ATP5J2	IPI00873259	ATP5J2 10 kDa protein
NDUFB3	IPI00219383	NDUFB3 NADH dehydrogenase [ubiquinone] 1 beta subcomplex subunit 3
NDUFB1	IPI00025725	NDUFB1 NADH dehydrogenase (ubiquinone) 1 beta subcomplex, 1, 7kDa
LOC727762;NDUFB4	IPI00220059	LOC727762;NDUFB4 NADH dehydrogenase [ubiquinone] 1 beta subcomplex subunit 4
NDUFB8	IPI00642807	NDUFB8 NADH dehydrogenase
NDUFB8	IPI00479154	NDUFB8 NADH dehydrogenase (Ubiquinone) 1 beta subcomplex, 8, 19kDa
NDUFB8	IPI00028883	NDUFB8 NADH dehydrogenase [ubiquinone] 1 beta subcomplex subunit 8, mitochondrial precursor
NDUFB6	IPI00219385	NDUFB6 NADH dehydrogenase [ubiquinone] 1 beta subcomplex subunit 6
BCS1L	IPI00003985	BCS1L Mitochondrial chaperone BCS1
NDUFS7	IPI00443537	NDUFS7 cDNA FLJ46880 fis, clone UTERU3015299, highly similar to NADH- ubiquinone oxidoreductase 20 kDa subunit, mitochondrial
NDUFS7	IPI00307749	NDUFS7 NADH dehydrogenase [ubiquinone] iron-sulfur protein 7, mitochondrial precursor
ATP5G1	IPI00790579	ATP5G1 13 kDa protein
ATP5G1	IPI00009075	ATP5G1 ATP synthase lipid-binding protein, mitochondrial precursor
ATP5G3	IPI00008727	ATP5G3 ATP synthase lipid-binding protein, mitochondrial precursor
ATP5G2	IPI00792819	ATP5G2 ATP synthase, H+ transporting, mitochondrial F0 complex, subunit C2 isoform b precursor
COX7A2L	IPI00022421	COX7A2L Cytochrome c oxidase subunit VIIa-related protein, mitochondrial precursor
NDUFA2	IPI00219381	NDUFA2 NADH dehydrogenase [ubiquinone] 1 alpha subcomplex subunit 2
UQCR	IPI00024757	UQCR Cytochrome b-c1 complex subunit 10.
NDUFA3	IPI00853268	NDUFA3 Uncharacterized protein ndufa3.
MT-ND3	IPI00071334	MT-ND3 Nadh-ubiquinone oxidoreductase chain 3.
NDUFB6	IPI00375914	NDUFB6 Nadh dehydrogenase (ubiquinone) 1 beta subcomplex, 6, 17kda isoform 2.
MT-ND2	IPI00007979	MT-ND2 Nadh-ubiquinone oxidoreductase chain 2.
ATP5B	IPI00791498	ATP5B 17 kda protein.
NDUFS7	IPI00444090	NDUFS7 Cdna flj45860 fis, clone ocbbf2036019, moderately similar to nadh- ubiquinone oxidoreductase 20 kda subunit, mitochondrial.
SURF1	IPI00642942	SURF1 Surfeit 1.
ATP5B	IPI00792128	ATP5B 10 kda protein.
''	IPI00790949	'' 8 kda protein.
AIFM2	IPI00013909	AIFM2 Isoform 1 of apoptosis-inducing factor 2.
NDUFA10	IPI00894154	NDUFA10 45 kda protein.
NDUFC1	IPI00013461	NDUFC1 Nadh dehydrogenase [ubiquinone] 1 subunit c1, mitochondrial precursor.
''	IPI00029148	'' Cytochrome c oxidase subunit viia 3, mitochondrial precursor.
UQCRQ	IPI00024742	UQCRQ Cytochrome b-c1 complex subunit 8.
''	IPI00796898	'' 8 kda protein.
ATP5G2	IPI00789532	ATP5G2 13 kda protein.
ATP5G2	IPI00790040	ATP5G2 7 kda protein.
NDUFB7	IPI00219772	NDUFB7 Nadh dehydrogenase [ubiquinone] 1 beta subcomplex subunit 7.
COX7A2L	IPI00892964	COX7A2L 13 kda protein.
ATP5G1	IPI00796559	ATP5G1 11 kda protein.
NDUFV3	IPI00657937	NDUFV3 Mitochondrial nadh oxidoreductase-like protein.
MT-ND5	IPI00008511	MT-ND5 Nadh dehydrogenase subunit 5.
OXA1L	IPI00395015	OXA1L Isoform 2 of inner membrane protein oxa1l, mitochondrial precursor.
COX7A2L	IPI00893199	COX7A2L 14 kda protein.
NDUFA1	IPI00005695	NDUFA1 Nadh dehydrogenase [ubiquinone] 1 alpha subcomplex subunit 1.
NDUFA3	IPI00894135	NDUFA3 Protein.
''	IPI00794525	'' Cytochrome b.
NDUFV1	IPI00221298	NDUFV1 Isoform 2 of nadh dehydrogenase [ubiquinone] flavoprotein 1, mitochondrial precursor.
COX7A1	IPI00796142	COX7A1 Protein.
NDUFV2	IPI00646556	NDUFV2 28 kda protein.
ATP5A1	IPI00641746	ATP5A1 8 kda protein.
MT-CYB	IPI00741999	MT-CYB Cytochrome b.
UQCRB	IPI00798386	UQCRB 12 kda protein.
NDUFA10	IPI00894559	NDUFA10 Ndufa10 protein.
NDUFA10	IPI00893863	NDUFA10 10 kda protein.
COX7B2	IPI00152800	COX7B2 Cytochrome c oxidase subunit viib2.
NDUFA10	IPI00894261	NDUFA10 28 kda protein.
MT-CO1	IPI00464968	MT-CO1 Cytochrome c oxidase subunit i.
NDUFA3	IPI00879519	NDUFA3 7 kda protein.
NDUFA3	IPI00853139	NDUFA3 Uncharacterized protein ndufa3.
ATP5G2	IPI00456749	ATP5G2 Atp synthase, h+ transporting, mitochondrial f0 complex, subunit c2 isoform a precursor.
NDUFB5	IPI00789158	NDUFB5 7 kda protein.
COX15	IPI00419869	COX15 Isoform 1 of cytochrome c oxidase assembly protein cox15 homolog.
OXA1L	IPI00395016	OXA1L Isoform 3 of inner membrane protein oxa1l, mitochondrial precursor.
MT-CYB	IPI00867599	MT-CYB Cytochrome b.
NDUFS5	IPI00220063	NDUFS5 Nadh dehydrogenase [ubiquinone] iron-sulfur protein 5.
UQCRC1	IPI00792217	UQCRC1 18 kda protein.
NDUFA6	IPI00419266	NDUFA6 Nadh dehydrogenase (ubiquinone) 1 alpha subcomplex, 6, 14kda.
NDUFB5	IPI00556190	NDUFB5 Ndufb5 protein.
NDUFS3	IPI00867519	NDUFS3 Similar to nadh dehydrogenase [ubiquinone] iron-sulfur protein 3, mitochondrial precursor.
NDUFC2	IPI00386441	NDUFC2 Hlc-2.
UQCRFS1	IPI00026964	UQCRFS1 Cytochrome b-c1 complex subunit rieske, mitochondrial precursor.
NDUFB2	IPI00028904	NDUFB2 Nadh dehydrogenase [ubiquinone] 1 beta subcomplex subunit 2, mitochondrial precursor.
ATP5E	IPI00215878	ATP5E Atp synthase subunit epsilon, mitochondrial.
ATP5A1	IPI00641249	ATP5A1 18 kda protein.
COX4I2	IPI00064655	COX4I2 Cytochrome c oxidase subunit 4 isoform 2, mitochondrial precursor.
''	IPI00455418	'' Hypothetical protein loc440567.
NDUFA9	IPI00797261	NDUFA9 16 kda protein.
''	IPI00160454	'' Sdhalp2 protein.
OXA1L	IPI00014301	OXA1L Oxidase (cytochrome c) assembly 1-like.
NDUFB9	IPI00788862	NDUFB9 6 kda protein.
NDUFB10	IPI00074489	NDUFB10 Ndufb10 protein.
SDHA	IPI00442149	SDHA Cdna flj16646 fis, clone testi4032090.
''	IPI00788825	'' 4 kda protein.
MT-ND6	IPI00008525	MT-ND6 Nadh-ubiquinone oxidoreductase chain 6.
ATP5C1	IPI00395769	ATP5C1 Isoform heart of atp synthase subunit gamma, mitochondrial precursor.
COX7A2L	IPI00892592	COX7A2L 8 kda protein.
''	IPI00387078	'' Cdna flj32971 fis, clone testi2008847.
''	IPI00656136	'' Nadh-ubiquinone oxidoreductase chain 2.
COX7A1	IPI00306720	COX7A1 Cytochrome c oxidase polypeptide viia-heart, mitochondrial precursor.
ATP5A1	IPI00643110	ATP5A1 6 kda protein.
NDUFB2	IPI00004872	NDUFB2 Nadh-ubiquinone oxidoreductase aggg subunit.
NDUFS7	IPI00419604	NDUFS7 Cdna flj34850 fis, clone nt2ne2011758, highly similar to nadh- ubiquinone oxidoreductase 20 kda subunit.
COX7A2	IPI00872879	COX7A2 Uncharacterized protein cox7a2.
NDUFA3	IPI00871897	NDUFA3 Uncharacterized protein ndufa3 (fragment).
ADH4	IPI00218899	ADH4 Alcohol dehydrogenase 4.
ATP5J2	IPI00219291	ATP5J2 Isoform 2 of atp synthase subunit f, mitochondrial.
UQCRH	IPI00872952	UQCRH Uqcrh protein.
MT-ND4L	IPI00291948	MT-ND4L Nadh-ubiquinone oxidoreductase chain 4l.
NDUFA9	IPI00792728	NDUFA9 17 kda protein.
NDUFA10	IPI00555877	NDUFA10 Nadh dehydrogenase (ubiquinone) 1 alpha subcomplex, 10, 42kda variant (fragment).
NDUFS6	IPI00025344	NDUFS6 Nadh dehydrogenase [ubiquinone] iron-sulfur protein 6, mitochondrial precursor.
ATP5J2	IPI00456013	ATP5J2 Atp synthase, h+ transporting, mitochondrial f0 complex, subunit f2 isoform 2c.
NDUFB5	IPI00791036	NDUFB5 22 kda protein.
AIFM2	IPI00759583	AIFM2 Isoform 2 of apoptosis-inducing factor 2.
NDUFV3	IPI00008214	NDUFV3 Nadh dehydrogenase [ubiquinone] flavoprotein 3, mitochondrial precursor.
NDUFB4	IPI00815735	NDUFB4 Putative uncharacterized protein (fragment).
COX15	IPI00455190	COX15 Isoform 2 of cytochrome c oxidase assembly protein cox15 homolog.
NDUFS7	IPI00385965	NDUFS7 My017 protein.
NDUFA10	IPI00893440	NDUFA10 20 kda protein.
''	IPI00796369	'' Cytochrome b (fragment).
MT-ND4	IPI00008495	MT-ND4 Nadh-ubiquinone oxidoreductase chain 4.
SURF1	IPI00018034	SURF1 Surfeit locus protein 1.
ATP5J2	IPI00220300	ATP5J2 Isoform 1 of atp synthase subunit f, mitochondrial.
MT-CYB	IPI00015140	MT-CYB Cytochrome b.
ATP5A1	IPI00549805	ATP5A1 23 kda protein.
NDUFA10	IPI00893727	NDUFA10 15 kda protein.
NDUFS8	IPI00010845	NDUFS8 Nadh dehydrogenase [ubiquinone] iron-sulfur protein 8, mitochondrial precursor.
NDUFB5	IPI00789858	NDUFB5 2 kda protein.
ATP5O	IPI00878045	ATP5O 4 kda protein.
MT-ND5	IPI00221391	MT-ND5 Nadh dehydrogenase subunit 5.
COX7B2	IPI00873351	COX7B2 Cytochrome c oxidase polypeptide viib2, mitochondrial precursor.
NDUFA9	IPI00797098	NDUFA9 8 kda protein.
NDUFA3	IPI00853321	NDUFA3 Uncharacterized protein ndufa3.
SDHA	IPI00217143	SDHA 57 kda protein.
MT-ND1	IPI00007961	MT-ND1 Nadh-ubiquinone oxidoreductase chain 1.
COX7B	IPI00028003	COX7B Cytochrome c oxidase polypeptide viib, mitochondrial precursor.
NDUFV3	IPI00291016	NDUFV3 Nadh-ubiquinone oxidoreductase flavoprotein 3 isoform a precursor.
NDUFB5	IPI00043742	NDUFB5 Cdna flj30597 fis, clone brawh2009261, weakly similar to tlm protein.
NDUFB5	IPI00013459	NDUFB5 Nadh dehydrogenase [ubiquinone] 1 beta subcomplex subunit 5, mitochondrial precursor.
ATP5J2	IPI00719814	ATP5J2 Atp synthase, h+ transporting, mitochondrial f0 complex, subunit f2 isoform 2d.
NDUFA7	IPI00452731	NDUFA7 Nadh dehydrogenase [ubiquinone] 1 alpha subcomplex subunit 7.
CYC1	IPI00029264	CYC1 Cytochrome c1, heme protein, mitochondrial precursor.
UQCRC1	IPI00795768	UQCRC1 10 kda protein.
NDUFA5	IPI00028992	NDUFA5 Cdna flj12147 fis, clone mamma1000410.
NDUFS4	IPI00011217	NDUFS4 Nadh dehydrogenase [ubiquinone] iron-sulfur protein 4, mitochondrial precursor.
ATP5J2	IPI00446608	ATP5J2 Cdna flj41425 fis, clone brhip2003917.
ATP5G2	IPI00028482	ATP5G2 Atp synthase lipid-binding protein, mitochondrial precursor.
NDUFAF1	IPI00032560	NDUFAF1 Complex i intermediate-associated protein 30, mitochondrial precursor.
MT-ND3	IPI00555748	MT-ND3 Nadh dehydrogenase subunit 3.
NDUFA3	IPI00028881	NDUFA3 Nadh dehydrogenase [ubiquinone] 1 alpha subcomplex subunit 3.
SDHA	IPI00217143	SDHA 57 kDa protein
SDHA	IPI00305166	SDHA Succinate dehydrogenase [ubiquinone] flavoprotein subunit, mitochondrial precursor
SDHA	IPI00879322	SDHA SDHA protein
Protein quality control systems
Desc	No.	Desc
HSPD1	IPI00784154	HSPD1 60 kDa heat shock protein, mitochondrial precursor
HSPA9	IPI00007765	HSPA9 Stress-70 protein, mitochondrial precursor
PHB	IPI00017334	PHB Prohibitin
PHB	IPI00793442	PHB Uncharacterized protein PHB
CLPX	IPI00008728	CLPX ATP-dependent Clp protease ATP-binding subunit clpX-like, mitochondrial precursor
LONP1	IPI00642982	LONP1 Putative uncharacterized protein
LONP1	IPI00005158	LONP1 Lon protease homolog, mitochondrial precursor
LONP1	IPI00334291	LONP1 Lon protease homolog
TRAP1	IPI00030275	TRAP1 Heat shock protein 75 kDa, mitochondrial precursor
YME1L1	IPI00045946	YME1L1 Isoform 1 of ATP-dependent metalloprotease YME1L1
PRDX3	IPI00024919	PRDX3 Thioredoxin-dependent peroxide reductase, mitochondrial precursor
PRDX3	IPI00374151	PRDX3 peroxiredoxin 3 isoform b
PRDX5	IPI00024915	PRDX5 Isoform Mitochondrial of Peroxiredoxin-5, mitochondrial precursor
HSPE1	IPI00220362	HSPE1 10 kDa heat shock protein, mitochondrial
CLPB	IPI00006615	CLPB Isoform 1 of Caseinolytic peptidase B protein homolog
CLPB	IPI00216192	CLPB Isoform 2 of Caseinolytic peptidase B protein homolog
AFG3L2	IPI00001091	AFG3L2 AFG3-like protein 2
DNAJA3	IPI00294610	DNAJA3 Isoform 1 of DnaJ homolog subfamily A member 3, mitochondrial precursor
YME1L1	IPI00873243	YME1L1 89 kDa protein
CLPP	IPI00003870	CLPP Putative ATP-dependent Clp protease proteolytic subunit, mitochondrial precursor
SPG7	IPI00398508	SPG7 Isoform 2 of paraplegin.
PRDX5	IPI00375306	PRDX5 Peroxiredoxin 5 precursor, isoform b.
SPG7	IPI00791073	SPG7 24 kda protein.
PRDX3	IPI00384054	PRDX3 Pro1748.
YME1L1	IPI00448921	YME1L1 Yme1l1 protein.
DNAJA3	IPI00179187	DNAJA3 Isoform 2 of dnaj homolog subfamily a member 3, mitochondrial precursor.
PRDX5	IPI00375307	PRDX5 Peroxiredoxin 5 precursor, isoform c.
PHB	IPI00791634	PHB Prohibitin variant (fragment).
YME1L1	IPI00513860	YME1L1 Yme1-like 1.
YME1L1	IPI00099529	YME1L1 Isoform 2 of atp-dependent metalloprotease yme1l1.
PPIC	IPI00024129	PPIC Peptidyl-prolyl cis-trans isomerase c.
PRDX5	IPI00876999	PRDX5 Uncharacterized protein prdx5 (fragment).
PRDX3	IPI00746746	PRDX3 Similar to thioredoxin-dependent peroxide reductase, mitochondrial precursor.
PHB	IPI00793658	PHB 23 kda protein.
TRAP1	IPI00646055	TRAP1 57 kda protein.
SPG7	IPI00012864	SPG7 Cell matrix adhesion regulator variant.
SPG7	IPI00299010	SPG7 Isoform 1 of paraplegin.
PHB	IPI00816719	PHB Prohibitin (fragment).
YME1L1	IPI00844240	YME1L1 28 kda protein.
PRDX5	IPI00759663	PRDX5 Isoform cytoplasmic+peroxisomal of peroxiredoxin-5, mitochondrial precursor.
SPG7	IPI00006076	SPG7 Pro0282p (fragment).
YME1L1	IPI00645379	YME1L1 Yme1-like 1.
Antioxidant systems
Desc	No.	Desc
PRDX3	IPI00024919	PRDX3 Thioredoxin-dependent peroxide reductase, mitochondrial precursor
PRDX3	IPI00374151	PRDX3 peroxiredoxin 3 isoform b
PRDX5	IPI00024915	PRDX5 Isoform Mitochondrial of Peroxiredoxin-5, mitochondrial precursor
GSTK1	IPI00219673	GSTK1 Glutathione S-transferase kappa 1
CYCS	IPI00465315	CYCS Cytochrome c
SOD2	IPI00847322	SOD2 manganese superoxide dismutase isoform A precursor
SOD2	IPI00022314	SOD2 Superoxide dismutase [Mn], mitochondrial precursor
MGST1	IPI00021805	MGST1 Microsomal glutathione S-transferase 1
GSTK1	IPI00440703	GSTK1 GSTK1 protein
PRDX5	IPI00375306	PRDX5 Peroxiredoxin 5 precursor, isoform b.
GSTT1	IPI00877945	GSTT1 12 kda protein.
PRDX3	IPI00384054	PRDX3 Pro1748.
MGST3	IPI00639812	MGST3 Microsomal glutathione s-transferase 3.
GPX4	IPI00884192	GPX4 Glutathione peroxidase 4 isoform c precursor.
LTC4S	IPI00880205	LTC4S Leukotriene c4 synthase.
GSTZ1	IPI00874143	GSTZ1 Uncharacterized protein gstz1 (fragment).
GSTO1	IPI00642936	GSTO1 Glutathione s-transferase omega 1.
TXNRD2	IPI00853628	TXNRD2 Protein.
GSR	IPI00759575	GSR Isoform cytoplasmic of glutathione reductase, mitochondrial precursor.
GSTA2	IPI00893205	GSTA2 Glutathione s-transferase.
GLRX2	IPI00100044	GLRX2 Isoform 1 of glutaredoxin-2, mitochondrial precursor.
LTC4S	IPI00004509	LTC4S Leukotriene c4 synthase.
TXNRD2	IPI00883874	TXNRD2 Isoform 2 of thioredoxin reductase 2, mitochondrial precursor.
GSTT1	IPI00878151	GSTT1 13 kda protein.
GSTZ1	IPI00556579	GSTZ1 Glutathione transferase zeta 1 isoform 1.
GSTT1	IPI00877649	GSTT1 11 kda protein.
TXNRD2	IPI00377218	TXNRD2 Isoform 3 of thioredoxin reductase 2, mitochondrial precursor.
GSTA4	IPI00642829	GSTA4 Glutathione s-transferase a4.
GSR	IPI00794573	GSR 20 kda protein.
MGST2	IPI00017767	MGST2 Microsomal glutathione s-transferase 2.
PRDX5	IPI00876999	PRDX5 Uncharacterized protein prdx5 (fragment).
PRDX3	IPI00746746	PRDX3 Similar to thioredoxin-dependent peroxide reductase, mitochondrial precursor.
GSTZ1	IPI00013809	GSTZ1 Maleylacetoacetate isomerase.
GPX1	IPI00293975	GPX1 Glutathione peroxidase 1 isoform 1.
GPX4	IPI00745800	GPX4 Glutathione peroxidase 4 isoform b precursor.
GSTM4	IPI00470739	GSTM4 Isoform 2 of glutathione s-transferase mu 4.
GSTM2	IPI00645711	GSTM2 Uncharacterized protein gstm2.
GSTZ1	IPI00472241	GSTZ1 Glutathione transferase zeta 1 isoform 3.
GSTM5	IPI00444582	GSTM5 Glutathione s-transferase m5.
GSTO1	IPI00019755	GSTO1 Glutathione transferase omega-1.
GSTP1	IPI00219757	GSTP1 Glutathione s-transferase p.
GSTA4	IPI00642343	GSTA4 Glutathione s-transferase.
GPX1	IPI00398780	GPX1 Glutathione peroxidase 1 isoform 2.
GPX4	IPI00745335	GPX4 Isoform cytoplasmic of phospholipid hydroperoxide glutathione peroxidase, mitochondrial precursor.
GSTO2	IPI00647624	GSTO2 Glutathione s-transferase omega 2.
GSTM5	IPI00419235	GSTM5 Similar to glutathione s-transferase u2 subunit.
GSTM1	IPI00152326	GSTM1 Glutathione s-transferase m1 isoform 2.
GSTT1	IPI00893432	GSTT1 5 kda protein.
GSTM5	IPI00642432	GSTM5 Glutathione s-transferase m5.
''	IPI00397187	'' Uncharacterized protein ensp00000331294.
UCP3	IPI00221048	UCP3 Isoform 3 of mitochondrial uncoupling protein 3.
GSTT1	IPI00607741	GSTT1 Glutathione s-transferase theta 1.
GSR	IPI00016862	GSR Isoform mitochondrial of glutathione reductase, mitochondrial precursor.
GSTA4	IPI00005659	GSTA4 Glutathione s-transferase a4.
''	IPI00017799	'' 22 kda protein.
TXNRD2	IPI00853011	TXNRD2 Protein.
GSTA3	IPI00645674	GSTA3 Glutathione s-transferase a3.
GSTT1	IPI00893316	GSTT1 Glutathione s-transferase theta 1.
UCP3	IPI00026815	UCP3 Isoform ucp3l of mitochondrial uncoupling protein 3.
GSTM1	IPI00647885	GSTM1 28 kda protein.
MGST3	IPI00024266	MGST3 Microsomal glutathione s-transferase 3.
GSTM1	IPI00640363	GSTM1 Mu class glutathione s-transferase.
GSTT1	IPI00877869	GSTT1 Glutathione s-transferase theta 1.
TXNRD2	IPI00477542	TXNRD2 Isoform 4 of thioredoxin reductase 2, mitochondrial precursor.
GSTM2	IPI00639805	GSTM2 26 kda protein.
GSTT2	IPI00878456	GSTT2 Em:ap000351.3 protein.
UCP3	IPI00221047	UCP3 Isoform ucp3s of mitochondrial uncoupling protein 3.
SOD2	IPI00607577	SOD2 Manganese superoxide dismutase isoform b precursor.
PRDX5	IPI00375307	PRDX5 Peroxiredoxin 5 precursor, isoform c.
GSTT2,GSTT2B	IPI00419250	GSTT2,GSTT2B Glutathione s-transferase theta-2.
GSTA3	IPI00003929	GSTA3 Glutathione s-transferase a3.
TXNRD2	IPI00883598	TXNRD2 Uncharacterized protein txnrd2.
GSTM2	IPI00219067	GSTM2 Glutathione s-transferase mu 2.
MGST1	IPI00796051	MGST1 12 kda protein.
GSTA5	IPI00170604	GSTA5 Glutathione s-transferase a5.
GSTA3	IPI00644207	GSTA3 Glutathione s-transferase.
TXNRD2	IPI00157820	TXNRD2 Thioredoxin reductase 2 isoform 1 variant.
GSTM3	IPI00297311	GSTM3 Gstm3 protein.
TXNRD2	IPI00446645	TXNRD2 Txnrd2 protein.
TXNRD2	IPI00871724	TXNRD2 Uncharacterized protein txnrd2.
MGST3	IPI00647044	MGST3 Microsomal glutathione s-transferase 3.
GSTZ1	IPI00854711	GSTZ1 Glutathione transferase zeta 1 variant (fragment).
GSTO2	IPI00007512	GSTO2 Glutathione transferase omega-2.
GSTM2	IPI00645360	GSTM2 Glutathione s-transferase m2.
GSTO1	IPI00513927	GSTO1 Glutathione s-transferase omega 1.
GSTA1	IPI00657682	GSTA1 Glutathione s-transferase a1.
GSTZ1	IPI00157928	GSTZ1 Glutathione transferase zeta 1 isoform 2.
GSTP1	IPI00793319	GSTP1 Uncharacterized protein gstp1.
GSTM4	IPI00008770	GSTM4 Isoform 1 of glutathione s-transferase mu 4.
GPX4	IPI00304814	GPX4 Isoform mitochondrial of phospholipid hydroperoxide glutathione peroxidase, mitochondrial precursor.
TXNRD2	IPI00220566	TXNRD2 Isoform 1 of thioredoxin reductase 2, mitochondrial precursor.
GLRX2	IPI00007045	GLRX2 Isoform 2 of glutaredoxin-2, mitochondrial precursor.
GSTA2	IPI00745233	GSTA2 Glutathione s-transferase a2.
MGST1	IPI00798081	MGST1 5 kda protein.
GSTT1	IPI00877842	GSTT1 5 kda protein.
GSTM4	IPI00644555	GSTM4 Uncharacterized protein gstm4.
GSTM4	IPI00619967	GSTM4 Gstm4_sv5.
GSTT1	IPI00741097	GSTT1 Glutathione s-transferase theta-1.
GSTM1	IPI00218831	GSTM1 Glutathione s-transferase mu 1.
PRDX5	IPI00759663	PRDX5 Isoform cytoplasmic+peroxisomal of peroxiredoxin-5, mitochondrial precursor.
GSTM3	IPI00246975	GSTM3 Glutathione s-transferase mu 3.
Mitochondrial morphology
Desc	No.	Desc
OPA1	IPI00107753	OPA1 optic atrophy 1 isoform 8
OPA1	IPI00107750	OPA1 optic atrophy 1 isoform 5
MFN2	IPI00642329	MFN2 Isoform 1 of Mitofusin-2
OPA1	IPI00853084	OPA1 Protein
MFN2	IPI00552730	MFN2 Uncharacterized protein MFN2
DNM1L	IPI00446579	DNM1L cDNA FLJ41912 fis, clone PERIC2000889, weakly similar to Rattus norvegicus dynamin-like protein variant 4 mRNA
DNM1L	IPI00473085	DNM1L Isoform 4 of Dynamin-1-like protein
DNM1L	IPI00235412	DNM1L Isoform 3 of Dynamin-1-like protein
DNM1L	IPI00146935	DNM1L Isoform 1 of Dynamin-1-like protein
DNM1L	IPI00037283	DNM1L Isoform 5 of Dynamin-1-like protein
DNM1L	IPI00555883	DNM1L Isoform 2 of Dynamin-1-like protein
DNM1L	IPI00871742	DNM1L Dynamin-like protein DYNIV-11 variant (Fragment)
MFN1	IPI00412274	MFN1 Isoform 3 of Mitofusin-1
MFN1	IPI00796606	MFN1 6 kDa protein
OPA1	IPI00852935	OPA1 Protein
MFN1	IPI00293073	MFN1 Mitochondrial transmembrane GTPase FZO-2
OPA1	IPI00006721	OPA1 Isoform 1 of dynamin-like 120 kda protein, mitochondrial precursor.
OPA1	IPI00797582	OPA1 10 kda protein.
FIS1	IPI00007052	FIS1 Mitochondrial fission 1 protein.
RHOT2	IPI00386323	RHOT2 33 kda protein.
OPA1	IPI00375150	OPA1 Optic atrophy 1 isoform 3.
''	IPI00784376	'' Mitochondrial 18 kda protein.
''	IPI00761064	'' Isoform 5 of syntabulin.
''	IPI00760927	'' Isoform 3 of syntabulin.
RHOT1	IPI00798323	RHOT1 56 kda protein.
MFN1	IPI00793831	MFN1 11 kda protein.
OPA1	IPI00797488	OPA1 Isoform 3 of dynamin-like 120 kda protein, mitochondrial precursor.
OPA1	IPI00375149	OPA1 Isoform 8 of dynamin-like 120 kda protein, mitochondrial precursor.
TRAK2	IPI00297257	TRAK2 Trafficking kinesin-binding protein 2.
TRAK1	IPI00444592	TRAK1 Isoform 1 of trafficking kinesin-binding protein 1.
''	IPI00216464	'' Isoform 4 of syntabulin.
OPA1	IPI00107749	OPA1 Isoform 5 of dynamin-like 120 kda protein, mitochondrial precursor.
RHOT1	IPI00759775	RHOT1 Isoform 4 of mitochondrial rho gtpase 1.
''	IPI00879643	'' 8 kda protein.
RHOT1	IPI00759714	RHOT1 Isoform 2 of mitochondrial rho gtpase 1.
RHOT2	IPI00647917	RHOT2 56 kda protein.
OPA1	IPI00789199	OPA1 Isoform 7 of dynamin-like 120 kda protein, mitochondrial precursor.
CLDN15	IPI00446160	CLDN15 Cdna flj42715 fis, clone bramy3008505.
RHOT2	IPI00759537	RHOT2 Isoform 2 of mitochondrial rho gtpase 2.
MFN1	IPI00395973	MFN1 Isoform 2 of mitofusin-1.
OPA1	IPI00107751	OPA1 Optic atrophy 1 isoform 6.
''	IPI00760906	'' Isoform 1 of syntabulin.
''	IPI00879813	'' 16 kda protein.
OPA1	IPI00107752	OPA1 Isoform 2 of dynamin-like 120 kda protein, mitochondrial precursor.
CLDN15	IPI00011082	CLDN15 Claudin-15.
KIF1B	IPI00216252	KIF1B Isoform 2 of kinesin-like protein kif1b.
MFN1	IPI00795001	MFN1 12 kda protein.
KIF1B	IPI00029011	KIF1B Isoform 1 of kinesin-like protein kif1b.
OPA1	IPI00797011	OPA1 12 kda protein.
OPA1	IPI00873022	OPA1 118 kda protein.
RHOT2	IPI00465059	RHOT2 Isoform 1 of mitochondrial rho gtpase 2.
KIF1B	IPI00397383	KIF1B Isoform 4 of kinesin-like protein kif1b.
CLDN15	IPI00101418	CLDN15 Claudin 15.
RHOT1	IPI00217536	RHOT1 Isoform 3 of mitochondrial rho gtpase 1.
DNM1L	IPI00791569	DNM1L 14 kda protein.
SH3GLB1	IPI00022824	SH3GLB1 Isoform 2 of endophilin-b1.
SH3GLB1	IPI00006558	SH3GLB1 Isoform 1 of endophilin-b1.
''	IPI00760780	'' Isoform 2 of syntabulin.
KIF1B	IPI00411763	KIF1B Isoform 3 of kinesin-like protein kif1b.
RHOT1	IPI00651681	RHOT1 Ras homolog gene family, member t1 isoform 2.
TRAK1	IPI00444595	TRAK1 Isoform 2 of trafficking kinesin-binding protein 1.
OPA1	IPI00852888	OPA1 21 kda protein.
MFN2	IPI00791338	MFN2 Mitofusin 2.
RHOT1	IPI00759627	RHOT1 Isoform 6 of mitochondrial rho gtpase 1.
RHOT1	IPI00432452	RHOT1 Isoform 1 of mitochondrial rho gtpase 1.
''	IPI00456009	'' Mitochondrial protein 18 kda isoform b.
OPA1	IPI00853261	OPA1 28 kda protein.
OPA1	IPI00852841	OPA1 Uncharacterized protein opa1.
Mitochondrial translation
IARS2	IPI00017283	IARS2 Isoleucyl-tRNA synthetase, mitochondrial precursor
AARS2	IPI00394788	AARS2 Probable alanyl-tRNA synthetase, mitochondrial precursor
SARS	IPI00514587	SARS Seryl-tRNA synthetase
FARSA	IPI00031820	FARSA Phenylalanyl-tRNA synthetase alpha chain
DARS2	IPI00100460	DARS2 Aspartyl-tRNA synthetase, mitochondrial precursor
HARS2	IPI00027445	HARS2 Probable histidyl-tRNA synthetase, mitochondrial precursor
DARS	IPI00216951	DARS Aspartyl-tRNA synthetase, cytoplasmic
PTRH2	IPI00032903	PTRH2 Peptidyl-tRNA hydrolase 2, mitochondrial precursor
PTRH2	IPI00555597	PTRH2 Peptidyl-tRNA hydrolase 2, mitochondrial precursor
KARS	IPI00014238	KARS Lysyl-tRNA synthetase
KARS	IPI00307092	KARS Lysyl-tRNA synthetase
TARS	IPI00329633	TARS Threonyl-tRNA synthetase, cytoplasmic
YARS2	IPI00165092	YARS2 Tyrosyl-tRNA synthetase, mitochondrial precursor
PSTK	IPI00216866	PSTK Isoform 1 of l-seryl-trna.
GARS	IPI00783097	GARS Glycyl-trna synthetase.
NARS2	IPI00101664	NARS2 Probable asparaginyl-trna synthetase, mitochondrial precursor.
PSTK	IPI00444683	PSTK Isoform 2 of l-seryl-trna.
TRNT1	IPI00289807	TRNT1 Isoform 1 of trna-nucleotidyltransferase 1, mitochondrial precursor.
CARS2	IPI00336016	CARS2 Probable cysteinyl-trna synthetase, mitochondrial precursor.
MTFMT	IPI00055753	MTFMT Methionyl-trna formyltransferase, mitochondrial precursor.
FARS2	IPI00008579	FARS2 Phenylalanyl-trna synthetase, mitochondrial precursor.
VARS2	IPI00640597	VARS2 Valyl-trna synthetase 2-like.
WARS	IPI00295400	WARS Tryptophanyl-trna synthetase, cytoplasmic.
FARS2	IPI00645207	FARS2 Phenylalanine-trna synthetase 2.
VARS2	IPI00647631	VARS2 Valyl-trna synthetase 2-like.
LARS2	IPI00014213	LARS2 Probable leucyl-trna synthetase, mitochondrial precursor.
NARS	IPI00306960	NARS Asparaginyl-tRNA synthetase, cytoplasmic
VARS2	IPI00642451	VARS2 Valyl-trna synthetase like.
KARS	IPI00445108	KARS Cdna flj44621 fis, clone brace2016896, highly similar to lysyl-trna synthetase.
TRMU	IPI00026555	TRMU Trna (5-methylaminomethyl-2-thiouridylate)-methyltransferase.
TRMU	IPI00878668	TRMU Cdna flj10140 fis, clone hemba1003179, moderately similar to probable trna (5-methylaminomethyl-2-thiouridylate)- methyltransferase.
TRIT1	IPI00419305	TRIT1 Isoform 2 of trna isopentenyltransferase, mitochondrial precursor.
VARS2	IPI00792104	VARS2 Valyl-trna synthetase like.
DUS1L	IPI00335251	DUS1L Trna-dihydrouridine synthase 1-like.
TRIT1	IPI00164286	TRIT1 Isoform 4 of trna isopentenyltransferase, mitochondrial precursor.
TRIT1	IPI00783082	TRIT1 Isoform 1 of trna isopentenyltransferase, mitochondrial precursor.
GTPBP3	IPI00644024	GTPBP3 Isoform 3 of trna modification gtpase gtpbp3, mitochondrial precursor.
GTPBP3	IPI00464994	GTPBP3 Isoform 1 of trna modification gtpase gtpbp3, mitochondrial precursor.
VARS2	IPI00873561	VARS2 Valyl-trna synthetase 2, mitochondrial.
PET112L	IPI00027228	PET112L Probable glutamyl-trna(gln) amidotransferase subunit b, mitochondrial precursor.
EARS2	IPI00384503	EARS2 Glutamyl trna synthetase.
WARS2	IPI00025050	WARS2 Tryptophanyl-trna synthetase, mitochondrial precursor.
WARS2	IPI00397465	WARS2 Mitochondrial tryptophanyl trna synthetase 2 isoform 2 precursor.
TRIT1	IPI00419306	TRIT1 Isoform 3 of trna isopentenyltransferase, mitochondrial precursor.
PTRH1	IPI00048572	PTRH1 Peptidyl-trna hydrolase family protein.
TRNT1	IPI00301719	TRNT1 Isoform 2 of trna-nucleotidyltransferase 1, mitochondrial precursor.
TRIT1	IPI00513725	TRIT1 Isoform 5 of trna isopentenyltransferase, mitochondrial precursor.
TRNT1	IPI00305221	TRNT1 Isoform 3 of trna-nucleotidyltransferase 1, mitochondrial precursor.
WARS	IPI00412737	WARS Tryptophanyl-trna synthetase isoform b.
EARS2	IPI00642156	EARS2 Probable glutamyl-trna synthetase, mitochondrial precursor.
VARS2	IPI00644468	VARS2 Valyl-trna synthetase like.
VARS2	IPI00289801	VARS2 Cdna flj43079 fis, clone brtha3016917, weakly similar to valyl-trna synthetase 2.
SARS	IPI00220637	SARS Seryl-trna synthetase, cytoplasmic.
DARS2	IPI00843782	DARS2 Cdna flj12651 fis, clone nt2rm4002062, moderately similar to aspartyl- trna synthetase.
SARS	IPI00383906	SARS Cdna flj36399 fis, clone thymu2009658, weakly similar to seryl-trna synthetase.
GTPBP3	IPI00783945	GTPBP3 Isoform 2 of trna modification gtpase gtpbp3, mitochondrial precursor.
MARS2	IPI00062839	MARS2 Methionyl-trna synthetase, mitochondrial precursor.
NARS	IPI00646656	NARS Asparaginyl-trna synthetase variant (fragment).
VARS2	IPI00852986	VARS2 Valyl-trna synthetase like.
TRIT1	IPI00185334	TRIT1 Trna isopentenylpyrophosphate transferase isoform 3.
MRPL11	IPI00007001	MRPL11 39S ribosomal protein L11, mitochondrial precursor
MRPL11	IPI00377233	MRPL11 mitochondrial ribosomal protein L11 isoform b
RPL12	IPI00024933	RPL12 60S ribosomal protein L12
RPS14	IPI00026271	RPS14 40S ribosomal protein S14
MRPL39	IPI00295427	MRPL39 Isoform 1 of Mitochondrial 39S ribosomal protein L39
RPL23	IPI00010153	RPL23 60S ribosomal protein L23
RPL23	IPI00795408	RPL23 Similar to ribosomal protein L23
MRPL49	IPI00013195	MRPL49 Mitochondrial 39S ribosomal protein L49
MRPS23	IPI00032881	MRPS23 Mitochondrial ribosomal protein S23
MRPL47	IPI00030820	MRPL47 39S ribosomal protein L47, mitochondrial precursor
RPL3	IPI00550021	RPL3 60S ribosomal protein L3
MRPL47	IPI00375687	MRPL47 mitochondrial ribosomal protein L47 isoform b
MRPL43	IPI00640672	MRPL43 Mitochondrial ribosomal protein L43
MRPL43	IPI00428285	MRPL43 Isoform 1 of 39S ribosomal protein L43, mitochondrial precursor
MRPL43	IPI00428286	MRPL43 Isoform 2 of 39S ribosomal protein L43, mitochondrial precursor
MRPL43	IPI00645648	MRPL43 Mitochondrial ribosomal protein L43
MRPL49	IPI00555553	MRPL49 Mitochondrial ribosomal protein L49 variant (Fragment)
MRPL24	IPI00514506	MRPL24 39S ribosomal protein L24, mitochondrial precursor
MRPS22	IPI00013146	MRPS22 Mitochondrial 28S ribosomal protein S22
RPS13	IPI00221089	RPS13 40S ribosomal protein S13
MRPL22	IPI00414410	MRPL22 Isoform 1 of 39S ribosomal protein L22, mitochondrial precursor
MRPL13	IPI00022403	MRPL13 39S ribosomal protein L13, mitochondrial
RPL8	IPI00012772	RPL8 60S ribosomal protein L8
MRPL27	IPI00009444	MRPL27 Mitochondrial 39S ribosomal protein L27
MRPL16	IPI00000821	MRPL16 39S ribosomal protein L16, mitochondrial precursor
MRPS6	IPI00305668	MRPS6 Mitochondrial 28S ribosomal protein S6
MRPS9	IPI00014835	MRPS9 mitochondrial ribosomal protein S9
MRPS9	IPI00641924	MRPS9 28S ribosomal protein S9, mitochondrial precursor
MRPL12	IPI00005537	MRPL12 39S ribosomal protein L12, mitochondrial precursor
LOC100128936	IPI00478277	LOC100128936 similar to ribosomal protein L10a
LOC100128936	IPI00887976	LOC100128936 similar to ribosomal protein L10a
MRPL28	IPI00852855	MRPL28 Mitochondrial ribosomal protein L28
MRPL28	IPI00172594	MRPL28 39S ribosomal protein L28, mitochondrial precursor
MRPS2	IPI00006970	MRPS2 Mitochondrial 28S ribosomal protein S2
MRPS28	IPI00795922	MRPS28 Mitochondrial ribosomal protein s28 variant.
MRPL42	IPI00332525	MRPL42 Mitochondrial ribosomal protein l42 isoform b.
MRPL11	IPI00333848	MRPL11 Mitochondrial ribosomal protein l11 isoform c.
MRPS24	IPI00101258	MRPS24 28s ribosomal protein s24, mitochondrial precursor.
MRPL1	IPI00549381	MRPL1 Mitochondrial ribosomal protein l1 precursor.
MRPS7	IPI00006440	MRPS7 28s ribosomal protein s7, mitochondrial precursor.
MRP63	IPI00031485	MRP63 Mitochondrial ribosomal protein 63.
''	IPI00791386	'' Similar to mitochondrial ribosomal protein l45.
RPL3	IPI00651660	RPL3 Ribosomal protein l3 isoform b.
MRPL22	IPI00556611	MRPL22 Mitochondrial ribosomal protein l22 isoform b.
MRPL10	IPI00376448	MRPL10 39s ribosomal protein l10, mitochondrial precursor.
MRPL55	IPI00472663	MRPL55 Mitochondrial ribosomal protein l55 isoform b.
MRPL45	IPI00185859	MRPL45 39s ribosomal protein l45, mitochondrial precursor.
MRPL44	IPI00009680	MRPL44 39s ribosomal protein l44, mitochondrial precursor.
MRPS18C	IPI00007049	MRPS18C 28s ribosomal protein s18c, mitochondrial precursor.
MRPS25	IPI00013167	MRPS25 Mitochondrial 28s ribosomal protein s25.
DAP3	IPI00018120	DAP3 Mitochondrial 28s ribosomal protein s29.
MRPL4	IPI00023334	MRPL4 Isoform 1 of mitochondrial 39s ribosomal protein l4.
MRPL35	IPI00828184	MRPL35 Mitochondrial ribosomal protein l35 isoform b.
TMEM70	IPI00783036	TMEM70 Similar to 40s ribosomal protein s20.
MRPL17	IPI00172591	MRPL17 39s ribosomal protein l17, mitochondrial precursor.
MRPL30	IPI00465176	MRPL30 Isoform 2 of 39s ribosomal protein l30, mitochondrial precursor.
MRPL21	IPI00413135	MRPL21 Mitochondrial ribosomal protein l21 isoform d.
MRPL34	IPI00028390	MRPL34 39s ribosomal protein l34, mitochondrial precursor.
MRPS35	IPI00073779	MRPS35 Isoform 1 of 28s ribosomal protein s35, mitochondrial precursor.
MRPL19	IPI00027096	MRPL19 39s ribosomal protein l19, mitochondrial precursor.
MRPL43	IPI00334579	MRPL43 Mitochondrial ribosomal protein l43 isoform d.
MRPS2	IPI00646859	MRPS2 Mitochondrial ribosomal protein s2 (fragment).
MRPL43	IPI00428287	MRPL43 Isoform 3 of 39s ribosomal protein l43, mitochondrial precursor.
''	IPI00397609	'' Similar to ribosomal protein.
MRPS35	IPI00168292	MRPS35 Isoform 2 of 28s ribosomal protein s35, mitochondrial precursor.
MRPS11	IPI00010244	MRPS11 Isoform 1 of 28s ribosomal protein s11, mitochondrial precursor.
MRPL3	IPI00012353	MRPL3 Mitochondrial 39s ribosomal protein l3.
MRPL30	IPI00807606	MRPL30 Isoform 3 of 39s ribosomal protein l30, mitochondrial precursor.
MRPL33	IPI00006864	MRPL33 Mitochondrial 39s ribosomal protein l33.
MRPS34	IPI00169413	MRPS34 Mitochondrial 28s ribosomal protein s34.
MRPS22	IPI00791542	MRPS22 Mitochondrial ribosomal protein s22 variant.
MRPL55	IPI00419626	MRPL55 Isoform 2 of 39s ribosomal protein l55, mitochondrial precursor.
''	IPI00887924	'' Similar to ribosomal protein sa pseudogene isoform 1.
MRPS11	IPI00219351	MRPS11 Isoform 3 of 28s ribosomal protein s11, mitochondrial precursor.
MRPS22	IPI00795908	MRPS22 Mitochondrial ribosomal protein s22.
MRPS17	IPI00744772	MRPS17 28s ribosomal protein s17, mitochondrial precursor.
MRPS18B	IPI00445391	MRPS18B Mitochondrial ribosomal protein s18b.
MRPS27	IPI00022002	MRPS27 Mitochondrial 28s ribosomal protein s27.
MRPL28	IPI00827898	MRPL28 Mitochondrial ribosomal protein l28.
MRPL19	IPI00874009	MRPL19 Cdna flj76832, highly similar to homo sapiens mitochondrial ribosomal protein l19 (mrpl19), mrna.
MRPL21	IPI00375677	MRPL21 39s ribosomal protein l21, mitochondrial precursor.
RPS23	IPI00218606	RPS23 40s ribosomal protein s23.
MRPS28	IPI00022276	MRPS28 Mitochondrial 28s ribosomal protein s28.
MRPL36	IPI00007622	MRPL36 39s ribosomal protein l36, mitochondrial precursor.
MRPL15	IPI00023086	MRPL15 39s ribosomal protein l15, mitochondrial precursor.
MRPS10	IPI00061245	MRPS10 Mitochondrial 28s ribosomal protein s10.
MRPS25	IPI00797306	MRPS25 Mitochondrial ribosomal protein s25.
MRPL43	IPI00428288	MRPL43 Isoform 4 of 39s ribosomal protein l43, mitochondrial precursor.
MRPL4	IPI00107137	MRPL4 Isoform 2 of mitochondrial 39s ribosomal protein l4.
MRPL51	IPI00607627	MRPL51 39s ribosomal protein l51, mitochondrial precursor.
MRPS18B	IPI00022316	MRPS18B 28s ribosomal protein s18b, mitochondrial precursor.
MRPS5	IPI00169400	MRPS5 Isoform 1 of mitochondrial 28s ribosomal protein s5.
MRPS12	IPI00005692	MRPS12 28s ribosomal protein s12, mitochondrial precursor.
MRPL32	IPI00011077	MRPL32 39s ribosomal protein l32, mitochondrial precursor.
MRPS30	IPI00010278	MRPS30 Mitochondrial 28s ribosomal protein s30.
MRPL28	IPI00852785	MRPL28 Mitochondrial ribosomal protein l28.
MRPL42	IPI00022320	MRPL42 Mitochondrial 28s ribosomal protein s32, mitochondrial precursor.
''	IPI00398958	'' Similar to 40s ribosomal protein sa (p40) (34/67 kda laminin receptor) (colon carcinoma laminin-binding protein) (nem/1chd4) (multidrug resistance-associated protein mgr1-ag) isoform 1.
MRPL40	IPI00099871	MRPL40 39s ribosomal protein l40, mitochondrial precursor.
RPS16	IPI00221092	RPS16 40s ribosomal protein s16.
MRPL28	IPI00658191	MRPL28 Mitochondrial ribosomal protein l28.
MRPL39	IPI00084571	MRPL39 Isoform 2 of mitochondrial 39s ribosomal protein l39.
MRPL33	IPI00873631	MRPL33 50s ribosomal protein l33.
MRPS5	IPI00215872	MRPS5 Isoform 2 of mitochondrial 28s ribosomal protein s5.
MRPL30	IPI00748207	MRPL30 Isoform 1 of 39s ribosomal protein l30, mitochondrial precursor.
MRPL46	IPI00023161	MRPL46 39s ribosomal protein l46, mitochondrial precursor.
MRPL35	IPI00179019	MRPL35 39s ribosomal protein l35, mitochondrial precursor.
MRPL33	IPI00373816	MRPL33 Mitochondrial ribosomal protein l33 isoform b.
MRPL20	IPI00013706	MRPL20 39s ribosomal protein l20, mitochondrial precursor.
MRPS11	IPI00219350	MRPS11 Isoform 2 of 28s ribosomal protein s11, mitochondrial precursor.
C1orf51,MRPS21	IPI00014812	C1orf51,MRPS21 Mitochondrial 28s ribosomal protein s21.
MRPL55	IPI00640399	MRPL55 Isoform 1 of 39s ribosomal protein l55, mitochondrial precursor.
MRPS36	IPI00020495	MRPS36 Mitochondrial 28s ribosomal protein s36.
MRPL28	IPI00719120	MRPL28 Mitochondrial ribosomal protein l28.
Apoptosis
Desc	No.	Desc
BAX	IPI00885178	BAX Isoform Zeta of Apoptosis regulator BAX
BAX	IPI00885203	BAX Isoform Psi of Apoptosis regulator BAX
BAX	IPI00443773	BAX Isoform Alpha of Apoptosis regulator BAX
BAX	IPI00444945	BAX Isoform Beta of Apoptosis regulator BAX
BAX	IPI00845474	BAX BCL2-associated X protein isoform sigma
AIFM1	IPI00000690	AIFM1 Isoform 1 of Apoptosis-inducing factor 1, mitochondrial precursor
CTSB	IPI00796707	CTSB 4 kda protein.
AIFM1	IPI00157908	AIFM1 Isoform 3 of apoptosis-inducing factor 1, mitochondrial precursor.
TP53	IPI00816804	TP53 P53-ex10 isoform (fragment).
BAX	IPI00439209	BAX Isoform delta of apoptosis regulator bax.
BID	IPI00435963	BID Fp497.
TP53	IPI00894418	TP53 Cellular tumor antigen p53.
BID	IPI00413587	BID Isoform 1 of bh3-interacting domain death agonist.
BAD	IPI00793228	BAD Uncharacterized protein bad.
BID	IPI00871585	BID 28 kda protein.
CTSB	IPI00790340	CTSB Putative uncharacterized protein dkfzp686n0152.
CTSB	IPI00789655	CTSB 4 kda protein.
AIFM1	IPI00300018	AIFM1 Isoform 2 of apoptosis-inducing factor 1, mitochondrial precursor.
BAD	IPI00024291	BAD Bcl2 antagonist of cell death.
BID	IPI00420084	BID Isoform 2 of bh3-interacting domain death agonist.
TP53	IPI00375319	TP53 Isoform 2 of cellular tumor antigen p53.
TP53	IPI00025087	TP53 Isoform 1 of cellular tumor antigen p53.
BAX	IPI00445503	BAX Isoform gamma of apoptosis regulator bax.
BID	IPI00472003	BID Isoform 4 of bh3-interacting domain death agonist.
CTSB	IPI00798018	CTSB 5 kda protein.
BAX	IPI00071059	BAX Isoform epsilon of apoptosis regulator bax.
BID	IPI00385121	BID Isoform 3 of bh3-interacting domain death agonist.
TP53	IPI00654847	TP53 Cellular tumor antigen p53.
TP53	IPI00796188	TP53 Cellular tumor antigen p53 (fragment).
BCL2	IPI00020961	BCL2 Isoform alpha of apoptosis regulator bcl-2.
CTSB	IPI00788996	CTSB 20 kda protein.
BCL2	IPI00217817	BCL2 B-cell lymphoma protein 2 beta isoform.
Mitochondrial proteins (Pagliarini et al, 2008)
HGNC	Accession_number	Description
RNASEH1	IPI00000077	Ribonuclease h1.
	IPI00000129	Hspc151.
CASP8	IPI00000149	Isoform 1 of caspase-8 precursor.
MRPS24	IPI00000181	Uncharacterized protein mrps24.
HINT2	IPI00000335	Histidine triad nucleotide-binding protein 2.
C7orf55	IPI00000570	16 kda protein.
MLYCD	IPI00000663	Isoform mitochondrial of malonyl-coa decarboxylase, mitochondrial precursor.
AIFM1	IPI00000690	Isoform 1 of apoptosis-inducing factor 1, mitochondrial precursor.
MRPL16	IPI00000821	39s ribosomal protein l16, mitochondrial precursor.
PRDX1	IPI00000874	Peroxiredoxin-1.
	IPI00000892	Hspc237.
TOMM7	IPI00000980	Mitochondrial import receptor subunit tom7 homolog.
PNKD	IPI00001022	Isoform 2 of probable hydrolase pnkd.
MMACHC	IPI00001053	Methylmalonic aciduria and homocystinuria type c protein.
AFG3L2	IPI00001091	Afg3-like protein 2.
TIMM22	IPI00001141	Mitochondrial import inner membrane translocase subunit tim22.
C20orf72	IPI00001287	Uncharacterized protein c20orf72.
FXC1	IPI00001538	Mitochondrial import inner membrane translocase subunit tim9 b.
ACAA2	IPI00001539	3-ketoacyl-coa thiolase, mitochondrial.
TIMM9	IPI00001541	Mitochondrial import inner membrane translocase subunit tim9.
TIMM10	IPI00001543	Mitochondrial import inner membrane translocase subunit tim10.
TIMM8B	IPI00001546	Mitochondrial import inner membrane translocase subunit tim8 b.
TIMM13	IPI00001589	Mitochondrial import inner membrane translocase subunit tim13.
PRELID1	IPI00001638	Preli domain-containing protein 1, mitochondrial precursor.
DNAJC15	IPI00001649	Dnaj homolog subfamily c member 15.
HTRA2	IPI00001663	Isoform 1 of serine protease htra2, mitochondrial precursor.
NTHL1	IPI00001722	Endonuclease iii-like protein 1.
ATP10D	IPI00001723	Isoform 1 of probable phospholipid-transporting atpase vd.
TSHZ3	IPI00001743	Teashirt homolog 3.
PAK7	IPI00001814	Serine/threonine-protein kinase pak 7.
CLIC4	IPI00001960	Chloride intracellular channel protein 4.
SLC25A43	IPI00002036	43 kda protein.
	IPI00002251	[pyruvate dehydrogenase [acetyl-transferring]]-phosphatase 2, mitochondrial precursor.
MAT2B	IPI00002324	Isoform 1 of methionine adenosyltransferase 2 subunit beta.
ABCD3	IPI00002372	Isoform 1 of atp-binding cassette sub-family d member 3.
GMPPB	IPI00002496	Isoform 2 of mannose-1-phosphate guanyltransferase beta.
SHMT1	IPI00002519	Isoform 1 of serine hydroxymethyltransferase, cytosolic.
SHMT2	IPI00002520	Serine hydroxymethyltransferase, mitochondrial precursor.
ATP5J	IPI00002521	Atp synthase-coupling factor 6, mitochondrial precursor.
CRY1	IPI00002540	Cryptochrome-1.
ABCD2	IPI00002618	Atp-binding cassette sub-family d member 2.
SLC25A22	IPI00003004	Mitochondrial glutamate carrier 1.
ISOC2	IPI00003031	Isoform 2 of isochorismatase domain-containing protein 2, mitochondrial precursor.
NUDT13	IPI00003191	Isoform 2 of nucleoside diphosphate-linked moiety x motif 13.
SLC25A15	IPI00003389	Mitochondrial ornithine transporter 1.
PDK4	IPI00003425	[pyruvate dehydrogenase [lipoamide]] kinase isozyme 4, mitochondrial precursor.
DECR1	IPI00003482	2,4-dienoyl-coa reductase, mitochondrial precursor.
SARDH	IPI00003579	Sarcosine dehydrogenase.
ETHE1	IPI00003766	Ethe1 protein, mitochondrial precursor.
KYNU	IPI00003818	Kynureninase.
PISD	IPI00003827	Phosphatidylserine decarboxylase.
MTCH2	IPI00003833	Mitochondrial carrier homolog 2.
CLPP	IPI00003870	Putative atp-dependent clp protease proteolytic subunit, mitochondrial precursor.
PDHB	IPI00003925	Isoform 1 of pyruvate dehydrogenase e1 component subunit beta, mitochondrial precursor.
HAGH	IPI00003933	Hydroxyacyl glutathione hydrolase isoform 1.
DBT	IPI00003944	Lipoamide acyltransferase component of branched-chain alpha-keto acid dehydrogenase complex, mitochondrial precursor.
NDUFA9	IPI00003968	Nadh dehydrogenase [ubiquinone] 1 alpha subcomplex subunit 9, mitochondrial precursor.
ME3	IPI00003970	Nadp-dependent malic enzyme, mitochondrial precursor.
BCS1L	IPI00003985	Mitochondrial chaperone bcs1.
BPHL	IPI00003990	Isoform 2 of valacyclovir hydrolase precursor.
POLG	IPI00004317	Dna polymerase subunit gamma-1.
DGUOK	IPI00004461	Isoform 1 of deoxyguanosine kinase, mitochondrial precursor.
NIPSNAP3A	IPI00004845	Protein nipsnap homolog 3a.
RARS	IPI00004860	Isoform complexed of arginyl-trna synthetase, cytoplasmic.
NDUFB2	IPI00004872	Nadh-ubiquinone oxidoreductase aggg subunit.
ETFB	IPI00004902	Isoform 1 of electron transfer flavoprotein subunit beta.
HRSP12	IPI00005038	Ribonuclease uk114.
MTIF2	IPI00005039	Translation initiation factor if-2, mitochondrial precursor.
ACADM	IPI00005040	Medium-chain specific acyl-coa dehydrogenase, mitochondrial precursor.
ABCF2	IPI00005045	Atp-binding cassette sub-family f member 2.
MRPS14	IPI00005050	Mitochondrial 28s ribosomal protein s14.
HK3	IPI00005118	Hexokinase-3.
LONP1	IPI00005158	Lon protease homolog, mitochondrial precursor.
CRLS1	IPI00005167	Cardiolipin synthetase.
MRPL12	IPI00005537	39s ribosomal protein l12, mitochondrial precursor.
NT5C	IPI00005573	Isoform 1 of 5'(3')-deoxyribonucleotidase, cytosolic type.
MRPS12	IPI00005692	28s ribosomal protein s12, mitochondrial precursor.
NDUFA1	IPI00005695	Nadh dehydrogenase [ubiquinone] 1 alpha subcomplex subunit 1.
SPTLC2	IPI00005751	Serine palmitoyltransferase 2.
AMACR,C1QTNF3	IPI00005918	Alpha-methylacyl-coa racemase isoform 1.
NDUFA12	IPI00005966	13kda differentiation-associated protein variant (fragment).
FTSJ2	IPI00006026	Putative ribosomal rna methyltransferase 2.
SNPH	IPI00006054	Syntaphilin.
SPG7	IPI00006076	Pro0282p (fragment).
LIPT1	IPI00006375	Lipoyltransferase 1, mitochondrial precursor.
MRPS7	IPI00006440	28s ribosomal protein s7, mitochondrial precursor.
UNG	IPI00006516	Isoform 1 of uracil-dna glycosylase.
COX4I1	IPI00006579	Cytochrome c oxidase subunit 4 isoform 1, mitochondrial precursor.
MSRA	IPI00006592	Peptide methionine sulfoxide reductase.
MRPS26	IPI00006606	28s ribosomal protein s26, mitochondrial precursor.
CLPB	IPI00006615	Isoform 1 of caseinolytic peptidase b protein homolog.
ALDH2	IPI00006663	Aldehyde dehydrogenase, mitochondrial precursor.
OPA1	IPI00006721	Isoform 1 of dynamin-like 120 kda protein, mitochondrial precursor.
MRPL33	IPI00006864	Mitochondrial 39s ribosomal protein l33.
LACTB2	IPI00006952	Beta-lactamase-like protein 2.
MRPS2	IPI00006970	Mitochondrial 28s ribosomal protein s2.
LYRM4	IPI00006979	Lyr motif-containing protein 4.
MRPL11	IPI00007001	39s ribosomal protein l11, mitochondrial precursor.
GLRX2	IPI00007045	Isoform 2 of glutaredoxin-2, mitochondrial precursor.
MRPS18C	IPI00007049	28s ribosomal protein s18c, mitochondrial precursor.
FIS1	IPI00007052	Mitochondrial fission 1 protein.
SLC25A13	IPI00007084	Mitochondrial aspartate-glutamate carrier protein.
GLOD4	IPI00007102	Uncharacterized protein c17orf25.
LYRM2	IPI00007148	Lyr motif-containing protein 2.
SLC25A5	IPI00007188	Adp/atp translocase 2.
ANKRD26	IPI00007193	Isoform 2 of ankyrin repeat domain-containing protein 26.
PCCB	IPI00007247	Propionyl-coa carboxylase beta chain, mitochondrial precursor.
ALAS1	IPI00007266	Isoform 1 of 5-aminolevulinate synthase, nonspecific, mitochondrial precursor.
TIMM23	IPI00007309	Mitochondrial import inner membrane translocase subunit tim23.
OGG1	IPI00007312	Isoform 1a of n-glycosylase/dna lyase.
CYP27B1	IPI00007313	25-hydroxyvitamin d-1 alpha hydroxylase, mitochondrial precursor.
AGR2	IPI00007427	Agr2.
ATP5O	IPI00007611	Atp synthase subunit o, mitochondrial precursor.
MRPL36	IPI00007622	39s ribosomal protein l36, mitochondrial precursor.
CHCHD2	IPI00007673	Coiled-coil-helix-coiled-coil-helix domain-containing protein 2, mitochondrial precursor.
HEMK1	IPI00007739	Hemk methyltransferase family member 1.
HSPA9	IPI00007765	Stress-70 protein, mitochondrial precursor.
MT-ND1	IPI00007961	Nadh-ubiquinone oxidoreductase chain 1.
MT-ND2	IPI00007979	Nadh-ubiquinone oxidoreductase chain 2.
ACSL5	IPI00008037	Isoform long of long-chain-fatty-acid--coa ligase 5.
NDUFV3	IPI00008214	Nadh dehydrogenase [ubiquinone] flavoprotein 3, mitochondrial precursor.
ME1	IPI00008215	Nadp-dependent malic enzyme.
CYB5R2	IPI00008234	Isoform 1 of nadh-cytochrome b5 reductase 2.
MARS	IPI00008240	Methionyl-trna synthetase, cytoplasmic.
DIABLO	IPI00008418	Diablo homolog, mitochondrial precursor.
MAOA	IPI00008483	Amine oxidase [flavin-containing] a.
ACO1	IPI00008485	Iron-responsive element-binding protein 1.
MT-ND4	IPI00008495	Nadh-ubiquinone oxidoreductase chain 4.
MT-ND5	IPI00008511	Nadh dehydrogenase subunit 5.
MT-ND6	IPI00008525	Nadh-ubiquinone oxidoreductase chain 6.
MT-ATP8	IPI00008528	Atp synthase protein 8.
FARS2	IPI00008579	Phenylalanyl-trna synthetase, mitochondrial precursor.
SHMT1	IPI00008665	14 kda protein.
IREB2	IPI00008726	Iron-responsive element-binding protein 2.
ATP5G3	IPI00008727	Atp synthase lipid-binding protein, mitochondrial precursor.
CLPX	IPI00008728	Atp-dependent clp protease atp-binding subunit clpx-like, mitochondrial precursor.
GALC	IPI00008790	Galactosylceramidase isoform a precursor.
HMGCS2	IPI00008934	Hydroxymethylglutaryl-coa synthase, mitochondrial precursor.
RAB1B	IPI00008964	Ras-related protein rab-1b.
ALDH18A1	IPI00008982	Isoform long of delta-1-pyrroline-5-carboxylate synthetase.
ATP5G1	IPI00009075	Atp synthase lipid-binding protein, mitochondrial precursor.
GLRX5	IPI00009250	Pro1238.
TMEM14C	IPI00009346	Transmembrane protein 14c.
C14orf112	IPI00009365	Cox16-like protein c14orf112, mitochondrial precursor.
AGXT	IPI00009367	Serine--pyruvate aminotransferase.
SFXN1	IPI00009368	Sideroflexin-1.
MRPL27	IPI00009444	Mitochondrial 39s ribosomal protein l27.
	IPI00009466	Similar to 16.7kd protein.
ABAT	IPI00009532	4-aminobutyrate aminotransferase, mitochondrial precursor.
SQRDL	IPI00009634	Sulfide:quinone oxidoreductase, mitochondrial precursor.
CERK	IPI00009669	Cerk protein.
MRPL44	IPI00009680	39s ribosomal protein l44, mitochondrial precursor.
PRODH2	IPI00009704	Probable proline dehydrogenase 2.
MCART1	IPI00009807	Mitochondrial carrier triple repeat protein 1.
KRT5	IPI00009867	Keratin, type ii cytoskeletal 5.
C14orf156	IPI00009922	Sra stem-loop-interacting rna-binding protein, mitochondrial precursor.
TOMM34	IPI00009946	Mitochondrial import receptor subunit tom34.
IMMT	IPI00009960	Isoform 1 of mitochondrial inner membrane protein.
TDRKH	IPI00009982	Isoform 1 of tudor and kh domain-containing protein.
SLC25A14	IPI00010162	Isoform 2 of brain mitochondrial carrier protein 1.
MRS2	IPI00010188	Isoform 1 of magnesium transporter mrs2 homolog, mitochondrial precursor.
MRPS11	IPI00010244	Isoform 1 of 28s ribosomal protein s11, mitochondrial precursor.
MRPS30	IPI00010278	Mitochondrial 28s ribosomal protein s30.
SIRT5	IPI00010331	Isoform 2 of nad-dependent deacetylase sirtuin-5.
PTS	IPI00010339	6-pyruvoyl tetrahydrobiopterin synthase.
NLN	IPI00010346	Neurolysin, mitochondrial precursor.
AGPS	IPI00010349	Alkyldihydroxyacetonephosphate synthase, peroxisomal precursor.
SLC25A31	IPI00010420	Adp/atp translocase 4.
ETFA	IPI00010810	Electron transfer flavoprotein subunit alpha, mitochondrial precursor.
NDUFS8	IPI00010845	Nadh dehydrogenase [ubiquinone] iron-sulfur protein 8, mitochondrial precursor.
CPS1	IPI00011062	Isoform 1 of carbamoyl-phosphate synthase [ammonia], mitochondrial precursor.
UNG	IPI00011069	Isoform 2 of uracil-dna glycosylase.
AGXT2	IPI00011075	Alanine--glyoxylate aminotransferase 2, mitochondrial precursor.
MRPL32	IPI00011077	39s ribosomal protein l32, mitochondrial precursor.
IDH2	IPI00011107	Isocitrate dehydrogenase [nadp], mitochondrial precursor.
SLC25A2	IPI00011190	Mitochondrial ornithine transporter 2.
ME2	IPI00011201	Nad-dependent malic enzyme, mitochondrial precursor.
NDUFS4	IPI00011217	Nadh dehydrogenase [ubiquinone] iron-sulfur protein 4, mitochondrial precursor.
BCKDHB	IPI00011276	2-oxoisovalerate dehydrogenase subunit beta, mitochondrial precursor.
COMT	IPI00011284	Isoform membrane-bound of catechol o-methyltransferase.
MTHFD2	IPI00011307	Bifunctional methylenetetrahydrofolate dehydrogenase/cyclohydrolase, mitochondrial precursor.
ECH1	IPI00011416	Delta(3,5)-delta(2,4)-dienoyl-coa isomerase, mitochondrial precursor.
BAK1	IPI00011420	Putative uncharacterized protein dkfzp686d0345.
CECR5	IPI00011511	Isoform 2 of cat eye syndrome critical region protein 5 precursor.
ACAA1	IPI00011522	Homo sapiens clone 23623.
ACACA	IPI00011569	Isoform 1 of acetyl-coa carboxylase 1.
40060	IPI00011589	Isoform a of septin-4.
BCL2L13	IPI00011635	Isoform 2 of bcl-2-like 13 protein.
NDUFA4	IPI00011770	Nadh dehydrogenase [ubiquinone] 1 alpha subcomplex subunit 4.
LYRM1	IPI00011979	Lyr motif-containing protein 1.
NME1,NME2	IPI00012048	Nucleoside diphosphate kinase a.
SLC25A23	IPI00012203	Mitochondrial atp-mg/pi carrier protein (fragment).
NME3	IPI00012315	Nucleoside diphosphate kinase 3.
MRPL3	IPI00012353	Mitochondrial 39s ribosomal protein l3.
SLC25A21	IPI00012690	Mitochondrial 2-oxodicarboxylate carrier.
ACSL1	IPI00012728	Isoform 1 of long-chain-fatty-acid--coa ligase 1.
ACAA1	IPI00012828	3-ketoacyl-coa thiolase, peroxisomal precursor.
HBXIP	IPI00012831	Hepatitis b virus x-interacting protein.
TMEM11	IPI00012855	Transmembrane protein 11.
SPG7	IPI00012864	Cell matrix adhesion regulator variant.
VAMP1	IPI00012898	Isoform 1 of vesicle-associated membrane protein 1.
CPT2	IPI00012912	Carnitine o-palmitoyltransferase 2, mitochondrial precursor.
NME4	IPI00012972	Nucleoside diphosphate kinase, mitochondrial precursor.
ACACB	IPI00013003	Isoform long of acetyl-coa carboxylase 2.
MRPS22	IPI00013146	Mitochondrial 28s ribosomal protein s22.
MRPS25	IPI00013167	Mitochondrial 28s ribosomal protein s25.
MRPL49	IPI00013195	Mitochondrial 39s ribosomal protein l49.
CHCHD7	IPI00013279	Coiled-coil-helix-coiled-coil-helix domain-containing protein 7.
NDUFB5	IPI00013459	Nadh dehydrogenase [ubiquinone] 1 beta subcomplex subunit 5, mitochondrial precursor.
NDUFC1	IPI00013461	Nadh dehydrogenase [ubiquinone] 1 subunit c1, mitochondrial precursor.
MTX1	IPI00013678	Metaxin 1 isoform 1.
DUT	IPI00013679	Isoform dut-m of deoxyuridine 5'-triphosphate nucleotidohydrolase, mitochondrial precursor.
MRPL20	IPI00013706	39s ribosomal protein l20, mitochondrial precursor.
FASTKD2	IPI00013735	Isoform 1 of fast kinase domain-containing protein 2.
TRIAP1	IPI00013829	Tp53-regulated inhibitor of apoptosis 1.
GATC	IPI00013832	Gatc-like protein.
UQCRC1	IPI00013847	Cytochrome b-c1 complex subunit 1, mitochondrial precursor.
HIBADH	IPI00013860	3-hydroxyisobutyrate dehydrogenase, mitochondrial precursor.
AIFM2	IPI00013909	Isoform 1 of apoptosis-inducing factor 2.
SLC25A20	IPI00013957	Mitochondrial carnitine/acylcarnitine carrier protein.
COX7C	IPI00013968	Cytochrome c oxidase subunit 7c, mitochondrial precursor.
TOMM40	IPI00014053	Isoform 1 of mitochondrial import receptor subunit tom40 homolog.
TTC35	IPI00014149	Tetratricopeptide repeat protein 35.
LARS2	IPI00014213	Probable leucyl-trna synthetase, mitochondrial precursor.
C1QBP	IPI00014230	Complement component 1 q subcomponent-binding protein, mitochondrial precursor.
KARS	IPI00014238	Lysyl-trna synthetase.
OXA1L	IPI00014301	Oxidase (cytochrome c) assembly 1-like.
PRICKLE4	IPI00014331	Isoform 2 of prickle-like protein 4.
RAB32	IPI00014377	Ras-related protein rab-32.
QDPR	IPI00014439	Dihydropteridine reductase.
C1orf51,MRPS21	IPI00014812	Mitochondrial 28s ribosomal protein s21.
PDK1	IPI00014831	[pyruvate dehydrogenase [lipoamide]] kinase isozyme 1, mitochondrial precursor.
PDK2	IPI00014832	[pyruvate dehydrogenase [lipoamide]] kinase isozyme 2, mitochondrial precursor.
PDK3	IPI00014849	[pyruvate dehydrogenase [lipoamide]] kinase isozyme 3, mitochondrial precursor.
MT-CYB	IPI00015140	Cytochrome b.
CKMT2	IPI00015141	Creatine kinase, sarcomeric mitochondrial precursor.
NCOA4	IPI00015145	Isoform alpha of nuclear receptor coactivator 4.
TOMM70A	IPI00015602	Mitochondrial precursor proteins import receptor.
DCAKD	IPI00015737	Isoform 2 of dephospho-coa kinase domain-containing protein.
DUS2L	IPI00015804	Trna-dihydrouridine synthase 2-like.
ABCB10	IPI00015826	Atp-binding cassette sub-family b member 10, mitochondrial precursor.
CHCHD3	IPI00015833	Coiled-coil-helix-coiled-coil-helix domain-containing protein 3, mitochondrial precursor.
DLD	IPI00015911	Dihydrolipoyl dehydrogenase, mitochondrial precursor.
SLC25A10	IPI00015920	Isoform 1 of mitochondrial dicarboxylate carrier.
COX6C	IPI00015972	Cytochrome c oxidase polypeptide vic precursor.
C20orf52	IPI00016046	Protein mgr2 homolog.
GBAS	IPI00016077	Protein nipsnap homolog 2.
MTERF	IPI00016095	Transcription termination factor, mitochondrial precursor.
TIMM17A	IPI00016207	Mitochondrial import inner membrane translocase subunit tim17-a.
TIMM23	IPI00016228	Pro1197.
PROSC	IPI00016346	Proline synthetase co-transcribed bacterial homolog protein.
OCIAD1	IPI00016405	Isoform 1 of ocia domain-containing protein 1.
C11orf79	IPI00016443	Protein emi5 homolog, mitochondrial precursor.
CRAT	IPI00016457	Isoform 1 of carnitine o-acetyltransferase.
L2HGDH	IPI00016458	Isoform 1 of l-2-hydroxyglutarate dehydrogenase, mitochondrial precursor.
THG1L	IPI00016559	Probable trna(his) guanylyltransferase.
AK3L1,AK3L2	IPI00016568	Adenylate kinase isoenzyme 4, mitochondrial.
RPS14	IPI00016636	Putative uncharacterized protein rps14.
OXSM	IPI00016637	3-oxoacyl-[acyl-carrier-protein] synthase, mitochondrial precursor.
TOMM20	IPI00016676	Mitochondrial import receptor subunit tom20 homolog.
MTFR1	IPI00016699	Mitochondrial fission regulator 1.
FPGS	IPI00016745	Isoform mitochondrial of folylpolyglutamate synthase, mitochondrial precursor.
LDHAL6B	IPI00016768	L-lactate dehydrogenase a-like 6b.
GLUD1	IPI00016801	Glutamate dehydrogenase 1, mitochondrial precursor.
SIRT5	IPI00016807	Isoform 1 of nad-dependent deacetylase sirtuin-5.
GSR	IPI00016862	Isoform mitochondrial of glutathione reductase, mitochondrial precursor.
SDHC	IPI00016968	Succinate dehydrogenase cytochrome b560 subunit, mitochondrial precursor.
CA5A	IPI00017262	Carbonic anhydrase 5a, mitochondrial precursor.
IARS2	IPI00017283	Isoleucyl-trna synthetase, mitochondrial precursor.
PHB	IPI00017334	Prohibitin.
MTHFD2L	IPI00017391	Isoform 1 of probable bifunctional methylenetetrahydrofolate dehydrogenase/cyclohydrolase 2.
SPR	IPI00017469	Sepiapterin reductase.
	IPI00017494	Cdna flj10079 fis, clone hemba1001896, weakly similar to dimethylglycine dehydrogenase.
MT-CO2	IPI00017510	Cytochrome c oxidase subunit 2.
MT-CO3	IPI00017533	Cytochrome c oxidase subunit 3.
LETM1	IPI00017592	Leucine zipper-ef-hand-containing transmembrane protein 1, mitochondrial precursor.
HSD17B10	IPI00017726	Isoform 1 of 3-hydroxyacyl-coa dehydrogenase type-2.
	IPI00017799	22 kda protein.
AUH	IPI00017802	Isoform 1 of methylglutaconyl-coa hydratase, mitochondrial precursor.
ATP5S	IPI00017816	Atp synthase subunit s, mitochondrial precursor.
ACO2	IPI00017855	Aconitate hydratase, mitochondrial precursor.
GPD2	IPI00017895	Isoform 1 of glycerol-3-phosphate dehydrogenase, mitochondrial precursor.
SURF1	IPI00018034	Surfeit locus protein 1.
FASTK	IPI00018084	Cdna flj13079 fis, clone nt2rp3002004, moderately similar to h.sapiens fast kinase.
DAP3	IPI00018120	Mitochondrial 28s ribosomal protein s29.
GOT2	IPI00018206	Aspartate aminotransferase, mitochondrial precursor.
HK1	IPI00018246	Isoform 1 of hexokinase-1.
ARMC1	IPI00018260	Armadillo repeat-containing protein 1.
CCT7	IPI00018465	T-complex protein 1 subunit eta.
OPA3	IPI00018600	Isoform 1 of optic atrophy 3 protein.
COQ10B	IPI00018628	Protein coq10 b, mitochondrial precursor.
TARS2	IPI00018632	Cdna flj12528 fis, clone nt2rm4000155, moderately similar to threonyl- trna synthetase, cytoplasmic.
MRPS18A	IPI00018691	28s ribosomal protein s18a, mitochondrial precursor.
MTERFD3	IPI00018781	Mterf domain-containing protein 3, mitochondrial precursor.
ABCB8	IPI00019022	Isoform long of atp-binding cassette sub-family b member 8, mitochondrial precursor.
FDX1	IPI00019326	Adrenodoxin, mitochondrial precursor.
NDUFA12	IPI00019331	13kd differentiation-associated protein (fragment).
AGK	IPI00019353	Isoform 1 of acylglycerol kinase, mitochondrial precursor.
SLC25A39	IPI00019477	Isoform 1 of solute carrier family 25 member 39.
COX8A	IPI00019505	Cytochrome c oxidase polypeptide viii-liver/heart, mitochondrial precursor.
ALDH5A1	IPI00019888	Succinate-semialdehyde dehydrogenase, mitochondrial precursor.
CCDC44	IPI00019903	Coiled-coil domain-containing protein 44.
HSD17B4	IPI00019912	Peroxisomal multifunctional enzyme type 2.
NIPSNAP3B	IPI00020035	Protein nipsnap homolog 3b.
DDX28	IPI00020050	Probable atp-dependent rna helicase ddx28.
ABHD10	IPI00020075	Abhydrolase domain-containing protein 10, mitochondrial precursor.
ACOX3	IPI00020226	Isoform 1 of peroxisomal acyl-coenzyme a oxidase 3.
BLOC1S1	IPI00020319	Biogenesis of lysosome-related organelles complex-1 subunit 1.
ARG2	IPI00020332	Arginase-2, mitochondrial precursor.
RAB11B	IPI00020436	Ras-related protein rab-11b.
MRPS36	IPI00020495	Mitochondrial 28s ribosomal protein s36.
CISD1	IPI00020510	Cdgsh iron sulfur domain-containing protein 1.
THEM2	IPI00020530	Thioesterase superfamily member 2.
CYP24A1	IPI00020586	Cytochrome p450 24a1, mitochondrial precursor.
	IPI00020719	Isoform 1 of mitochondrial antiviral-signaling protein.
HIGD2A	IPI00020883	Hig1 domain family member 2a.
TFAM	IPI00020928	Transcription factor a, mitochondrial precursor.
BCL2	IPI00020961	Isoform alpha of apoptosis regulator bcl-2.
TSFM	IPI00021016	Isoform 1 of elongation factor ts, mitochondrial precursor.
ENDOGL1	IPI00021106	Endonuclease g-like 1.
HAO2	IPI00021109	Hydroxyacid oxidase 2.
ACLY	IPI00021290	Atp-citrate synthase.
DLAT	IPI00021338	Dihydrolipoyllysine-residue acetyltransferase component of pyruvate dehydrogenase complex, mitochondrial precursor.
COX5B	IPI00021785	Cytochrome c oxidase subunit 5b, mitochondrial precursor.
COX6A1	IPI00021793	Cytochrome c oxidase polypeptide via-liver, mitochondrial precursor.
HSD17B8	IPI00021890	Estradiol 17-beta-dehydrogenase 8.
CPT1B	IPI00021925	Carnitine palmitoyltransferase 1b isoform a variant.
PEX11B	IPI00021978	Peroxisomal membrane protein 11b.
MRPS27	IPI00022002	Mitochondrial 28s ribosomal protein s27.
RAB11FIP5	IPI00022033	Rab11 family-interacting protein 5.
RAB1B	IPI00022134	Putative small gtp-binding protein.
SLC25A3	IPI00022202	Isoform a of phosphate carrier protein, mitochondrial precursor.
ISCU	IPI00022240	Isoform 1 of iron-sulfur cluster assembly enzyme iscu, mitochondrial precursor.
MRPS28	IPI00022276	Mitochondrial 28s ribosomal protein s28.
SOD2	IPI00022314	Superoxide dismutase [mn], mitochondrial precursor.
MRPS18B	IPI00022316	28s ribosomal protein s18b, mitochondrial precursor.
ACAD9	IPI00022319	Npd002.
MRPL42	IPI00022320	Mitochondrial 28s ribosomal protein s32, mitochondrial precursor.
OAT	IPI00022334	Ornithine aminotransferase, mitochondrial precursor.
MRPL13	IPI00022403	39s ribosomal protein l13, mitochondrial.
COX7A2L	IPI00022421	Cytochrome c oxidase subunit viia-related protein, mitochondrial precursor.
NDUFAB1	IPI00022442	Acyl carrier protein, mitochondrial precursor.
RBJ	IPI00022501	Isoform 1 of rab and dnaj domain-containing protein.
AKAP1	IPI00022585	Isoform 1 of a kinase anchor protein 1, mitochondrial precursor.
DRG2	IPI00022697	Developmentally-regulated gtp-binding protein 2.
SERHL2	IPI00022751	Isoform 1 of serine hydrolase-like protein 2.
HADHB	IPI00022793	Trifunctional enzyme subunit beta, mitochondrial precursor.
BRP44	IPI00022832	Brain protein 44.
SLC25A4	IPI00022891	Adp/atp translocase 1.
C3orf28	IPI00023001	E2-induced gene 5 protein.
IDH1	IPI00023029	Nadp+-specific isocitrate dehydrogenase (fragment).
C6orf66	IPI00023064	Upf0240 protein c6orf66.
MRPL15	IPI00023086	39s ribosomal protein l15, mitochondrial precursor.
MRPL46	IPI00023161	39s ribosomal protein l46, mitochondrial precursor.
MRPL4	IPI00023334	Isoform 1 of mitochondrial 39s ribosomal protein l4.
MCAT	IPI00023359	Isoform 1 of malonyl coa-acyl carrier protein transacylase, mitochondrial precursor.
HCCS	IPI00023406	Cytochrome c-type heme lyase.
GHITM	IPI00023567	Growth hormone-inducible transmembrane protein.
NIT1	IPI00023779	Isoform 2 of nitrilase homolog 1.
MPV17	IPI00023958	Protein mpv17.
PDHA2	IPI00024087	Pyruvate dehydrogenase e1 component subunit alpha, testis-specific form, mitochondrial precursor.
VDAC2	IPI00024145	Voltage-dependent anion-selective channel protein 2.
RAB8B	IPI00024282	Ras-related protein rab-8b.
BAD	IPI00024291	Bcl2 antagonist of cell death.
GCDH	IPI00024317	Isoform long of glutaryl-coa dehydrogenase, mitochondrial precursor.
DHODH	IPI00024462	Dihydroorotate dehydrogenase, mitochondrial precursor.
COQ2	IPI00024541	Isoform 3 of para-hydroxybenzoate--polyprenyltransferase, mitochondrial precursor.
MCCC1	IPI00024580	Methylcrotonoyl-coa carboxylase subunit alpha, mitochondrial precursor.
ACADSB	IPI00024623	Short/branched chain specific acyl-coa dehydrogenase, mitochondrial precursor.
	IPI00024638	16 kda protein.
NT5M	IPI00024645	Mitochondrial 5' nucleotidase.
SLC16A1	IPI00024650	Monocarboxylate transporter 1.
ENDOGL1	IPI00024713	Endonuclease g-like protein-2.
UQCRQ	IPI00024742	Cytochrome b-c1 complex subunit 8.
UQCR	IPI00024757	Cytochrome b-c1 complex subunit 10.
C21orf33	IPI00024913	Isoform long of es1 protein homolog, mitochondrial precursor.
PRDX5	IPI00024915	Isoform mitochondrial of peroxiredoxin-5, mitochondrial precursor.
PRDX3	IPI00024919	Thioredoxin-dependent peroxide reductase, mitochondrial precursor.
ATP5D	IPI00024920	Atp synthase subunit delta, mitochondrial precursor.
MUT	IPI00024934	Methylmalonyl-coa mutase, mitochondrial precursor.
TOMM22	IPI00024976	Mitochondrial import receptor subunit tom22 homolog.
ALDH6A1	IPI00024990	Methylmalonate-semialdehyde dehydrogenase [acylating], mitochondrial precursor.
ECHS1	IPI00024993	Enoyl-coa hydratase, mitochondrial precursor.
WARS2	IPI00025050	Tryptophanyl-trna synthetase, mitochondrial precursor.
COX5A	IPI00025086	Cytochrome c oxidase subunit 5a, mitochondrial precursor.
BCKDHA	IPI00025100	2-oxoisovalerate dehydrogenase subunit alpha, mitochondrial precursor.
NDUFS2	IPI00025239	Nadh dehydrogenase [ubiquinone] iron-sulfur protein 2, mitochondrial precursor.
CYP27A1	IPI00025307	Cytochrome p450 27, mitochondrial precursor.
BDH1	IPI00025341	D-beta-hydroxybutyrate dehydrogenase, mitochondrial precursor.
NDUFS6	IPI00025344	Nadh dehydrogenase [ubiquinone] iron-sulfur protein 6, mitochondrial precursor.
CS	IPI00025366	Citrate synthase, mitochondrial precursor.
NLN	IPI00025564	Nln protein.
MTX2	IPI00025717	Metaxin-2.
OGG1	IPI00025730	Isoform 1b of n-glycosylase/dna lyase.
NDUFS3	IPI00025796	Nadh dehydrogenase [ubiquinone] iron-sulfur protein 3, mitochondrial precursor.
SCP2	IPI00026105	Isoform scpx of non-specific lipid-transfer protein.
MTRF1	IPI00026157	Peptide chain release factor 1, mitochondrial precursor.
NME2	IPI00026260	Nucleoside diphosphate kinase b.
RPS14	IPI00026271	40s ribosomal protein s14.
GFM1	IPI00026321	Cdna flj12662 fis, clone nt2rm4002205, moderately similar to elongation factor g, mitochondrial.
40060	IPI00026430	Septin 4 isoform 2.
GCAT	IPI00026492	2-amino-3-ketobutyrate coenzyme a ligase, mitochondrial precursor.
OXCT1	IPI00026516	Succinyl-coa:3-ketoacid-coenzyme a transferase 1, mitochondrial precursor.
PPIF	IPI00026519	Peptidyl-prolyl cis-trans isomerase, mitochondrial precursor.
TRMU	IPI00026555	Trna (5-methylaminomethyl-2-thiouridylate)-methyltransferase.
COX7A2	IPI00026570	Cytochrome c oxidase polypeptide viia-liver/heart, mitochondrial precursor.
UCP2	IPI00026573	Mitochondrial uncoupling protein 2.
OGG1	IPI00026574	8-oxoguanine dna glycosylase isoform 2d.
FASN	IPI00026781	Fatty acid synthase.
UCP3	IPI00026815	Isoform ucp3l of mitochondrial uncoupling protein 3.
TSPO	IPI00026850	Translocator protein.
ADSL	IPI00026904	Isoform 1 of adenylosuccinate lyase.
FDXR	IPI00026958	Isoform short of nadph:adrenodoxin oxidoreductase, mitochondrial precursor.
UQCRFS1	IPI00026964	Cytochrome b-c1 complex subunit rieske, mitochondrial precursor.
MRPL19	IPI00027096	39s ribosomal protein l19, mitochondrial precursor.
TUFM	IPI00027107	Tu translation elongation factor, mitochondrial precursor.
IDH1	IPI00027223	Isocitrate dehydrogenase [nadp] cytoplasmic.
PET112L	IPI00027228	Probable glutamyl-trna(gln) amidotransferase subunit b, mitochondrial precursor.
SCO1	IPI00027233	Sco1 protein homolog, mitochondrial precursor.
GNG5	IPI00027240	Guanine nucleotide-binding protein g(i)/g(s)/g(o) subunit gamma-5 precursor.
PHB2	IPI00027252	Prohibitin-2.
PRDX2	IPI00027350	Peroxiredoxin-2.
BBOX1	IPI00027416	Gamma-butyrobetaine dioxygenase.
GK	IPI00027424	Isoform 1 of glycerol kinase.
HARS2	IPI00027445	Probable histidyl-trna synthetase, mitochondrial precursor.
ATP5L	IPI00027448	Atp synthase subunit g, mitochondrial.
ACADS	IPI00027701	Short-chain specific acyl-coa dehydrogenase, mitochondrial precursor.
STAR	IPI00027730	Steroidogenic acute regulatory protein, mitochondrial precursor.
SLC25A16	IPI00027763	Graves disease carrier protein.
FECH	IPI00027776	Ferrochelatase, mitochondrial precursor.
SLC25A18	IPI00027826	Mitochondrial glutamate carrier 2.
DNAJC11	IPI00027984	Putative uncharacterized protein.
COX7B	IPI00028003	Cytochrome c oxidase polypeptide viib, mitochondrial precursor.
ACADVL	IPI00028031	Isoform 1 of very long-chain specific acyl-coa dehydrogenase, mitochondrial precursor.
EEFSEC	IPI00028050	Selenocysteine-specific elongation factor.
SLC25A19	IPI00028068	Mitochondrial deoxynucleotide carrier.
TIMM8A	IPI00028376	Mitochondrial import inner membrane translocase subunit tim8 a.
FUNDC2	IPI00028385	15 kda protein.
MRPL34	IPI00028390	39s ribosomal protein l34, mitochondrial precursor.
ATP5G2	IPI00028482	Atp synthase lipid-binding protein, mitochondrial precursor.
AGPAT5	IPI00028491	1-acyl-sn-glycerol-3-phosphate acyltransferase epsilon.
NDUFV1	IPI00028520	Isoform 1 of nadh dehydrogenase [ubiquinone] flavoprotein 1, mitochondrial precursor.
MRPS21	IPI00028790	Putative uncharacterized protein (fragment).
NDUFA3	IPI00028881	Nadh dehydrogenase [ubiquinone] 1 alpha subcomplex subunit 3.
NDUFB8	IPI00028883	Nadh dehydrogenase [ubiquinone] 1 beta subcomplex subunit 8, mitochondrial precursor.
NDUFB2	IPI00028904	Nadh dehydrogenase [ubiquinone] 1 beta subcomplex subunit 2, mitochondrial precursor.
NDUFA5	IPI00028992	Cdna flj12147 fis, clone mamma1000410.
KIF1B	IPI00029011	Isoform 1 of kinesin-like protein kif1b.
KIAA0141	IPI00029014	Uncharacterized protein kiaa0141.
ICT1	IPI00029114	Immature colon carcinoma transcript 1 protein precursor.
ATP5F1	IPI00029133	Atp synthase subunit b, mitochondrial precursor.
CRAT	IPI00029140	Isoform 3 of carnitine o-acetyltransferase.
L2HGDH	IPI00029239	Isoform 2 of l-2-hydroxyglutarate dehydrogenase, mitochondrial precursor.
CYC1	IPI00029264	Cytochrome c1, heme protein, mitochondrial precursor.
SLC25A14	IPI00029460	Isoform 1 of brain mitochondrial carrier protein 1.
GRPEL1	IPI00029557	Grpe protein homolog 1, mitochondrial precursor.
NDUFC2	IPI00029558	Nadh dehydrogenase [ubiquinone] 1 subunit c2.
NDUFA10	IPI00029561	Nadh dehydrogenase [ubiquinone] 1 alpha subcomplex subunit 10, mitochondrial precursor.
MMAB	IPI00029665	Cob.
FASTK	IPI00029714	Fas-activated serine/threonine kinase.
RPL35A	IPI00029731	60s ribosomal protein l35a.
ACSL4	IPI00029737	Isoform long of long-chain-fatty-acid--coa ligase 4.
SSBP1	IPI00029744	Single-stranded dna-binding protein, mitochondrial precursor.
MTG1	IPI00029803	Isoform 1 of mitochondrial gtpase 1, mitochondrial precursor.
ELN	IPI00029928	Elastin.
TRAP1	IPI00030275	Heat shock protein 75 kda, mitochondrial precursor.
ACAT1	IPI00030363	Acetyl-coa acetyltransferase, mitochondrial precursor.
PNKD	IPI00030458	Isoform 3 of probable hydrolase pnkd.
MRRF	IPI00030596	Isoform 6 of ribosome recycling factor, mitochondrial precursor.
IDH3A	IPI00030702	Isoform 1 of isocitrate dehydrogenase [nad] subunit alpha, mitochondrial precursor.
MRPL47	IPI00030820	39s ribosomal protein l47, mitochondrial precursor.
C20orf24	IPI00030898	Isoform 1 of uncharacterized protein c20orf24.
VAMP8	IPI00030911	Vesicle-associated membrane protein 8.
GMPPB	IPI00030920	Isoform 1 of mannose-1-phosphate guanyltransferase beta.
TMEM126A	IPI00031064	Transmembrane protein 126a.
EFHD1	IPI00031091	Ef-hand domain-containing protein d1.
HSDL2	IPI00031107	Isoform 2 of hydroxysteroid dehydrogenase-like protein 2.
NDUFAF2	IPI00031109	Mimitin, mitochondrial precursor.
ALKBH7	IPI00031118	Alkylated dna repair protein alkb homolog 7 precursor.
SLC25A33	IPI00031133	Solute carrier family 25 member 33.
PPOX	IPI00031357	Protoporphyrinogen oxidase.
DUSP26	IPI00031482	Isoform 1 of dual specificity protein phosphatase 26.
MRP63	IPI00031485	Mitochondrial ribosomal protein 63.
MRS2	IPI00031487	Isoform 3 of magnesium transporter mrs2 homolog, mitochondrial precursor.
HADHA	IPI00031522	Trifunctional enzyme subunit alpha, mitochondrial precursor.
C6orf125	IPI00031617	Uncharacterized protein c6orf125.
DGUOK	IPI00031642	Dguok protein.
C15orf48	IPI00031772	Normal mucosa of esophagus-specific gene 1 protein.
VDAC3	IPI00031804	Isoform 1 of voltage-dependent anion-selective channel protein 3.
CPT1A	IPI00032038	Isoform 1 of carnitine o-palmitoyltransferase i, liver isoform.
CA5B	IPI00032055	Carbonic anhydrase 5b, mitochondrial precursor.
GATM	IPI00032103	Isoform mitochondrial of glycine amidinotransferase, mitochondrial precursor.
NDUFAF1	IPI00032560	Complex i intermediate-associated protein 30, mitochondrial precursor.
GLOD4	IPI00032575	Isoform 1 of glyoxalase domain-containing protein 4.
MTO1	IPI00032630	Isoform 3 of protein mto1 homolog, mitochondrial precursor.
COQ6	IPI00032633	Ubiquinone biosynthesis monooxygenase coq6.
RAB3D	IPI00032808	Ras-related protein rab-3d.
REXO2	IPI00032830	Isoform 1 of oligoribonuclease, mitochondrial precursor (fragment).
MRPS16	IPI00032872	28s ribosomal protein s16, mitochondrial precursor.
ETFDH	IPI00032875	Isoform 1 of electron transfer flavoprotein-ubiquinone oxidoreductase, mitochondrial precursor.
MRPS23	IPI00032881	Mitochondrial ribosomal protein s23.
BOLA1	IPI00032900	Bola-like protein 1.
PTRH2	IPI00032903	Peptidyl-trna hydrolase 2, mitochondrial precursor.
	IPI00033034	Alpha-ketoglutarate dehydrogenase complex dihydrolipoyl succinyltransferase.
AASS	IPI00033217	Alpha-aminoadipic semialdehyde synthase, mitochondrial precursor.
POLG2	IPI00033486	Dna polymerase subunit gamma-2, mitochondrial precursor.
TFB2M	IPI00034069	Mitochondrial dimethyladenosine transferase 2, mitochondrial precursor.
SARDH	IPI00034308	Sarcosine dehydrogenase, mitochondrial precursor.
SLC25A16	IPI00042630	Slc25a16 protein.
	IPI00043337	9 kda protein.
TMTC1	IPI00043430	Isoform 2 of transmembrane and tpr repeat-containing protein 1.
NPHP3	IPI00043491	Isoform 4 of nephrocystin-3.
SFXN2	IPI00043564	Sideroflexin-2.
NDUFB5	IPI00043742	Cdna flj30597 fis, clone brawh2009261, weakly similar to tlm protein.
AIFM3	IPI00043760	Isoform 1 of apoptosis-inducing factor 3.
40060	IPI00044767	Bradeion alpha.
C1orf31	IPI00045660	Isoform 1 of uncharacterized protein c1orf31.
IMMP2L	IPI00045908	Isoform 1 of mitochondrial inner membrane protease subunit 2.
ATAD3B	IPI00045921	Tob3.
ADO	IPI00045939	2-aminoethanethiol dioxygenase.
YME1L1	IPI00045946	Isoform 1 of atp-dependent metalloprotease yme1l1.
CCDC58	IPI00046828	Coiled-coil domain-containing protein 58.
PTRH1	IPI00048572	Peptidyl-trna hydrolase family protein.
MTFMT	IPI00055753	Methionyl-trna formyltransferase, mitochondrial precursor.
RAB24	IPI00056496	Ras-related protein rab-24.
ACSM1	IPI00059184	Isoform 1 of acyl-coenzyme a synthetase acsm1, mitochondrial precursor.
CHCHD1	IPI00060107	Coiled-coil-helix-coiled-coil-helix domain-containing protein 1.
C3orf31	IPI00060287	Mmp37-like protein, mitochondrial precursor.
PARL	IPI00060545	Isoform 1 of presenilins-associated rhomboid-like protein, mitochondrial precursor.
ATP5SL	IPI00060651	Isoform 2 of atp synthase subunit s-like protein.
MRRF	IPI00061108	Isoform 1 of ribosome recycling factor, mitochondrial precursor.
CCBL2	IPI00061178	Kynurenine aminotransferase iii isoform 3.
OMA1	IPI00061229	Isoform 1 of metalloendopeptidase oma1, mitochondrial precursor.
MRPS10	IPI00061245	Mitochondrial 28s ribosomal protein s10.
MRPL53	IPI00061531	39s ribosomal protein l53, mitochondrial precursor.
C10orf65	IPI00061760	Isoform 3 of dihydrodipicolinate synthase-like, mitochondrial precursor.
ACAT1	IPI00062003	Acat1 protein.
ZADH2	IPI00062038	Zadh2 protein.
C1orf151	IPI00062298	Upf0327 protein c1orf151.
BCKDK	IPI00062344	Bckdk protein.
SDSL	IPI00062419	Serine dehydratase-like.
C14orf159	IPI00062837	Isoform 6 of upf0317 protein c14orf159, mitochondrial precursor.
MARS2	IPI00062839	Methionyl-trna synthetase, mitochondrial precursor.
ATPBD3	IPI00062882	Atp-binding domain-containing protein 3.
OXNAD1	IPI00063160	Oxidoreductase nad-binding domain-containing protein 1 precursor.
ECSIT	IPI00063188	Isoform 2 of evolutionarily conserved signaling intermediate in toll pathway, mitochondrial precursor.
PIGY	IPI00063244	Protein prey, mitochondrial precursor.
DHTKD1	IPI00063408	Probable 2-oxoglutarate dehydrogenase e1 component dhktd1, mitochondrial precursor.
C14orf153	IPI00063672	Uncharacterized protein c14orf153 precursor.
ABCC12	IPI00063878	Isoform 1 of multidrug resistance-associated protein 9.
USMG5	IPI00063903	Up-regulated during skeletal muscle growth protein 5.
COX4I2	IPI00064655	Cytochrome c oxidase subunit 4 isoform 2, mitochondrial precursor.
THEM4	IPI00064739	Thioesterase superfamily member 4.
DHRS1	IPI00065063	Dehydrogenase/reductase sdr family member 1.
MRPS21	IPI00065084	Cdna flj25372 fis, clone tst01887.
PACRG	IPI00065440	Isoform 1 of parkin coregulated gene protein.
ABCB6	IPI00065486	Isoform 4 of mitochondrial atp-binding cassette sub-family b member 6.
COQ10A	IPI00065495	Isoform 1 of protein coq10 a, mitochondrial precursor.
C20orf175	IPI00065532	Isoform 2 of uncharacterized protein c20orf175.
C21orf57	IPI00067923	Isoform a of putative metalloprotease c21orf57.
ABCF2	IPI00068506	Atp-binding cassette, sub-family f, member 2 isoform b.
BAX	IPI00071059	Isoform epsilon of apoptosis regulator bax.
MT-ND3	IPI00071334	Nadh-ubiquinone oxidoreductase chain 3.
GFM2	IPI00071703	Elongation factor g 2, mitochondrial precursor.
CASP8	IPI00073318	Isoform 7 of caspase-8 precursor.
MRPS35	IPI00073779	Isoform 1 of 28s ribosomal protein s35, mitochondrial precursor.
NDUFB10	IPI00074489	Ndufb10 protein.
	IPI00076042	Short heat shock protein 60 hsp60s2.
APEX2	IPI00083281	Dna-(apurinic or apyrimidinic site) lyase 2.
MRPL39	IPI00084571	Isoform 2 of mitochondrial 39s ribosomal protein l39.
QRSL1	IPI00090720	Isoform 1 of glutamyl-trna(gln) amidotransferase subunit a homolog.
CPOX	IPI00093057	Coproporphyrinogen iii oxidase, mitochondrial precursor.
SUCLG2	IPI00096066	Succinyl-coa ligase [gdp-forming] beta-chain, mitochondrial precursor.
OGDH	IPI00098902	2-oxoglutarate dehydrogenase e1 component, mitochondrial precursor.
YME1L1	IPI00099529	Isoform 2 of atp-dependent metalloprotease yme1l1.
ACP6	IPI00099838	Isoform 1 of lysophosphatidic acid phosphatase type 6 precursor.
MRPL40	IPI00099871	39s ribosomal protein l40, mitochondrial precursor.
RFK	IPI00099995	Riboflavin kinase.
RG9MTD1	IPI00099996	Rna (guanine-9-) methyltransferase domain containing 1.
GLRX2	IPI00100044	Isoform 1 of glutaredoxin-2, mitochondrial precursor.
NT5C3	IPI00100192	Isoform 3 of cytosolic 5'-nucleotidase 3.
DARS2	IPI00100460	Aspartyl-trna synthetase, mitochondrial precursor.
	IPI00100810	Hspc051.
MTERFD1	IPI00101163	Isoform 1 of mterf domain-containing protein 1, mitochondrial precursor.
MRPS24	IPI00101258	28s ribosomal protein s24, mitochondrial precursor.
NARS2	IPI00101664	Probable asparaginyl-trna synthetase, mitochondrial precursor.
ACSM1	IPI00102229	Gene with similarity to rat kidney-specific (ks) gene.
SLC30A6	IPI00102329	Isoform 1 of zinc transporter 6.
C10orf2	IPI00102660	Isoform 1 of twinkle protein, mitochondrial precursor.
HK2	IPI00102864	Hexokinase-2.
AUH	IPI00102904	Isoform 2 of methylglutaconyl-coa hydratase, mitochondrial precursor.
FAM36A	IPI00103057	Isoform 2 of protein fam36a.
NFS1	IPI00103063	Nfs1 nitrogen fixation 1 homolog.
C6orf57	IPI00103105	Upf0369 protein c6orf57 precursor.
ALDH1B1	IPI00103467	Aldehyde dehydrogenase x, mitochondrial precursor.
NDUFA10	IPI00103509	Nadh dehydrogenase ubiquinone 1 alpha subcomplex.
LYRM4	IPI00103666	Pp3564.
C22orf16	IPI00103764	Chch domain-containing protein c22orf16, mitochondrial precursor.
AKR1B10	IPI00105407	Aldo-keto reductase family 1 member b10.
ECSIT	IPI00106506	Isoform 1 of evolutionarily conserved signaling intermediate in toll pathway, mitochondrial precursor.
DHRS4	IPI00106913	Peroxisomal short-chain alcohol dehydrogenase.
TMEM70	IPI00106966	Isoform 1 of transmembrane protein 70.
MRPL4	IPI00107137	Isoform 2 of mitochondrial 39s ribosomal protein l4.
GTPBP8	IPI00107246	Gtp-binding protein 8 isoform 1.
MCEE	IPI00107722	Methylmalonyl-coa epimerase, mitochondrial precursor.
OPA1	IPI00107749	Isoform 5 of dynamin-like 120 kda protein, mitochondrial precursor.
OPA1	IPI00107750	Optic atrophy 1 isoform 5.
OPA1	IPI00107751	Optic atrophy 1 isoform 6.
OPA1	IPI00107752	Isoform 2 of dynamin-like 120 kda protein, mitochondrial precursor.
OPA1	IPI00107753	Optic atrophy 1 isoform 8.
SND1	IPI00140420	Staphylococcal nuclease domain-containing protein 1.
GLS2	IPI00142795	Gls2 protein.
C1orf69	IPI00145260	Putative transferase c1orf69, mitochondrial precursor.
DIABLO	IPI00148255	Diablo isoform 3 precursor.
GLYAT	IPI00152012	Isoform 2 of glycine n-acyltransferase.
COQ10A	IPI00152070	Coenzyme q10 homolog a isoform b.
CPT1C	IPI00152358	Isoform 1 of carnitine o-palmitoyltransferase i, brain isoform.
DHRS4	IPI00152403	Isoform 2 of dehydrogenase/reductase sdr family member 4.
SFXN5	IPI00152426	Sideroflexin-5.
GPT2	IPI00152432	Isoform 1 of alanine aminotransferase 2.
CERK	IPI00152433	Ceramide kinase.
ATPAF1	IPI00152583	Sltp002.
TOMM40L	IPI00152938	Mitochondrial import receptor subunit tom40b.
CCDC90A	IPI00152975	Isoform 1 of coiled-coil domain-containing protein 90a, mitochondrial precursor.
ACAD9	IPI00152981	Acyl-coa dehydrogenase family member 9, mitochondrial precursor.
CCDC51	IPI00153023	Isoform 1 of coiled-coil domain-containing protein 51.
PAPD1	IPI00153051	Isoform 1 of poly(a) rna polymerase, mitochondrial precursor.
GFM1	IPI00154473	Elongation factor g 1, mitochondrial precursor.
C22orf32	IPI00154512	Upf0466 protein c22orf32, mitochondrial precursor.
SUCLG2	IPI00155466	Putative uncharacterized protein dkfzp586m2023.
ACACB	IPI00157056	Isoform short of acetyl-coa carboxylase 2.
IMMP2L	IPI00157157	Isoform 2 of mitochondrial inner membrane protease subunit 2.
WBSCR18	IPI00157375	Williams-beuren syndrome chromosomal region 18 protein.
TXNRD2	IPI00157820	Thioredoxin reductase 2 isoform 1 variant.
	IPI00157883	Similar to px19-like protein.
AIFM1	IPI00157908	Isoform 3 of apoptosis-inducing factor 1, mitochondrial precursor.
ALDH1L1	IPI00158280	Aldh1l1 protein.
AKAP1	IPI00158627	Isoform 2 of a kinase anchor protein 1, mitochondrial precursor.
NFU1	IPI00160021	Hira interacting protein 5 isoform 1.
MRPL18	IPI00160421	39s ribosomal protein l18, mitochondrial precursor.
	IPI00160448	51 kda protein.
MRPL37	IPI00162330	39s ribosomal protein l37, mitochondrial precursor.
ELN	IPI00163202	Isoform 10 of elastin precursor.
C6orf136	IPI00163387	Isoform 1 of uncharacterized protein c6orf136.
MCAT	IPI00163960	Isoform 2 of malonyl coa-acyl carrier protein transacylase, mitochondrial precursor.
CCDC136	IPI00164066	Isoform 4 of coiled-coil domain-containing protein 136.
SLC25A34	IPI00164191	Solute carrier family 25 member 34.
TRIT1	IPI00164286	Isoform 4 of trna isopentenyltransferase, mitochondrial precursor.
	IPI00164300	Similar to hcg1791842 isoform 1.
ISCU	IPI00164885	Isoform 2 of iron-sulfur cluster assembly enzyme iscu, mitochondrial precursor.
PGS1	IPI00165081	32 kda protein.
YARS2	IPI00165092	Tyrosyl-trna synthetase, mitochondrial precursor.
MPST	IPI00165360	3-mercaptopyruvate sulfurtransferase.
	IPI00165428	Myosin light chain 2, lymphocyte-specific.
POLDIP2	IPI00165506	Polymerase delta-interacting protein 2.
NAGS	IPI00166092	N-acetylglutamate synthase, mitochondrial precursor.
ARMC10	IPI00166394	Isoform 1 of armadillo repeat-containing protein 10.
ACSF3	IPI00166395	Isoform 1 of acyl-coa synthetase family member 3, mitochondrial precursor.
C3orf23	IPI00166599	Isoform 1 of uncharacterized protein c3orf23.
	IPI00166638	Similar to riken cdna c030006k11 gene.
FTMT	IPI00166689	Ferritin, mitochondrial precursor.
ZADH2	IPI00166738	Zinc-binding alcohol dehydrogenase domain-containing protein 2.
PMPCA	IPI00166749	Mitochondrial-processing peptidase subunit alpha, mitochondrial precursor.
OXR1	IPI00166807	Isoform 3 of oxidation resistance protein 1.
LACE1	IPI00166976	Lactation elevated protein 1.
ABHD11	IPI00167072	Isoform 5 of abhydrolase domain-containing protein 11.
	IPI00167088	21 kda protein.
MTRF1	IPI00167143	Mtrf1 protein.
SLC25A35	IPI00167392	Isoform 4 of solute carrier family 25 member 35.
FDX1L	IPI00167433	Cdna flj39703 fis, clone smint2012195.
ZADH1	IPI00167515	Isoform 1 of zinc-binding alcohol dehydrogenase domain-containing protein 1.
COX18	IPI00167538	Isoform 1 of inner membrane protein cox18, mitochondrial precursor.
CYP11B1	IPI00167781	Cytochrome p450, family 11, subfamily b, polypeptide 1 isoform 2 precursor.
OMA1	IPI00168213	Isoform 2 of metalloendopeptidase oma1, mitochondrial precursor.
MRPS35	IPI00168292	Isoform 2 of 28s ribosomal protein s35, mitochondrial precursor.
SIRT3	IPI00168319	Cdna flj90511 fis, clone nt2rp3004321.
	IPI00168407	Pyruvate dehydrogenase phosphatase regulatory subunit, mitochondrial precursor.
APOA1BP	IPI00168479	Isoform 1 of apolipoprotein a-i-binding protein precursor.
CPT1C	IPI00168584	Isoform 3 of carnitine o-palmitoyltransferase i, brain isoform.
CHDH	IPI00168603	Choline dehydrogenase, mitochondrial precursor.
C20orf175	IPI00168750	Flj00360 protein (fragment).
SLC25A42	IPI00169262	Putative uncharacterized protein.
PPTC7	IPI00169326	Protein phosphatase ptc7 homolog.
MRPS5	IPI00169400	Isoform 1 of mitochondrial 28s ribosomal protein s5.
MRPS34	IPI00169413	Mitochondrial 28s ribosomal protein s34.
AGXT2L2	IPI00170765	Isoform 3 of alanine--glyoxylate aminotransferase 2-like 2.
TTC19	IPI00170855	Tetratricopeptide repeat domain 19.
MRPL10	IPI00170877	Uncharacterized protein mrpl10.
ABHD11	IPI00170896	Isoform 3 of abhydrolase domain-containing protein 11.
ABHD11	IPI00171152	Isoform 4 of abhydrolase domain-containing protein 11.
PANK2	IPI00171176	Isoform 1 of pantothenate kinase 2, mitochondrial precursor.
SLC22A4	IPI00171334	Solute carrier family 22 member 4.
ATAD1	IPI00171445	Atpase family aaa domain-containing protein 1.
HSDL1	IPI00171459	Hydroxysteroid dehydrogenase-like protein 1.
CCDC109A	IPI00171573	Isoform 1 of coiled-coil domain-containing protein 109a.
ABHD11	IPI00171691	Isoform 2 of abhydrolase domain-containing protein 11.
ABHD11	IPI00171692	Isoform 1 of abhydrolase domain-containing protein 11.
FUNDC2	IPI00171769	Fun14 domain-containing protein 2.
ADCK4	IPI00171777	17 kda protein.
AK2	IPI00172460	Isoform 3 of adenylate kinase isoenzyme 2, mitochondrial.
MRPL17	IPI00172591	39s ribosomal protein l17, mitochondrial precursor.
MRPL28	IPI00172594	39s ribosomal protein l28, mitochondrial precursor.
GFM2	IPI00172648	Mitochondrial elongation factor g2 isoform 3.
PDE12	IPI00174390	Isoform 1 of 2',5'-phosphodiesterase.
CABC1	IPI00176469	Isoform 1 of chaperone activity of bc1 complex-like, mitochondrial precursor.
	IPI00176681	Novel protein similar to cytochrome c oxidase subunit via polypeptide 1 cox6a1.
C12orf62	IPI00176708	Uncharacterized protein c12orf62.
	IPI00176824	Uncharacterized protein ensp00000375136.
	IPI00176976	Novel protein similar to mitochondrial ribosome recycling factor isoform 1.
CHCHD4	IPI00177428	Isoform 2 of mitochondrial intermembrane space import and assembly protein 40.
ADCK2	IPI00177476	Isoform 1 of uncharacterized aarf domain-containing protein kinase 2.
PRODH	IPI00177725	Uncharacterized protein prodh.
NT5C1B,RDH14	IPI00177940	Retinol dehydrogenase 14.
ELN	IPI00177942	Elastin isoform c.
ADCK4	IPI00178315	Isoform 2 of uncharacterized aarf domain-containing protein kinase 4.
DMGDH	IPI00178676	Dmgdh protein.
ACADVL	IPI00178744	Isoform 2 of very long-chain specific acyl-coa dehydrogenase, mitochondrial precursor.
ATAD3B	IPI00178879	Isoform 3 of atpase family aaa domain-containing protein 3b.
MRPL35	IPI00179019	39s ribosomal protein l35, mitochondrial precursor.
SLC25A30	IPI00179034	Kidney mitochondrial carrier protein 1.
DNAJA3	IPI00179187	Isoform 2 of dnaj homolog subfamily a member 3, mitochondrial precursor.
MTO1	IPI00180380	Isoform 1 of protein mto1 homolog, mitochondrial precursor.
BCAT2	IPI00181135	Isoform b of branched-chain-amino-acid aminotransferase, mitochondrial precursor.
MAT2B	IPI00181717	Isoform 2 of methionine adenosyltransferase 2 subunit beta.
SIRT3	IPI00183171	Nad-dependent deacetylase sirtuin-3, mitochondrial precursor.
40060	IPI00183878	Isoform b of septin-4.
SLC25A29	IPI00184708	Mitochondrial carnitine/acylcarnitine carrier protein cacl.
TRIT1	IPI00185334	Trna isopentenylpyrophosphate transferase isoform 3.
MARS	IPI00185398	Uncharacterized protein mars.
ABCD3	IPI00185503	Isoform 2 of atp-binding cassette sub-family d member 3.
MRPL45	IPI00185859	39s ribosomal protein l45, mitochondrial precursor.
CCDC109A	IPI00185975	Isoform 2 of coiled-coil domain-containing protein 109a.
PARL	IPI00186189	Isoform 2 of presenilins-associated rhomboid-like protein, mitochondrial precursor.
	IPI00186732	27 kda protein.
RAB4B	IPI00187143	Isoform 2 of ras-related protein rab-4b.
TK2	IPI00215650	Isoform short of thymidine kinase 2, mitochondrial precursor.
GLS	IPI00215685	Isoform gam of glutaminase kidney isoform, mitochondrial precursor.
GLS	IPI00215687	Isoform gac of glutaminase kidney isoform, mitochondrial precursor.
SLC25A3	IPI00215777	Isoform b of phosphate carrier protein, mitochondrial precursor.
C21orf57	IPI00215811	Isoform b of putative metalloprotease c21orf57.
C21orf57	IPI00215812	Isoform c of putative metalloprotease c21orf57.
C21orf57	IPI00215813	Isoform d of putative metalloprotease c21orf57.
MRPS5	IPI00215872	Isoform 2 of mitochondrial 28s ribosomal protein s5.
ATP5E	IPI00215878	Atp synthase subunit epsilon, mitochondrial.
AK2	IPI00215901	Isoform 1 of adenylate kinase isoenzyme 2, mitochondrial.
MTO1	IPI00215953	Isoform 5 of protein mto1 homolog, mitochondrial precursor.
MTO1	IPI00215954	Isoform 6 of protein mto1 homolog, mitochondrial precursor.
VDAC2	IPI00216026	Isoform 3 of voltage-dependent anion-selective channel protein 2.
GK	IPI00216066	Isoform 2 of glycerol kinase.
GK	IPI00216067	Isoform 3 of glycerol kinase.
COX6B1	IPI00216085	Cytochrome c oxidase subunit vib isoform 1.
EHHADH	IPI00216164	Peroxisomal bifunctional enzyme.
CLPB	IPI00216192	Isoform 2 of caseinolytic peptidase b protein homolog.
KIF1B	IPI00216252	Isoform 2 of kinesin-like protein kif1b.
TSFM	IPI00216260	Isoform 2 of elongation factor ts, mitochondrial precursor.
GATM	IPI00216279	Isoform cytoplasmic of glycine amidinotransferase, mitochondrial precursor.
TST	IPI00216293	Thiosulfate sulfurtransferase.
TXN	IPI00216298	Thioredoxin.
VDAC1	IPI00216308	Voltage-dependent anion-selective channel protein 1.
GFM2	IPI00216419	Isoform 2 of elongation factor g 2, mitochondrial precursor.
ACYP2	IPI00216461	Acylphosphatase-2.
ATP10D	IPI00216521	Isoform 2 of probable phospholipid-transporting atpase vd.
C20orf24	IPI00216578	Isoform 2 of uncharacterized protein c20orf24.
C20orf24	IPI00216579	Isoform 3 of uncharacterized protein c20orf24.
C20orf24	IPI00216581	Isoform 4 of uncharacterized protein c20orf24.
ABCA9	IPI00216702	Isoform 1 of atp-binding cassette sub-family a member 9.
ACADL	IPI00216793	Acyl-coenzyme a dehydrogenase, long chain precursor.
TMTC1	IPI00216822	Isoform 1 of transmembrane and tpr repeat-containing protein 1.
PSTK	IPI00216866	Isoform 1 of l-seryl-trna.
LIAS	IPI00216886	Lipoyl synthase, mitochondrial precursor.
AGXT2L2	IPI00216928	Isoform 1 of alanine--glyoxylate aminotransferase 2-like 2.
ACSS1	IPI00216932	Isoform 1 of acetyl-coenzyme a synthetase 2-like, mitochondrial precursor.
FASTK	IPI00216966	Fas-activated serine/threonine kinase isoform 4.
GLYCTK	IPI00217117	Isoform 1 of glycerate kinase.
SDHA	IPI00217143	57 kda protein.
SUCLA2	IPI00217232	Isoform 2 of succinyl-coa ligase [adp-forming] beta-chain, mitochondrial precursor.
SLC25A10	IPI00217277	Isoform 2 of mitochondrial dicarboxylate carrier.
HSCB	IPI00217313	Co-chaperone protein hscb, mitochondrial precursor.
REXO2	IPI00217330	Isoform 2 of oligoribonuclease, mitochondrial precursor (fragment).
DHX29	IPI00217413	Putative atp-dependent rna helicase dhx29.
ADHFE1	IPI00217420	Isoform 2 of hydroxyacid-oxoacid transhydrogenase, mitochondrial precursor.
PPM1K	IPI00217525	Isoform 2 of protein phosphatase 1k, mitochondrial precursor.
RHOT1	IPI00217536	Isoform 3 of mitochondrial rho gtpase 1.
MRPL41	IPI00217553	39s ribosomal protein l41, mitochondrial precursor.
MTHFD2L	IPI00217665	Mthfd2l protein.
FXN	IPI00217745	Isoform 2 of frataxin, mitochondrial precursor.
PGS1	IPI00217795	Isoform 2 of cdp-diacylglycerol--glycerol-3-phosphate 3- phosphatidyltransferase, mitochondrial precursor.
BCL2	IPI00217817	B-cell lymphoma protein 2 beta isoform.
ALDH4A1	IPI00217871	Delta-1-pyrroline-5-carboxylate dehydrogenase, mitochondrial precursor.
LDHA	IPI00217966	Isoform 1 of l-lactate dehydrogenase a chain.
ARMC10	IPI00217968	Isoform 3 of armadillo repeat-containing protein 10.
LDHD	IPI00218015	Isoform 2 of probable d-lactate dehydrogenase, mitochondrial precursor.
BCL2L13	IPI00218043	Bcl-rambo variant beta.
GCDH	IPI00218112	Isoform short of glutaryl-coa dehydrogenase, mitochondrial precursor.
COX17	IPI00218144	Cytochrome c oxidase copper chaperone.
NME6	IPI00218214	Nucleoside diphosphate kinase type 6.
MTHFD1	IPI00218342	C-1-tetrahydrofolate synthase, cytoplasmic.
	IPI00218463	Mitochondrial import inner membrane translocase subunit tim16.
C21orf33	IPI00218482	Isoform short of es1 protein homolog, mitochondrial precursor.
ALDH18A1	IPI00218547	Isoform short of delta-1-pyrroline-5-carboxylate synthetase.
SOD1	IPI00218733	Superoxide dismutase.
ATP5I	IPI00218848	Atp synthase, h+ transporting, mitochondrial f0 complex, subunit e.
PPM2C	IPI00218971	[pyruvate dehydrogenase [acetyl-transferring]]-phosphatase 1, mitochondrial precursor.
AK2	IPI00218988	Isoform 2 of adenylate kinase isoenzyme 2, mitochondrial.
AK2	IPI00218989	Isoform 4 of adenylate kinase isoenzyme 2, mitochondrial.
GLRX	IPI00219025	Glutaredoxin-1.
NDUFA8	IPI00219034	Nadh dehydrogenase [ubiquinone] 1 alpha subcomplex subunit 8.
RPL34	IPI00219160	60s ribosomal protein l34.
LDHB	IPI00219217	L-lactate dehydrogenase b chain.
ATP5J2	IPI00219291	Isoform 2 of atp synthase subunit f, mitochondrial.
MRPS11	IPI00219350	Isoform 2 of 28s ribosomal protein s11, mitochondrial precursor.
MRPS11	IPI00219351	Isoform 3 of 28s ribosomal protein s11, mitochondrial precursor.
NDUFA2	IPI00219381	Nadh dehydrogenase [ubiquinone] 1 alpha subcomplex subunit 2.
NDUFB3	IPI00219383	Nadh dehydrogenase [ubiquinone] 1 beta subcomplex subunit 3.
NDUFB6	IPI00219385	Nadh dehydrogenase [ubiquinone] 1 beta subcomplex subunit 6.
PITRM1	IPI00219613	Isoform 1 of presequence protease, mitochondrial precursor.
PHYH	IPI00219655	Phytanoyl-coa dioxygenase, peroxisomal precursor.
TCIRG1	IPI00219663	Isoform short of vacuolar proton translocating atpase 116 kda subunit a isoform 3.
GSTK1	IPI00219673	Glutathione s-transferase kappa 1.
NDUFA13	IPI00219685	Cell death-regulatory protein grim19.
SLC25A11	IPI00219729	Mitochondrial 2-oxoglutarate/malate carrier protein.
NDUFB7	IPI00219772	Nadh dehydrogenase [ubiquinone] 1 beta subcomplex subunit 7.
SLMO2	IPI00219778	Protein slowmo homolog 2.
TIMM17B	IPI00219833	Mitochondrial import inner membrane translocase subunit tim17-b.
DIABLO	IPI00219865	Isoform 2 of diablo homolog, mitochondrial precursor.
UQCC	IPI00219889	Isoform 2 of ubiquinol-cytochrome c reductase complex chaperone cbp3 homolog.
UQCC	IPI00219890	Chromosome 20 open reading frame 44.
ACSL4	IPI00219897	Isoform short of long-chain-fatty-acid--coa ligase 4.
IDI1	IPI00220014	Isopentenyl-diphosphate delta isomerase.
NDUFB4	IPI00220059	Nadh dehydrogenase [ubiquinone] 1 beta subcomplex subunit 4.
NDUFS5	IPI00220063	Nadh dehydrogenase [ubiquinone] iron-sulfur protein 5.
IDH3G	IPI00220150	Isocitrate dehydrogenase [nad] subunit gamma, mitochondrial precursor.
OGG1	IPI00220178	Isoform 1c of n-glycosylase/dna lyase.
OGG1	IPI00220179	Isoform 2a of n-glycosylase/dna lyase.
OGG1	IPI00220180	Isoform 2b of n-glycosylase/dna lyase.
ATP5J2	IPI00220300	Isoform 1 of atp synthase subunit f, mitochondrial.
PRDX6	IPI00220301	Peroxiredoxin-6.
DDAH1	IPI00220342	N(g),n(g)-dimethylarginine dimethylaminohydrolase 1.
HSPE1	IPI00220362	10 kda heat shock protein, mitochondrial.
IDE	IPI00220373	Insulin-degrading enzyme.
UQCRB	IPI00220416	Cytochrome b-c1 complex subunit 7.
ATP5H	IPI00220487	Isoform 1 of atp synthase subunit d, mitochondrial.
HTRA2	IPI00220542	Isoform 2 of serine protease htra2, mitochondrial precursor.
HTRA2	IPI00220543	Isoform 3 of serine protease htra2, mitochondrial precursor.
HTRA2	IPI00220544	Isoform 4 of serine protease htra2, mitochondrial precursor.
GALC	IPI00220546	Galactosylceramidase isoform b precursor.
TXNRD2	IPI00220566	Isoform 1 of thioredoxin reductase 2, mitochondrial precursor.
MTHFS,ST20	IPI00220567	5-formyltetrahydrofolate cyclo-ligase.
SARS	IPI00220637	Seryl-trna synthetase, cytoplasmic.
HK1	IPI00220663	Isoform 2 of hexokinase-1.
HK1	IPI00220665	Isoform 3 of hexokinase-1.
HK1	IPI00220667	Isoform 4 of hexokinase-1.
SHMT1	IPI00220668	Isoform 2 of serine hydroxymethyltransferase, cytosolic.
SHMT1	IPI00220669	Isoform 3 of serine hydroxymethyltransferase, cytosolic.
CHAT	IPI00220707	Isoform s of choline o-acetyltransferase.
CHAT	IPI00220708	Isoform r of choline o-acetyltransferase.
ACOT9	IPI00220710	Acyl-coenzyme a thioesterase 2, mitochondrial isoform b.
CASP8	IPI00220721	Isoform 2 of caspase-8 precursor.
CASP8	IPI00220722	Isoform 3 of caspase-8 precursor.
CASP8	IPI00220723	Isoform 5 of caspase-8 precursor.
CASP8	IPI00220724	Isoform 6 of caspase-8 precursor.
CASP8	IPI00220725	Uncharacterized protein casp8.
CASP8	IPI00220726	Isoform 9 of caspase-8 precursor.
BCL2L13	IPI00220829	Isoform 1 of bcl-2-like 13 protein.
BCL2L13	IPI00220830	Uncharacterized protein bcl2l13 (fragment).
ADSL	IPI00220887	Isoform 2 of adenylosuccinate lyase.
ACOT2	IPI00220906	Isoform 1 of acyl-coenzyme a thioesterase 2, mitochondrial precursor.
HSPB7	IPI00220916	Isoform 2 of heat shock protein beta-7.
PXMP2	IPI00221002	Peroxisomal membrane protein 2.
SERHL2	IPI00221019	Isoform 2 of serine hydrolase-like protein 2.
SERHL2	IPI00221022	Isoform 3 of serine hydrolase-like protein 2.
UCP3	IPI00221047	Isoform ucp3s of mitochondrial uncoupling protein 3.
UCP3	IPI00221048	Isoform 3 of mitochondrial uncoupling protein 3.
SLC25A14	IPI00221084	Isoform 3 of brain mitochondrial carrier protein 1.
RPS15A	IPI00221091	40s ribosomal protein s15a.
FDXR	IPI00221118	Isoform long of nadph:adrenodoxin oxidoreductase, mitochondrial precursor.
NCOA4	IPI00221177	Isoform beta of nuclear receptor coactivator 4.
NUDT2	IPI00221231	Bis(5'-nucleosyl)-tetraphosphatase.
ALDH7A1	IPI00221234	Similar to antiquitin.
NDUFV1	IPI00221298	Isoform 2 of nadh dehydrogenase [ubiquinone] flavoprotein 1, mitochondrial precursor.
DGUOK	IPI00221317	Isoform 2 of deoxyguanosine kinase, mitochondrial precursor.
DGUOK	IPI00221318	Isoform 3 of deoxyguanosine kinase, mitochondrial precursor.
DGUOK	IPI00221319	Isoform 4 of deoxyguanosine kinase, mitochondrial precursor.
DGUOK	IPI00221320	Isoform 5 of deoxyguanosine kinase, mitochondrial precursor.
MT-ND5	IPI00221391	Nadh dehydrogenase subunit 5.
MTO1	IPI00233661	Isoform 2 of protein mto1 homolog, mitochondrial precursor.
MIPEP	IPI00241860	Mitochondrial intermediate peptidase, mitochondrial precursor.
NRD1	IPI00243221	Nardilysin (n-arginine dibasic convertase) isoform a.
ACSM4	IPI00243302	Acyl-coa synthetase medium-chain family member 4.
HSD3B1	IPI00246994	Hydroxy-delta-5-steroid dehydrogenase, 3 beta-and steroid delta- isomerase 1.
ACSS1	IPI00248961	Isoform 2 of acetyl-coenzyme a synthetase 2-like, mitochondrial precursor.
NDUFB9	IPI00255052	Nadh dehydrogenase [ubiquinone] 1 beta subcomplex subunit 9.
ECHDC3	IPI00256376	Isoform 1 of enoyl-coa hydratase domain-containing protein 3, mitochondrial precursor.
ATP5S	IPI00257300	Atp synthase, h+ transporting, mitochondrial f0 complex, subunit s isoform b precursor.
ATPIF1	IPI00258804	Atpase inhibitory factor 1 isoform 3 precursor.
PYCR1	IPI00260769	Putative uncharacterized protein.
METT11D1	IPI00289084	Isoform 3 of protein rsm22 homolog, mitochondrial precursor.
GLS	IPI00289159	Isoform kga of glutaminase kidney isoform, mitochondrial precursor.
RILP	IPI00289188	Isoform 1 of rab-interacting lysosomal protein.
PHYHIPL	IPI00289396	Phytanoyl-coa 2-hydroxylase-interacting protein-like.
ATIC	IPI00289499	Bifunctional purine biosynthesis protein purh.
PMPCB	IPI00289535	Mitochondrial-processing peptidase subunit beta, mitochondrial precursor.
TRNT1	IPI00289807	Isoform 1 of trna-nucleotidyltransferase 1, mitochondrial precursor.
SLC25A25	IPI00289851	Isoform 5 of calcium-binding mitochondrial carrier protein scamc-2.
COX10	IPI00290099	Protoheme ix farnesyltransferase, mitochondrial precursor.
CYP11B2	IPI00290116	Cytochrome p450 11b2, mitochondrial precursor.
ALDH1L1	IPI00290553	10-formyltetrahydrofolate dehydrogenase.
ENDOG	IPI00290614	Endonuclease g, mitochondrial precursor.
C18orf19	IPI00290799	Uncharacterized protein c18orf19.
C10orf57	IPI00290807	Uncharacterized protein c10orf57.
SLC25A40	IPI00290827	Solute carrier family 25 member 40.
MDH1	IPI00291005	Malate dehydrogenase, cytoplasmic.
MDH2	IPI00291006	Malate dehydrogenase, mitochondrial precursor.
NDUFV3	IPI00291016	Nadh-ubiquinone oxidoreductase flavoprotein 3 isoform a precursor.
NUDT8	IPI00291313	Isoform 1 of nucleoside diphosphate-linked moiety x motif 8, mitochondrial precursor.
NDUFV2	IPI00291328	Nadh dehydrogenase [ubiquinone] flavoprotein 2, mitochondrial precursor.
CYP11B1	IPI00291348	Cytochrome p450 11b1, mitochondrial precursor.
ABCD1	IPI00291373	Atp-binding cassette sub-family d member 1.
DCAKD	IPI00291417	Isoform 1 of dephospho-coa kinase domain-containing protein.
ACAT2	IPI00291419	Acetyl-coa acetyltransferase, cytosolic.
SLC25A6	IPI00291467	Adp/atp translocase 3.
TFB1M	IPI00291525	Mitochondrial dimethyladenosine transferase 1, mitochondrial precursor.
SPRYD4	IPI00291643	Spry domain-containing protein 4.
MTHFD1L	IPI00291646	Methylenetetrahydrofolate dehydrogenase (nadp+ dependent) 1-like.
C2orf47	IPI00291751	Uncharacterized protein c2orf47, mitochondrial precursor.
ABCC12	IPI00291897	Isoform 3 of multidrug resistance-associated protein 9.
MT-ND4L	IPI00291948	Nadh-ubiquinone oxidoreductase chain 4l.
RTN4IP1	IPI00291972	Isoform 1 of reticulon-4-interacting protein 1, mitochondrial precursor.
GTPBP8	IPI00292183	Gtp-binding protein 8 isoform 2.
DACT2	IPI00292470	Isoform 1 of dapper homolog 2.
ACADL	IPI00292695	Long-chain specific acyl-coa dehydrogenase, mitochondrial precursor.
CROT	IPI00292763	Peroxisomal carnitine o-octanoyltransferase.
PPM1K	IPI00292799	Isoform 1 of protein phosphatase 1k, mitochondrial precursor.
MFN1	IPI00293073	Mitochondrial transmembrane gtpase fzo-2.
FXN	IPI00293425	Isoform 1 of frataxin, mitochondrial precursor.
MRPL23	IPI00293476	Mitochondrial 39s ribosomal protein l23.
HMGCL	IPI00293564	Hydroxymethylglutaryl-coa lyase, mitochondrial precursor.
COX6A2	IPI00293876	Cytochrome c oxidase polypeptide via-heart, mitochondrial precursor.
GPX1	IPI00293975	Glutathione peroxidase 1 isoform 1.
COQ7	IPI00294073	Ubiquinone biosynthesis protein coq7 homolog.
OGG1	IPI00294126	Isoform 2e of n-glycosylase/dna lyase.
SLC25A1	IPI00294159	Tricarboxylate transport protein, mitochondrial precursor.
LACTB	IPI00294186	Isoform 1 of serine beta-lactamase-like protein lactb, mitochondrial precursor.
MRPS31	IPI00294242	28s ribosomal protein s31, mitochondrial precursor.
PCK2	IPI00294380	Phosphoenolpyruvate carboxykinase [gtp], mitochondrial precursor.
HADH	IPI00294398	Isoform 1 of hydroxyacyl-coenzyme a dehydrogenase, mitochondrial precursor.
COQ4	IPI00294469	Ubiquinone biosynthesis protein coq4 homolog.
DNAJA3	IPI00294610	Isoform 1 of dnaj homolog subfamily a member 3, mitochondrial precursor.
VDAC3	IPI00294779	Isoform 2 of voltage-dependent anion-selective channel protein 3.
SDHB	IPI00294911	Succinate dehydrogenase [ubiquinone] iron-sulfur subunit, mitochondrial precursor.
MRPL48	IPI00295066	Isoform 1 of 39s ribosomal protein l48, mitochondrial precursor.
NFS1	IPI00295240	Isoform mitochondrial of cysteine desulfurase, mitochondrial precursor.
OTC	IPI00295363	Ornithine carbamoyltransferase, mitochondrial precursor.
GLDC	IPI00295388	115 kda protein.
COX11	IPI00295394	Cytochrome c oxidase assembly protein cox11, mitochondrial precursor.
MRPL39	IPI00295427	Isoform 1 of mitochondrial 39s ribosomal protein l39.
CBARA1	IPI00295598	Isoform 3 of calcium-binding atopy-related autoantigen 1.
HIGD1A	IPI00295621	Hig1 domain family member 1a.
MTRF1L	IPI00295737	Isoform 1 of peptide chain release factor 1-like, mitochondrial precursor.
CYP11A1	IPI00295771	Cytochrome p450 11a1, mitochondrial precursor.
GPD1	IPI00295777	Glycerol-3-phosphate dehydrogenase [nad+], cytoplasmic.
THEM5	IPI00295905	Thioesterase superfamily member 5.
ATAD3A	IPI00295992	Isoform 2 of atpase family aaa domain-containing protein 3a.
UQCRH	IPI00296022	Cytochrome b-c1 complex subunit 6, mitochondrial precursor.
FH	IPI00296053	Isoform mitochondrial of fumarate hydratase, mitochondrial precursor.
C10orf58	IPI00296190	Uncharacterized protein c10orf58 precursor.
DMGDH	IPI00296196	Dimethylglycine dehydrogenase, mitochondrial precursor.
GLS2	IPI00296219	Glutaminase liver isoform, mitochondrial precursor.
GUF1	IPI00296563	Gtp-binding protein guf1 homolog.
ATPAF2	IPI00296999	Atp synthase mitochondrial f1 complex assembly factor 2, mitochondrial precursor.
SDHD	IPI00297325	Succinate dehydrogenase [ubiquinone] cytochrome b small subunit, mitochondrial precursor.
ACSM3	IPI00297635	Isoform 1 of acyl-coenzyme a synthetase acsm3, mitochondrial precursor.
ALDH1L2	IPI00298308	Isoform 1 of probable 10-formyltetrahydrofolate dehydrogenase aldh1l2.
OXR1	IPI00298348	Isoform 2 of oxidation resistance protein 1.
HADH	IPI00298406	Isoform 2 of hydroxyacyl-coenzyme a dehydrogenase, mitochondrial precursor.
PDHX	IPI00298423	Pyruvate dehydrogenase protein x component, mitochondrial precursor.
SLMO1	IPI00298490	Conserved hypothetical protein.
PARK7	IPI00298547	Protein dj-1.
BCKDK	IPI00298612	[3-methyl-2-oxobutanoate dehydrogenase [lipoamide]] kinase, mitochondrial precursor.
POLRMT	IPI00298738	Dna-directed rna polymerase, mitochondrial precursor.
AZI1	IPI00298883	Isoform 1 of 5-azacytidine-induced protein 1.
SPG7	IPI00299010	Isoform 1 of paraplegin.
CECR5	IPI00299177	Isoform 1 of cat eye syndrome critical region protein 5 precursor.
AMT	IPI00299300	Aminomethyltransferase, mitochondrial precursor.
UCP1	IPI00299306	Mitochondrial brown fat uncoupling protein 1.
C3orf1	IPI00299387	Uncharacterized protein c3orf1.
PC	IPI00299402	Pyruvate carboxylase, mitochondrial precursor.
TCIRG1	IPI00299719	Isoform long of vacuolar proton translocating atpase 116 kda subunit a isoform 3.
AIFM1	IPI00300018	Isoform 2 of apoptosis-inducing factor 1, mitochondrial precursor.
RAB35	IPI00300096	Ras-related protein rab-35.
SMCR7L	IPI00300223	Putative uncharacterized protein dkfzp434f0116.
DCI	IPI00300567	Isoform 1 of 3,2-trans-enoyl-coa isomerase, mitochondrial precursor.
SLC25A32	IPI00300886	Mitochondrial folate transporter/carrier.
ELN	IPI00301099	Cdna psec0254 fis, clone nt2rp3003474, moderately similar to elastin.
PPA2	IPI00301109	Isoform 1 of inorganic pyrophosphatase 2, mitochondrial precursor.
RDH13	IPI00301204	Retinol dehydrogenase 13.
SLC25A36	IPI00301303	Isoform 1 of solute carrier family 25 member 36.
ARMC4	IPI00301358	Cdna flj10376 fis, clone nt2rm2001982.
ATP5SL	IPI00301428	Isoform 1 of atp synthase subunit s-like protein.
LYPLA3	IPI00301459	1-o-acylceramide synthase precursor.
TRNT1	IPI00301719	Isoform 2 of trna-nucleotidyltransferase 1, mitochondrial precursor.
ATPAF1	IPI00302673	Atp synthase mitochondrial f1 complex assembly factor 1, mitochondrial precursor.
TMEM143	IPI00303120	Isoform 1 of transmembrane protein 143.
TMEM186	IPI00303290	Transmembrane protein 186.
ATP5B	IPI00303476	Atp synthase subunit beta, mitochondrial precursor.
PTGES2	IPI00303568	Prostaglandin e synthase 2.
FAM136A	IPI00303722	Protein fam136a.
CCDC136	IPI00303862	Isoform 2 of coiled-coil domain-containing protein 136.
OGG1	IPI00303869	Isoform 2c of n-glycosylase/dna lyase.
ACAA1	IPI00303933	Acaa1 protein.
CYB5B	IPI00303954	Cytochrome b5 outer mitochondrial membrane precursor.
RPUSD4	IPI00304069	Rna pseudouridylate synthase domain-containing protein 4.
ACSF2	IPI00304071	Acyl-coa synthetase family member 2, mitochondrial precursor.
IDH3B	IPI00304417	Isocitrate dehydrogenase 3, beta subunit isoform a precursor.
IDH3B	IPI00304419	Isoform a of isocitrate dehydrogenase [nad] subunit beta, mitochondrial precursor.
NIPSNAP1	IPI00304435	Protein nipsnap homolog 1.
GPX4	IPI00304814	Isoform mitochondrial of phospholipid hydroperoxide glutathione peroxidase, mitochondrial precursor.
ALAS2	IPI00304949	5-aminolevulinate synthase, erythroid-specific, mitochondrial precursor.
SDHA	IPI00305166	Succinate dehydrogenase [ubiquinone] flavoprotein subunit, mitochondrial precursor.
TRNT1	IPI00305221	Isoform 3 of trna-nucleotidyltransferase 1, mitochondrial precursor.
CHAT	IPI00305227	Isoform m of choline o-acetyltransferase.
CASP8	IPI00305242	Isoform 4 of caspase-8 precursor.
MOSC1	IPI00305258	Isoform 1 of mosc domain-containing protein 1, mitochondrial precursor.
AGMAT	IPI00305360	Agmatinase, mitochondrial precursor.
UQCRC2	IPI00305383	Cytochrome b-c1 complex subunit 2, mitochondrial precursor.
MRPS6	IPI00305668	Mitochondrial 28s ribosomal protein s6.
COQ2	IPI00305734	Isoform 2 of para-hydroxybenzoate--polyprenyltransferase, mitochondrial precursor.
AKR7A2	IPI00305978	Aflatoxin b1 aldehyde reductase member 2.
WBSCR16	IPI00305992	Williams-beuren syndrome chromosomal region 16 protein.
ATAD3B	IPI00306048	Isoform 1 of atpase family aaa domain-containing protein 3b.
MECR	IPI00306159	Trans-2-enoyl-coa reductase, mitochondrial precursor.
AKAP10	IPI00306265	A kinase anchor protein 10, mitochondrial precursor.
PDHA1	IPI00306301	Mitochondrial pdha1.
C18orf55	IPI00306439	Tim21-like protein, mitochondrial precursor.
TIMM44	IPI00306516	Import inner membrane translocase subunit tim44, mitochondrial precursor.
[truncated: 1,932 more rows]
